# Supplementary material for: Dysfunctional mitochondria accumulate in a skeletal muscle knockout model of Smn1, the causal gene of spinal muscular atrophy
Source: Cell Death Dis. 2023 Feb 27;14(2):162. doi: 10.1038/s41419-023-05573-x (PMC9971247; doi:10.1038/s41419-023-05573-x)
Supplement: Supplementary file 3 — Supplemental Table 1 [file 41419_2023_5573_MOESM3_ESM.xlsx]

## Sheet: DE_genes
ProbeName	Symbol	Fold Change	Wt	Smn1DSkm
A_55_P1999463	Ambn	Only in Smn1DSkm	0	3.88788
A_51_P158545	Ankk1	Only in Smn1DSkm	0	4.15458
A_66_P117729	Awat1	Only in Smn1DSkm	0	4.48032
A_55_P2083307	Capn8	Only in Smn1DSkm	0	4.58194
A_55_P2132549	Cd48	Only in Smn1DSkm	0	3.94146
A_52_P346428	Crb1	Only in Smn1DSkm	0	4.3386
A_55_P2181796	Efna3	Only in Smn1DSkm	0	3.41886
A_51_P394847	Gm11346	Only in Smn1DSkm	0	4.14086
A_66_P110212	Gm15232	Only in Smn1DSkm	0	3.78073
A_51_P391291	Gng3	Only in Smn1DSkm	0	4.10972
A_51_P438967	Gpnmb	Only in Smn1DSkm	0	4.53811
A_51_P172231	Gsdmd	Only in Smn1DSkm	0	3.89848
A_52_P514352	Kcnk5	Only in Smn1DSkm	0	4.21713
A_51_P170476	Kcns1	Only in Smn1DSkm	0	3.482
A_55_P2076871	Lef1	Only in Smn1DSkm	0	4.73018
A_55_P2180176	Ms4a6b	Only in Smn1DSkm	0	3.55164
A_52_P47781	Slitrk3	Only in Smn1DSkm	0	4.08985
A_51_P359046	Slurp1	Only in Smn1DSkm	0	4.07466
A_55_P2094691	Sox15	Only in Smn1DSkm	0	4.50531
A_55_P2142072	Synj2	Only in Smn1DSkm	0	4.50041
A_55_P2062991	Tmprss11bnl	Only in Smn1DSkm	0	3.70268
A_55_P1977418	Ugt2b34	Only in Smn1DSkm	0	3.96786
A_51_P417321	Zfp236	Only in Smn1DSkm	0	3.95193
A_66_P123538	6720432D03Rik	Only in Smn1DSkm	0	4.15161
A_55_P2241553	9330133O14Rik	Only in Smn1DSkm	0	4.46539
A_55_P1993184	A_55_P1993184	Only in Smn1DSkm	0	3.48095
A_55_P2089209	A_55_P2089209	Only in Smn1DSkm	0	4.12789
A_55_P2358299	AU021128	Only in Smn1DSkm	0	4.20975
A_55_P2157088	ENSMUST00000072254	Only in Smn1DSkm	0	3.98057
A_52_P63011	ENSMUST00000114742	Only in Smn1DSkm	0	3.86817
A_55_P2017397	Gm11529	Only in Smn1DSkm	0	3.92197
A_55_P2052066	Gm2082	Only in Smn1DSkm	0	3.99357
A_55_P2080385	Gm2750	Only in Smn1DSkm	0	3.6568
A_55_P1964048	Gm3519	Only in Smn1DSkm	0	4.14148
A_55_P2082324	LOC100048040	Only in Smn1DSkm	0	4.56139
A_55_P2199737	Dlgap2	Only in Smn1DSkm	0	4.10361
A_55_P2006983	Parp10	Only in Smn1DSkm	0	3.81842
A_55_P2197914	Srgap1	Only in Smn1DSkm	0	3.27947
A_51_P240253	Rrad	6.44669	6.6391	13.0858
A_55_P2222904	B930018H19	5.17259	7.57118	12.7438
A_55_P2229244	E430022K19Rik	5.13431	8.51063	13.6449
A_55_P2172430	Zxdb	5.10124	7.45372	12.555
A_55_P1997421	Csta3	5.04382	7.09727	12.1411
A_55_P2415029	A_55_P2415029	4.99201	8.09403	13.086
A_55_P2032703	Foxp3	4.62538	7.46595	12.0913
A_55_P2033120	Srxn1	4.35732	7.68655	12.0439
A_55_P2005330	Egln2	4.32224	9.62939	13.9516
A_55_P2031966	Fbxo39	4.28665	8.94777	13.2344
A_55_P2021810	Arc	4.23629	6.51312	10.7494
A_55_P2367415	A630026N12Rik	4.07759	6.31967	10.3973
A_51_P363187	Cxcl1	3.90532	5.46476	9.37009
A_55_P2132608	LOC100048512	3.84878	8.97647	12.8252
A_52_P399934	Dusp2	3.83737	6.48031	10.3177
A_51_P246317	Mt2	3.81461	10.5802	14.3948
A_51_P189361	Osgin1	3.77672	7.80194	11.5787
A_51_P487298	Vasn	3.77296	7.07923	10.8522
A_52_P547764	E030030I06Rik	3.76404	9.61278	13.3768
A_55_P2081164	Cd300lf	3.73501	7.12026	10.8553
A_55_P2294059	2900035I09Rik	3.73237	6.07424	9.80661
A_52_P489295	Adamts1	3.70168	7.36899	11.0707
A_55_P2240116	2310005E17Rik	3.69599	8.93008	12.6261
A_51_P501248	Sphk1	3.60992	5.61908	9.229
A_51_P432199	Sap30	3.5483	7.8006	11.3489
A_55_P2158006	Gm14243	3.54542	8.8158	12.3612
A_55_P2029687	Hmox1	3.49615	8.31632	11.8125
A_55_P2471029	5031434C07Rik	3.43832	4.55099	7.98931
A_52_P120803	Ankrd1	3.43725	8.25641	11.6937
A_55_P2145922	Myh9	3.43701	6.1307	9.56771
A_55_P1956812	Fam83g	3.43378	6.88777	10.3215
A_55_P2059387	AU022751	3.42853	9.02476	12.4533
A_51_P157982	Fam115a	3.41239	7.88225	11.2946
A_55_P2066778	AB124611	3.38479	8.87123	12.256
A_52_P108346	Myc	3.33509	5.49477	8.82986
A_55_P2023118	Prss28	3.33292	10.5105	13.8434
A_55_P2077613	Fam102a	3.32044	6.92174	10.2422
A_55_P1971025	Paqr6	3.29089	9.31814	12.609
A_52_P214630	Sox9	3.26203	5.30785	8.56988
A_51_P195506	Csf1	3.23582	5.33001	8.56583
A_51_P445211	Piwil1	3.2164	7.04824	10.2646
A_51_P295315	Ankrd2	3.2158	6.8428	10.0586
A_66_P127620	Taar7f	3.19451	7.53407	10.7286
A_55_P2186005	Sphk1	3.16512	6.04181	9.20693
A_55_P2040583	Map6d1	3.15193	11.0255	14.1774
A_55_P2056493	Tk1	3.15178	7.40653	10.5583
A_51_P372550	Cgref1	3.11896	5.77824	8.89719
A_51_P349182	Ctnnd1	3.10127	7.49648	10.5977
A_55_P2077497	Gm6940	3.09819	8.60011	11.6983
A_55_P2150683	Gm6754	3.06456	10.3002	13.3648
A_52_P452689	Atf3	3.0542	8.45904	11.5132
A_51_P312615	Hist1h1t	3.0484	6.53391	9.58231
A_51_P352720	Lmod2	3.04562	4.84936	7.89498
A_55_P2135039	Hyi	3.03093	7.74605	10.777
A_51_P451346	Klf6	3.02495	7.69984	10.7248
A_55_P2080074	Ahnak2	3.02151	7.28977	10.3113
A_51_P436878	Sertad1	3.01818	6.97034	9.98853
A_51_P131442	Dpf1	3.01624	10.004	13.0202
A_51_P131408	Tnfrsf12a	3.0159	10.1612	13.1771
A_51_P263965	Hmox1	2.98902	8.1748	11.1638
A_52_P604629	Csrnp1	2.968	5.80739	8.7754
A_55_P1978226	Park2	2.9588	9.46463	12.4234
A_52_P432580	LOC100044968	2.95698	8.36714	11.3241
A_55_P1961395	Pdpn	2.92606	5.45633	8.3824
A_66_P102607	Btrc	2.92531	7.50678	10.4321
A_51_P443443	5830417I10Rik	2.91853	9.13981	12.0583
A_55_P2108837	Tuba1c	2.91812	9.30065	12.2188
A_51_P408363	Cfp	2.91689	7.61093	10.5278
A_55_P2350372	LOC434825	2.90383	6.7562	9.66003
A_55_P2131979	March01	2.90261	12.0389	14.9415
A_55_P2171206	Matn4	2.89927	8.88559	11.7849
A_55_P1953241	Mafk	2.89758	6.81063	9.70821
A_55_P2043207	Magef1	2.88349	8.25187	11.1354
A_51_P421140	Tubb6	2.88295	6.85039	9.73334
A_55_P2161923	Rabgap1	2.87274	9.20914	12.0819
A_55_P2064547	Tuba1c	2.86662	8.64584	11.5125
A_55_P2109927	Myo19	2.86416	10.1864	13.0505
A_55_P1961943	Cd68	2.8414	6.16166	9.00306
A_55_P1989071	Oas1d	2.83816	10.5274	13.3655
A_51_P199168	Cidea	2.83086	6.50208	9.33294
A_66_P134294	Uba1y	2.8156	10.3173	13.1329
A_55_P2098591	2610318N02Rik	2.80144	9.06989	11.8713
A_51_P276479	4930486L24Rik	2.80092	5.65666	8.45758
A_51_P181565	Hbegf	2.79796	9.2772	12.0752
A_55_P2016426	Nova2	2.79487	6.79567	9.59054
A_55_P2060402	Grwd1	2.78299	6.63987	9.42285
A_52_P142412	5830409B07Rik	2.78245	10.9662	13.7486
A_55_P2353457	9530036O11Rik	2.75288	5.73314	8.48602
A_55_P2185410	Gm5258	2.7371	5.68068	8.41777
A_55_P2142064	Synj2	2.73471	4.87271	7.60742
A_55_P2216766	A330033J07Rik	2.72857	6.58183	9.31039
A_55_P2106175	Gch1	2.72798	5.30381	8.03178
A_55_P2179974	Spsb1	2.71773	8.51037	11.2281
A_51_P367866	Egr1	2.71746	10.1818	12.8992
A_55_P1965861	9430025M13Rik	2.71526	7.38839	10.1036
A_55_P2151672	Gm5316	2.71507	8.07718	10.7923
A_55_P2055168	Gm2016	2.71174	7.63018	10.3419
A_55_P2080372	Gm2749	2.703	8.89448	11.5975
A_66_P126332	Zfp703	2.69051	7.9924	10.6829
A_51_P280085	Zfp655	2.68375	6.67369	9.35744
A_51_P464738	Slc2a1	2.68362	6.68566	9.36928
A_55_P2348241	4933417O13Rik	2.67418	6.94456	9.61873
A_55_P2163605	Gm2748	2.67382	7.40177	10.0756
A_52_P499158	Tex101	2.6638	8.04043	10.7042
A_55_P1959973	Dcaf12l2	2.65918	9.57946	12.2386
A_55_P1954221	Emp1	2.64706	5.77074	8.4178
A_55_P1978726	LOC100046908	2.64517	10.9535	13.5987
A_55_P2320283	Hmga2-ps1	2.64139	10.2574	12.8988
A_52_P617327	Rcan1	2.63751	8.18385	10.8214
A_66_P123432	4930447J18Rik	2.63112	7.82838	10.4595
A_55_P2172364	Gm7376	2.62923	5.93402	8.56325
A_55_P1957213	Gm12840	2.6169	9.72145	12.3384
A_55_P1999902	Pip5k1a	2.61558	10.0527	12.6683
A_55_P1984985	Gm3901	2.6135	5.92671	8.54021
A_52_P31543	Btg2	2.59717	8.14879	10.746
A_55_P1984083	A_55_P1984083	2.59687	5.39004	7.98692
A_51_P428578	Fam134b	2.59676	9.5906	12.1874
A_55_P1965363	Serpinb6e	2.59171	8.02315	10.6149
A_55_P1981155	Phldb1	2.58929	7.40098	9.99027
A_55_P2005470	Mfap4	2.57936	9.91903	12.4984
A_55_P2158741	Nos2	2.57664	7.62437	10.201
A_55_P1978136	Tnip2	2.57419	5.90836	8.48256
A_55_P2166501	Cd44	2.56424	5.81126	8.3755
A_55_P2219059	Lmnb2	2.56081	8.44451	11.0053
A_55_P2119257	Serpine1	2.5527	6.88285	9.43555
A_55_P1954724	Gm12840	2.55154	9.89657	12.4481
A_55_P1981992	A_55_P1981992	2.54038	6.66525	9.20563
A_55_P2020203	Sfrp5	2.53976	7.17551	9.71527
A_55_P2124923	Gm10436	2.53646	7.17116	9.70762
A_52_P532456	Plagl1	2.53529	5.82277	8.35806
A_52_P335064	Mustn1	2.53155	10.4758	13.0074
A_55_P2029746	XM_001472371	2.5277	8.0566	10.5843
A_55_P2044587	Sorcs1	2.5273	8.77945	11.3067
A_52_P8903	Tmem251	2.52519	7.81489	10.3401
A_55_P1979753	6430411K18Rik	2.51395	6.32909	8.84303
A_55_P2178064	LOC546233	2.51164	6.27617	8.78781
A_55_P2087911	Mthfsd	2.50967	9.5901	12.0998
A_55_P2084348	Trim71	2.50939	7.66502	10.1744
A_51_P235139	Klhl40	2.50316	10.3682	12.8714
A_55_P1996983	4930430D24Rik	2.4987	5.52894	8.02763
A_55_P2082806	Trib1	2.49792	7.51774	10.0157
A_55_P2063237	Dusp5	2.48167	5.26951	7.75118
A_51_P175555	Pelo	2.47944	11.254	13.7334
A_55_P2088720	Gm3651	2.47789	7.21068	9.68857
A_66_P107482	Arhgef33	2.4736	6.15631	8.62991
A_52_P160005	Pcyt1b	2.47071	5.14608	7.61679
A_66_P101879	ENSMUST00000090250	2.46564	7.96711	10.4328
A_55_P2340820	4930452L12Rik	2.46181	6.51981	8.98162
A_55_P2187260	Trav15-2-dv6-2	2.45475	6.32358	8.77833
A_55_P2032099	Zfp715	2.45452	8.644	11.0985
A_55_P1994132	Tmem184a	2.44056	7.8201	10.2607
A_55_P2170263	LOC100045321	2.43835	5.84547	8.28382
A_55_P1965467	2300009A05Rik	2.43792	9.8531	12.291
A_55_P2271742	C230037L09	2.43277	10.2219	12.6546
A_52_P236233	Gast	2.42785	6.64602	9.07387
A_52_P573552	Trib1	2.42659	6.63346	9.06005
A_55_P2149274	Sh3bp5l	2.42205	9.0415	11.4636
A_55_P2147280	Myh1	2.42204	8.66191	11.084
A_55_P1974014	Igkv2-109	2.41761	8.58627	11.0039
A_51_P240136	Gng8	2.41016	6.95354	9.3637
A_55_P2027386	Gpr156	2.40755	6.45698	8.86453
A_55_P1986053	Pcnx	2.40615	8.70317	11.1093
A_55_P2002517	Fhl1	2.40365	7.13557	9.53922
A_55_P2129691	AB124611	2.40129	12.3943	14.7956
A_55_P2071581	Gm7710	2.40067	6.65683	9.0575
A_55_P2101441	Gpbar1	2.38711	7.4657	9.85281
A_55_P1980764	1520401A03Rik	2.37318	7.87129	10.2445
A_55_P2368625	Sp4	2.36628	9.74157	12.1078
A_55_P2065726	Snx29	2.36078	6.10264	8.46341
A_55_P1961620	Vax2	2.3601	10.2731	12.6332
A_55_P2171033	Gm3797	2.36005	7.69154	10.0516
A_55_P2018989	Elk3	2.35719	8.4485	10.8057
A_55_P2132626	Gm6236	2.35683	8.81761	11.1744
A_55_P2160286	Olfm1	2.35324	7.2922	9.64544
A_55_P2112205	Cep110	2.352	5.55028	7.90228
A_55_P2064171	A_55_P2064171	2.35153	8.45289	10.8044
A_55_P2096535	Icmt	2.34873	9.41572	11.7644
A_55_P2149774	Vasn	2.342	4.83879	7.18079
A_55_P1961968	Plagl1	2.34135	6.7222	9.06354
A_55_P1987459	Pigt	2.34032	5.6267	7.96701
A_55_P1963002	Ppfia4	2.33543	11.2092	13.5447
A_55_P1965584	ENSMUST00000116120	2.33527	5.13257	7.46783
A_52_P68714	Gm5513	2.33352	7.50966	9.84318
A_55_P1991219	Stat3	2.33292	7.35229	9.68522
A_55_P2084746	Gm5393	2.33232	6.30028	8.6326
A_55_P2057622	Ocel1	2.33174	5.67208	8.00381
A_66_P123804	Fbxo30	2.32836	6.8214	9.14976
A_55_P2162678	Dnajc10	2.32418	8.52327	10.8475
A_55_P2048800	Cd82	2.32239	7.38262	9.70501
A_55_P2000409	Rab44	2.3167	5.66364	7.98033
A_66_P133703	Gm5705	2.31388	6.98725	9.30113
A_55_P2013983	LOC100046858	2.30797	5.76302	8.07099
A_55_P1989748	Gm3051	2.30406	11.3685	13.6725
A_51_P490305	Ifi30	2.29907	8.06628	10.3653
A_55_P2016105	Errfi1	2.29797	7.07865	9.37661
A_55_P2055763	Gm10444	2.28838	9.49254	11.7809
A_51_P195958	Phlda1	2.28658	6.40113	8.68772
A_55_P2008692	Eef1a1	2.28243	7.07666	9.35909
A_55_P2066897	A230045G11Rik	2.28205	7.27264	9.55469
A_52_P533146	Ddit3	2.27742	7.13517	9.41258
A_55_P1963576	Gm11595	2.27721	8.81648	11.0937
A_55_P1976734	Cacna2d2	2.2768	10.2555	12.5323
A_51_P329158	Zc3h10	2.27286	7.53656	9.80942
A_55_P2027022	Prdm1	2.27037	8.16886	10.4392
A_55_P2140212	Gm2627	2.26281	8.18454	10.4474
A_52_P163011	Naif1	2.26205	7.70728	9.96933
A_55_P2142222	Serpina3h	2.26006	5.48024	7.74029
A_55_P2144341	Gm7029	2.25919	6.88091	9.14009
A_55_P1982916	Bzrap1	2.25312	7.94201	10.1951
A_55_P2103132	Pou3f2	2.25046	6.64915	8.89961
A_55_P1971174	Cd1d2	2.23912	10.0055	12.2447
A_55_P2063618	Gm10818	2.23884	6.84101	9.07984
A_66_P111660	Mt1	2.23833	11.2992	13.5375
A_55_P2136501	Midn	2.23804	9.52158	11.7596
A_55_P1996212	Zbtb2	2.23755	5.82713	8.06468
A_55_P2138966	Nab2	2.23082	8.44764	10.6785
A_55_P2090205	Tpm3	2.22896	6.98675	9.21571
A_55_P1997574	Gm4850	2.22851	9.72274	11.9512
A_55_P2162234	Tm9sf3	2.22782	7.04628	9.2741
A_52_P423810	Mt1	2.22264	6.87353	9.09617
A_55_P2130129	Kcnab1	2.21846	8.96672	11.1852
A_55_P1960659	Fer1l6	2.21779	6.89603	9.11382
A_55_P1985273	Lmcd1	2.21206	10.6918	12.9038
A_55_P2179074	Ciita	2.20722	8.09327	10.3005
A_55_P2064962	Pdpn	2.20716	5.81897	8.02613
A_66_P101366	Gm7157	2.2059	5.81566	8.02155
A_55_P2176908	Gm4858	2.20542	8.51102	10.7164
A_55_P2016937	Arpp21	2.20259	5.24619	7.44878
A_55_P2187899	4930505N22Rik	2.19714	6.82624	9.02338
A_51_P368591	Tle6	2.19528	9.36897	11.5643
A_66_P127070	Gdf5	2.19225	7.96188	10.1541
A_55_P2116744	Xirp1	2.19081	9.72597	11.9168
A_51_P114910	Cstb	2.18689	7.96258	10.1495
A_55_P2093727	Gemin6	2.18304	10.1386	12.3217
A_52_P633410	Gabarapl1	2.18078	10.4865	12.6673
A_51_P283563	Zbtb26	2.18053	6.29889	8.47942
A_55_P1952901	Gm833	2.17502	8.49513	10.6702
A_55_P2089488	Coq10b	2.17311	7.13833	9.31144
A_55_P2132697	A_55_P2132697	2.17096	7.96358	10.1345
A_55_P2067221	Iqsec3	2.17082	7.50496	9.67578
A_51_P234544	Azin1	2.16831	5.54503	7.71335
A_55_P2020786	Prkar1a	2.16826	7.36036	9.52862
A_66_P116373	Pwwp2b	2.16723	6.24767	8.4149
A_55_P2150741	Exoc3l	2.16662	8.00499	10.1716
A_55_P2027999	Hk1	2.16365	6.41691	8.58057
A_51_P355434	Trib1	2.1507	7.19866	9.34937
A_51_P324535	B4galt5	2.1496	7.10161	9.2512
A_55_P1970860	Pemt	2.14787	7.94528	10.0932
A_55_P2023161	Gm13084	2.14571	6.42289	8.5686
A_52_P496202	Pcsk1n	2.14397	10.7565	12.9005
A_66_P116250	Efhd2	2.14391	9.07551	11.2194
A_55_P2109057	Vash1	2.1435	6.29759	8.4411
A_55_P2015777	A_55_P2015777	2.1401	6.39055	8.53065
A_55_P2045114	Tmem242	2.13889	10.7353	12.8742
A_55_P2122020	Klf4	2.12915	5.84147	7.97062
A_55_P2121856	Ier5l	2.12851	10.0154	12.1439
A_55_P2223592	A730062M13Rik	2.12517	7.42233	9.54751
A_55_P2111713	Spint2	2.12459	7.01003	9.13462
A_55_P2116647	Myo1c	2.11	7.66951	9.77951
A_51_P132170	Ccdc141	2.10744	8.38059	10.488
A_66_P112853	Eif1a	2.10374	6.85553	8.95927
A_55_P1960916	Egln3	2.09976	7.40234	9.50209
A_55_P2093433	Kcnk12	2.09738	5.2833	7.38068
A_51_P291417	Thbd	2.09556	6.27922	8.37478
A_66_P115541	Sox12	2.0942	7.03881	9.13302
A_55_P2110507	Gm10253	2.09364	8.70843	10.8021
A_66_P136343	7030419G21Rik	2.09283	5.71899	7.81181
A_55_P2017972	Slc7a5	2.08798	5.92868	8.01666
A_55_P2350553	4933405D12Rik	2.08779	7.2332	9.32099
A_55_P1974538	Eif4e	2.08497	6.16455	8.24952
A_55_P2149382	Gm3448	2.0837	5.79722	7.88092
A_55_P2023480	Gm17082	2.0807	6.76069	8.8414
A_52_P70949	Khdc1c	2.07847	7.09112	9.16959
A_66_P114042	Kctd7	2.07827	7.12254	9.20081
A_52_P93933	Mcl1	2.07786	6.8633	8.94115
A_55_P2051825	Ephx3	2.07712	7.76523	9.84235
A_55_P2020894	E2f7	2.07514	7.42012	9.49525
A_55_P2116650	A130040M12Rik	2.07074	7.65689	9.72763
A_55_P2013296	Prkag2	2.06526	10.0858	12.1511
A_55_P2066076	Prmt6	2.06417	7.55346	9.61764
A_55_P2140842	Gm4155	2.06283	10.6156	12.6785
A_55_P2120144	Dzip1l	2.06225	6.99476	9.05701
A_55_P2042500	Adig	2.05943	11.7238	13.7832
A_55_P1987146	Gpr115	2.05533	7.75663	9.81196
A_55_P2047310	Pdgfb	2.04988	6.96048	9.01036
A_55_P2180744	Clstn3	2.04798	9.70601	11.754
A_55_P2320085	4833415N18Rik	2.045	12.5669	14.6119
A_30_P01026203	KCNQ1ot1	2.03887	9.58445	11.6233
A_66_P108347	Gm3925	2.03747	6.3337	8.37117
A_55_P2176310	Rffl	2.03604	8.64304	10.6791
A_55_P2001935	NAP069501-1	2.03267	6.26948	8.30215
A_55_P2350067	A530072M11Rik	2.03176	9.72873	11.7605
A_55_P2287947	A930037O16Rik	2.02991	7.93054	9.96045
A_55_P2111289	4632427E13Rik	2.02658	5.70245	7.72903
A_55_P2329660	4921529N20Rik	2.02445	7.20007	9.22451
A_55_P2039196	Gfra4	2.01969	9.68791	11.7076
A_55_P1984344	Rhox2h	2.01584	7.23505	9.2509
A_66_P132493	Siglece	2.01493	8.14991	10.1648
A_55_P2037323	Usp54	2.01285	8.88666	10.8995
A_51_P318830	Syt10	2.01117	6.53355	8.54472
A_55_P1992655	Hdac6	2.00712	9.04356	11.0507
A_55_P2021953	Olfr700	2.0064	7.21803	9.22442
A_55_P2076106	Ccdc169	1.99876	7.2558	9.25456
A_55_P2045911	Spata32	1.99796	5.93485	7.9328
A_55_P2249849	Sema6a	1.99457	7.41205	9.40662
A_55_P2077555	C330021F23Rik	1.98892	7.17108	9.16
A_51_P306710	Cldn15	1.98851	8.34603	10.3345
A_51_P302181	Tnk1	1.98699	6.48619	8.47318
A_55_P2185526	1700016P03Rik	1.986	7.87633	9.86233
A_52_P55190	BC005537	1.97594	7.30324	9.27918
A_55_P1954521	5430417L22Rik	1.97346	8.32809	10.3015
A_55_P1976908	Map2k7	1.97174	8.1185	10.0902
A_55_P2062058	Dbndd2	1.96284	11.9517	13.9145
A_55_P2096422	Inhbb	1.96232	7.93067	9.89299
A_66_P106661	Slc7a1	1.95796	5.86717	7.82513
A_55_P2061333	NAP111319-1	1.95526	7.62918	9.58443
A_55_P2121618	Tox4	1.95525	8.84924	10.8045
A_55_P1967617	Med16	1.95375	13.2179	15.1717
A_55_P2113051	Fosb	1.95324	9.24654	11.1998
A_52_P400637	D630032N06Rik	1.94536	5.55173	7.49709
A_66_P138001	Atp2b1	1.94469	7.06714	9.01183
A_55_P1981845	LOC100045291	1.94082	7.17275	9.11357
A_51_P219483	Tsku	1.93938	5.66949	7.60887
A_55_P2089858	Shank3	1.93782	6.04687	7.9847
A_52_P638895	Vegfa	1.93621	9.79199	11.7282
A_51_P439085	Hilpda	1.93457	6.30098	8.23555
A_55_P2169234	Pycr1	1.93195	8.93375	10.8657
A_55_P2045213	Defa-rs12	1.93159	6.46297	8.39456
A_51_P238786	Mcl1	1.92679	9.32936	11.2561
A_55_P1978885	ENSMUST00000098918	1.92607	6.49267	8.41874
A_55_P1954092	Gm2563	1.92576	8.10427	10.03
A_55_P1974441	Pdgfb	1.92553	6.19669	8.12222
A_55_P2091525	ENSMUST00000114046	1.92196	7.77779	9.69976
A_51_P139108	Cpxm1	1.92175	7.71005	9.6318
A_55_P2044942	Gm2504	1.92126	7.64335	9.56461
A_55_P1999102	Pi16	1.91898	7.2521	9.17108
A_55_P2021515	AK220028	1.91652	8.68011	10.5966
A_55_P2000062	Irf1	1.91622	7.98452	9.90074
A_55_P2138222	Gm8066	1.91308	8.1302	10.0433
A_51_P290576	Plk2	1.91298	7.35417	9.26715
A_55_P2145791	Pcf11	1.91137	6.39765	8.30903
A_52_P465980	Cplx1	1.91111	6.25132	8.16244
A_52_P366525	Coq10b	1.91041	5.96417	7.87458
A_52_P306305	Akap2	1.90928	7.37282	9.28211
A_51_P507242	Fosl2	1.9075	8.00807	9.91557
A_55_P1966615	Actr3b	1.90633	7.93387	9.8402
A_55_P2326517	Ube2i	1.90432	6.67014	8.57445
A_52_P655285	Zfp462	1.90426	6.20432	8.10859
A_55_P2082974	Irak2	1.90215	4.98195	6.8841
A_55_P2121827	Dgcr2	1.8998	10.3623	12.2621
A_55_P2095000	A_55_P2095000	1.89731	8.42156	10.3189
A_66_P105032	Gm13889	1.89564	10.5783	12.4739
A_55_P1966332	Plac9	1.893	6.3579	8.2509
A_55_P2160726	Tcfcp2	1.89201	6.36653	8.25855
A_55_P2131831	Gdf5	1.89085	8.79035	10.6812
A_55_P2157914	A_55_P2157914	1.88626	5.91459	7.80085
A_55_P2068731	Gm13308	1.88591	6.51385	8.39976
A_55_P2096127	Gm2527	1.8815	8.2026	10.0841
A_55_P1953650	Zdhhc18	1.87794	6.21797	8.09592
A_55_P2109099	Gm17414	1.87616	6.07466	7.95082
A_55_P1978866	LOC100039402	1.87056	6.70667	8.57723
A_55_P1986983	Gne	1.86775	6.89783	8.76558
A_55_P1973347	A130040M12Rik	1.86326	6.65052	8.51378
A_55_P2129771	Prrt1	1.86279	9.40665	11.2694
A_55_P1975215	Npas4	1.85987	6.45513	8.315
A_52_P362828	Fat3	1.85697	6.84136	8.69833
A_55_P1959833	AI118078	1.85277	10.8105	12.6633
A_51_P465128	Chst15	1.84746	7.0672	8.91466
A_55_P2023001	Slc47a1	1.84404	6.94495	8.789
A_66_P100561	Bnip2	1.84114	11.5249	13.366
A_55_P2049922	Ccdc167	1.83631	9.47231	11.3086
A_55_P2106440	LOC677171	1.83204	7.32885	9.16089
A_55_P1986680	Gm2334	1.83188	10.3798	12.2117
A_55_P2122066	Ppp2r3d	1.82922	6.4239	8.25312
A_51_P259029	Dusp26	1.82869	8.8406	10.6693
A_66_P105735	Gm9964	1.82629	7.13164	8.95793
A_52_P579252	Gm9644	1.82512	6.36005	8.18517
A_55_P2087963	A_55_P2087963	1.82469	9.45863	11.2833
A_55_P1991500	Obfc1	1.82421	7.76775	9.59196
A_52_P530291	Pim1	1.824	8.27961	10.1036
A_55_P2063626	Matk	1.82368	6.79707	8.62075
A_55_P2011922	March09	1.82228	7.0533	8.87558
A_52_P431859	2010111I01Rik	1.82227	7.63256	9.45482
A_55_P1953127	Gm6795	1.82158	8.48662	10.3082
A_55_P1958043	Aoc3	1.82155	7.58571	9.40726
A_55_P2080708	Cstf2	1.81583	7.4371	9.25293
A_55_P2012599	Kifc5c-ps	1.81403	8.05032	9.86436
A_55_P2105542	Pde2a	1.81324	9.18141	10.9946
A_51_P201480	Stat3	1.80998	9.93258	11.7426
A_55_P2046563	Cym	1.80962	6.04209	7.85171
A_55_P2185722	Fermt2	1.80819	11.3949	13.2031
A_55_P2247608	4931428A05Rik	1.80688	6.05117	7.85805
A_52_P337236	Alyref2	1.80081	10.0104	11.8112
A_55_P2167032	Gjd3	1.79738	6.81492	8.6123
A_55_P2013858	Acad8	1.79684	6.6097	8.40655
A_55_P2085195	Supt6	1.79508	6.72039	8.51547
A_55_P2082841	Gm2658	1.7907	8.80795	10.5986
A_55_P2062802	Gm20730	1.78813	8.36261	10.1507
A_55_P2057321	Myh7b	1.78737	5.46961	7.25698
A_55_P2089293	Rnf121	1.78729	8.64852	10.4358
A_55_P1962094	C030048H21Rik	1.77773	6.5047	8.28243
A_51_P338443	Angptl4	1.77763	8.23472	10.0123
A_55_P2180445	Gm2742	1.77759	11.0323	12.8099
A_52_P303021	4933440N22Rik	1.77746	6.6556	8.43307
A_55_P1963443	Vps18	1.77634	6.39108	8.16742
A_55_P1982030	H3f3b	1.7745	8.15003	9.92453
A_55_P2382375	AI845619	1.77436	7.60613	9.38049
A_55_P2067917	Gm4700	1.76726	5.96784	7.7351
A_66_P130993	A_66_P130993	1.76527	6.33981	8.10508
A_52_P949005	Zfp160	1.7649	6.87351	8.63841
A_65_P06147	Fgfr3	1.75918	6.31883	8.07801
A_51_P105887	Lax1	1.75807	6.02865	7.78672
A_55_P2024486	LOC676177	1.75729	8.05253	9.80982
A_55_P2142858	Parp9	1.75636	7.19917	8.95554
A_55_P1971724	Cr2	1.75161	9.55366	11.3053
A_55_P2156490	Gm3146	1.75145	7.13045	8.8819
A_55_P2076805	Ddx5	1.75053	7.23865	8.98918
A_55_P2007738	Mir22hg	1.74866	6.62961	8.37827
A_55_P2119244	Srrm3	1.74812	7.82158	9.5697
A_55_P2105843	Gm2371	1.7404	6.41878	8.15918
A_55_P2032775	LOC638045	1.73985	9.836	11.5759
A_52_P417620	Pacs1	1.73923	8.9392	10.6784
A_55_P2053798	A_55_P2053798	1.7386	7.36166	9.10027
A_55_P2084980	Dcaf12l2	1.73635	11.8192	13.5556
A_51_P411271	Nfe2l2	1.7357	7.60006	9.33575
A_55_P1979491	Cd28	1.7315	6.17499	7.90649
A_55_P2048176	Gm3224	1.73124	11.3125	13.0438
A_55_P2231244	Lhx1	1.72853	7.59113	9.31967
A_55_P1952186	2810403A07Rik	1.72635	7.82522	9.55157
A_55_P2048279	Tlr13	1.72366	6.26102	7.98468
A_52_P628590	Pvr	1.72113	5.71326	7.43439
A_55_P2106901	Nkain4	1.72006	6.87974	8.59981
A_51_P292943	Ell	1.71903	7.95495	9.67398
A_55_P1958919	Olfr1347	1.71802	9.60132	11.3193
A_52_P535907	Sde2	1.71658	6.57296	8.28955
A_55_P2106745	Trim63	1.71498	8.30913	10.0241
A_66_P113059	Itgb1	1.71444	8.83517	10.5496
A_55_P2084686	Pdik1l	1.71321	10.7935	12.5067
A_55_P2025448	Gm2375	1.71275	6.94575	8.6585
A_55_P2047778	Krtap4-8	1.71188	11.2261	12.938
A_55_P2059164	H3f3b	1.71169	8.51843	10.2301
A_55_P1958912	A_55_P1958912	1.71077	5.88809	7.59885
A_51_P128876	Ifitm3	1.70987	8.06295	9.77282
A_55_P2168441	Fam163b	1.70599	6.57579	8.28178
A_55_P2332401	Ss18	1.70053	7.23722	8.93774
A_52_P612322	Abhd16b	1.69898	6.0979	7.79687
A_55_P2148744	A_55_P2148744	1.69875	9.35165	11.0504
A_55_P2041784	Gna13	1.6983	7.37062	9.06893
A_55_P2368098	1110002J07Rik	1.69716	7.50601	9.20316
A_55_P2033922	Tsga8	1.69678	7.21452	8.9113
A_55_P1998995	Speg	1.69669	9.39333	11.09
A_55_P2096310	LOC100045096	1.69499	6.53935	8.23434
A_55_P2201676	Cyp2r1	1.69287	5.88311	7.57598
A_55_P2072656	Ckmt1	1.68733	8.3423	10.0296
A_55_P2156366	LOC100044768	1.68311	7.55067	9.23378
A_55_P2035159	Pcdh1	1.68118	6.50124	8.18242
A_51_P367060	Ifrd1	1.68084	9.13787	10.8187
A_51_P348804	Amotl2	1.6803	6.21817	7.89848
A_55_P1972590	Tgif2	1.67973	7.80547	9.4852
A_55_P2039279	Kcnh3	1.67924	6.88779	8.56703
A_55_P2111459	Trpv2	1.67569	5.71068	7.38637
A_55_P2166985	Dedd2	1.67521	7.79735	9.47256
A_55_P2046550	Adamts8	1.67492	5.70127	7.37619
A_66_P124146	Ttc16	1.67414	6.2495	7.92364
A_55_P2192729	5830469G19Rik	1.67231	5.85773	7.53003
A_51_P127681	Clic4	1.66856	6.41384	8.08241
A_55_P1972481	NP883496	1.66829	8.64309	10.3114
A_55_P1969481	Hivep3	1.66734	8.84947	10.5168
A_52_P320971	Mt3	1.66626	6.9771	8.64335
A_52_P436238	Odc1	1.66602	8.83549	10.5015
A_51_P286563	Gna13	1.66352	8.08492	9.74844
A_52_P245766	Gm12725	1.66349	7.51272	9.17621
A_55_P2063505	Gm4235	1.66202	8.94581	10.6078
A_55_P2041581	Gm6425	1.66021	7.1314	8.79161
A_51_P130994	BC005537	1.65968	7.74385	9.40354
A_55_P2052056	A3galt2	1.65952	6.64611	8.30564
A_55_P2237360	1700008O03Rik	1.65951	6.17337	7.83288
A_55_P2063508	Gm4131	1.65828	6.61679	8.27506
A_51_P254045	Traip	1.65749	6.86011	8.5176
A_55_P2323503	AA960618	1.65652	6.01069	7.66721
A_55_P2387284	D5Wsu152e	1.65634	8.91639	10.5727
A_55_P2054832	Rxfp3	1.65627	7.35122	9.0075
A_51_P422223	1700006J14Rik	1.65617	8.41531	10.0715
A_55_P2139207	Ccdc142	1.65335	8.10025	9.75361
A_51_P212390	Klk10	1.65102	6.28218	7.9332
A_55_P2048867	Mirg	1.64506	6.09456	7.73962
A_51_P178815	H1foo	1.64392	10.4708	12.1148
A_30_P01025798	NEAT1	1.64084	8.98151	10.6224
A_66_P135130	Tmem161a	1.63675	10.9868	12.6235
A_55_P2017660	LOC100044545	1.63556	5.95533	7.59089
A_55_P2153251	Plagl1	1.63305	6.72155	8.3546
A_55_P2162782	Ahnak	1.6313	8.06802	9.69932
A_55_P2009861	Gm2015	1.63045	6.52588	8.15633
A_55_P1969792	Gm2900	1.6286	6.94748	8.57608
A_55_P1956978	Tln1	1.62582	8.58208	10.2079
A_55_P2168321	LOC100047006	1.62568	7.72403	9.34971
A_55_P2010376	Grm4	1.62189	6.71098	8.33287
A_55_P1989341	Ntng1	1.6206	6.90467	8.52527
A_55_P2092557	LOC100045328	1.61952	6.71346	8.33299
A_52_P589169	2010111I01Rik	1.61438	6.70751	8.32189
A_51_P237752	Ptrf	1.61117	11.1891	12.8002
A_52_P93467	Sdc4	1.60987	5.80506	7.41493
A_66_P102919	Gm3587	1.6094	7.14025	8.74965
A_55_P2047718	Ceacam20	1.60786	7.21126	8.81912
A_52_P683441	Capn5	1.6075	8.45332	10.0608
A_52_P294261	2310002L09Rik	1.60449	6.12452	7.729
A_55_P1978905	Rpl26-ps2	1.59191	8.4903	10.0822
A_55_P2095688	Sh3bp5l	1.58936	8.36013	9.94949
A_55_P2102027	LOC100048297	1.58618	7.31646	8.90264
A_55_P2064572	Fgd5	1.58608	7.25197	8.83805
A_55_P1956847	Nolc1	1.58607	8.14961	9.73569
A_55_P1979498	TC1636993	1.58536	6.79683	8.38219
A_55_P2045163	Ehmt1	1.58459	13.6652	15.2498
A_55_P1994117	Ifnl3	1.58255	7.09975	8.6823
A_52_P526265	Wdr73	1.58041	8.7742	10.3546
A_30_P01019032	KCNQ1ot1	1.57545	7.78146	9.35691
A_55_P1989996	Tcte1	1.57404	6.46407	8.03812
A_55_P2166664	Gm5129	1.5716	6.67974	8.25135
A_55_P2317332	C030013C21Rik	1.57089	5.82105	7.39194
A_55_P2181888	Tmem54	1.56906	6.40426	7.97332
A_52_P249424	Vegfa	1.56852	9.83184	11.4004
A_55_P2106844	Gm7475	1.56748	8.01382	9.5813
A_55_P1986421	Tcp11	1.5645	6.39571	7.96021
A_55_P2010191	Serpina11	1.56354	8.08462	9.64816
A_52_P494930	Fnip2	1.55286	6.12483	7.67769
A_55_P2063396	Zfand2a	1.55088	6.2706	7.82148
A_55_P1991351	S100a13	1.54187	10.1091	11.651
A_55_P2129608	2700073G19Rik	1.5375	7.3185	8.85599
A_55_P2028375	LOC100045471	1.53491	6.2056	7.74051
A_55_P2077517	Arhgef4	1.53325	6.46015	7.9934
A_55_P2074035	Haao	1.52917	7.32351	8.85269
A_55_P2078544	Arfgap3	1.52428	7.87455	9.39883
A_55_P2155654	Pvt1	1.52412	5.96149	7.48561
A_55_P2055762	Gm5878	1.52318	6.92832	8.4515
A_55_P2058646	Nhlh1	1.5218	12.7001	14.2219
A_55_P2068510	LOC100046144	1.517	7.04865	8.56565
A_52_P185014	Lrrc3	1.51104	7.54586	9.0569
A_66_P107279	Cldn25	1.50908	6.50299	8.01207
A_55_P2154782	Gm3087	1.50585	5.90274	7.40859
A_55_P2171623	Ptbp1	1.50207	7.43737	8.93944
A_55_P2180491	Rrbp1	1.49693	6.29418	7.79111
A_55_P2130645	B830017H08Rik	1.49489	6.319	7.81389
A_55_P2032258	Pdlim1	1.49205	7.93121	9.42326
A_55_P2147736	Dpysl4	1.48776	6.905	8.39276
A_55_P1968928	Def6	1.48608	6.91296	8.39904
A_55_P2103060	LOC100044756	1.47271	6.95327	8.42599
A_55_P1981674	Atic	1.46569	8.89392	10.3596
A_55_P1963489	NAP017482-001	1.4561	8.96372	10.4198
A_55_P2138306	Gm5388	1.38594	9.58954	10.9755
A_55_P1993543	Gm21865	1.36081	7.29368	8.65449
A_55_P2127112	Olfr632	1.01436	3.73173	4.74608
A_55_P1969800	LOC100048400	0.0824148	4.37163	4.45404
A_52_P53507	Ighv14-4	-0.923823	5.14604	4.22222
A_51_P281778	Igsf23	-0.940784	5.21603	4.27524
A_51_P345367	Psmb8	-0.976601	5.8617	4.8851
A_51_P267180	4930517O19Rik	-1.13588	5.57498	4.4391
A_52_P270158	1700013B16Rik	-1.16139	4.72928	3.56789
A_55_P2032815	Rnase13	-1.16847	5.02015	3.85168
A_51_P352968	Marcks	-1.20788	6.213	5.00512
A_55_P2029051	Fgd3	-1.21788	5.48552	4.26764
A_52_P449694	EG668643	-1.25856	8.10548	6.84691
A_55_P2136678	Gm10330	-1.25958	6.45753	5.19796
A_52_P190973	Vcl	-1.26334	9.21776	7.95442
A_55_P2128181	A_55_P2128181	-1.26663	12.2048	10.9382
A_52_P475886	Rc3h1	-1.26669	9.06075	7.79407
A_55_P1955676	Csrp2bp	-1.27258	8.26361	6.99103
A_51_P373379	Csnk2b	-1.27533	11.0034	9.72805
A_55_P1953053	TC1772784	-1.27556	8.08527	6.80971
A_55_P2081721	A730061H03Rik	-1.28318	7.50057	6.21739
A_55_P2047842	Clcn3	-1.28972	9.96015	8.67043
A_51_P392861	Med25	-1.29209	11.5272	10.2351
A_55_P2076154	A_55_P2076154	-1.30041	6.76866	5.46825
A_55_P2010161	Fastkd5	-1.30122	7.85512	6.5539
A_55_P2083844	Dis3l	-1.30401	8.60732	7.30332
A_55_P1961270	Cd72	-1.30409	9.16346	7.85936
A_55_P2112717	Rwdd4a	-1.30428	7.15658	5.85231
A_52_P182659	Cs	-1.30465	12.5608	11.2561
A_51_P130824	Cog8	-1.30481	8.87357	7.56876
A_55_P1956195	Gm10094	-1.30567	9.8699	8.56423
A_55_P2004588	Nabp2	-1.30596	10.233	8.92708
A_66_P101423	Ogfod3	-1.30682	8.19144	6.88462
A_55_P2343151	Akap1	-1.31063	7.7469	6.43627
A_55_P1998823	Gm7206	-1.3124	9.81807	8.50567
A_55_P1957954	Rsu1	-1.31267	9.34998	8.0373
A_55_P2012563	Cacnb1	-1.31453	12.0833	10.7688
A_52_P451378	Twsg1	-1.31483	7.4469	6.13207
A_51_P424054	Btbd2	-1.31565	9.60529	8.28965
A_55_P1970017	Zer1	-1.31584	7.82835	6.5125
A_52_P547187	Tab2	-1.31792	10.3909	9.07297
A_51_P235117	Zc3h11a	-1.31854	9.01366	7.69511
A_55_P2149219	Aar2	-1.31889	8.30498	6.98609
A_55_P2034097	Elavl1	-1.31935	8.36117	7.04182
A_52_P587642	Ddx19a	-1.32391	8.20003	6.87613
A_51_P422208	Dpagt1	-1.32427	7.86145	6.53717
A_51_P141071	Cand2	-1.32474	9.57501	8.25027
A_55_P2009285	Fbxo25	-1.32626	6.69225	5.36599
A_55_P1986833	Tulp4	-1.32685	6.9868	5.65995
A_55_P2198983	4930415C11Rik	-1.3288	9.0386	7.7098
A_55_P2098335	Map2k4	-1.3293	9.91066	8.58136
A_51_P122855	Pax5	-1.33163	6.85764	5.52602
A_55_P2034360	Eif4g3	-1.33164	9.34322	8.01159
A_55_P1980446	Sbno1	-1.33171	6.28921	4.9575
A_55_P2064766	Gm12693	-1.33482	9.42301	8.08819
A_55_P2047361	Ppih	-1.33706	8.6227	7.28564
A_55_P1962134	LOC100048133	-1.33763	7.9264	6.58876
A_55_P2016902	Sdccag3	-1.33843	7.61024	6.27181
A_52_P486322	Fzr1	-1.33986	7.94775	6.60789
A_55_P2138041	Gon4l	-1.34026	8.50569	7.16542
A_55_P2146127	Chmp4b	-1.34034	10.5677	9.22733
A_55_P2029750	Ndufs5	-1.34063	11.4976	10.157
A_55_P2009351	Aaed1	-1.34096	7.61472	6.27376
A_51_P404413	Bckdk	-1.34125	10.4839	9.14263
A_55_P2082444	Npepps	-1.34201	8.9671	7.62509
A_55_P1989658	Slco1a1	-1.34242	7.22197	5.87955
A_51_P229816	Eif2b2	-1.34273	9.51345	8.17073
A_55_P1956267	Syt11	-1.3436	7.34432	6.00073
A_51_P116421	Abcc5	-1.34376	7.60374	6.25998
A_55_P2016604	Glrx3	-1.34427	10.4362	9.09196
A_55_P2101806	Esf1	-1.34464	7.04418	5.69954
A_55_P2073015	Lin37	-1.34524	7.79776	6.45252
A_55_P2062891	Atf2	-1.34663	7.16132	5.81469
A_55_P2006915	Myo5c	-1.34726	8.30456	6.9573
A_51_P198292	Mrps2	-1.34907	9.30305	7.95398
A_55_P2102936	Pnrc1	-1.34941	10.401	9.05156
A_55_P2004071	Ube2h	-1.35001	10.2442	8.89419
A_52_P263201	Tmem33	-1.3501	8.13133	6.78123
A_55_P2040011	Itga7	-1.35084	8.81263	7.46179
A_51_P340355	Tarsl2	-1.35091	8.89206	7.54114
A_55_P2322169	Chm	-1.352	7.55912	6.20712
A_55_P1956457	6030458C11Rik	-1.35293	7.67558	6.32265
A_52_P77204	Lrrc20	-1.35449	11.4299	10.0754
A_51_P314487	Polr3h	-1.35475	6.97295	5.61819
A_55_P2183549	Gm11449	-1.35557	11.0554	9.69981
A_51_P152155	Glt8d1	-1.35557	7.57789	6.22232
A_51_P472518	Capn1	-1.35718	12.6376	11.2805
A_55_P2005868	Bbs7	-1.35763	7.42975	6.07212
A_55_P1957373	Pdcl	-1.35789	7.24906	5.89117
A_51_P313337	2700089E24Rik	-1.35863	9.36956	8.01093
A_55_P2118575	Tgs1	-1.35899	7.01103	5.65205
A_66_P125496	NAP062887-1	-1.35921	10.6461	9.28693
A_52_P358349	Mtdh	-1.36014	11.6601	10.3
A_52_P425860	Iqsec1	-1.36038	7.30747	5.94708
A_55_P1958697	Rbm33	-1.36124	6.76281	5.40157
A_55_P2048209	Ganab	-1.36151	7.51271	6.1512
A_55_P2128032	Hsf2	-1.36191	8.16963	6.80771
A_55_P2049867	Ccrl2	-1.36196	7.69219	6.33023
A_51_P326685	Lrtm1	-1.36265	9.65269	8.29004
A_66_P106212	Secisbp2	-1.3629	6.45916	5.09625
A_55_P2065149	Kdm2b	-1.3644	7.30128	5.93688
A_51_P121818	Prkag1	-1.36469	7.09601	5.73132
A_55_P2051746	Lbx1	-1.36584	10.9268	9.56092
A_51_P477941	Fbxw4	-1.36597	7.75457	6.3886
A_52_P494380	Dgkq	-1.36825	7.55065	6.1824
A_52_P603654	Stx8	-1.36879	8.27478	6.90599
A_55_P2002389	Nelfb	-1.36937	7.81075	6.44138
A_51_P109369	Fbxo32	-1.3704	10.6109	9.24045
A_55_P2085574	Nfix	-1.37131	10.9882	9.61685
A_55_P2053848	Gm6396	-1.37166	7.6792	6.30754
A_55_P2248651	Aak1	-1.37253	7.43945	6.06692
A_55_P2072303	LOC674218	-1.37275	7.0765	5.70375
A_52_P257547	0610009O20Rik	-1.3732	7.55535	6.18215
A_55_P2013612	Gm11677	-1.37355	7.18436	5.81082
A_55_P1979356	Morf4l1	-1.3741	11.9885	10.6144
A_55_P2106666	Adcy9	-1.37489	7.86134	6.48645
A_51_P284966	Dolk	-1.37535	8.6823	7.30695
A_51_P185108	Dpy30	-1.37584	9.22416	7.84832
A_55_P2018949	Fbxo7	-1.37611	8.26061	6.8845
A_55_P1984158	Slc44a2	-1.37616	11.757	10.3808
A_55_P2077213	Cenpb	-1.37649	8.87867	7.50218
A_52_P262967	Rab10	-1.37665	12.2633	10.8866
A_51_P108862	Cops7a	-1.37703	10.3194	8.94235
A_55_P2044359	Rxrg	-1.3772	10.5627	9.1855
A_55_P2135271	Zfp358	-1.37758	11.1033	9.72569
A_55_P2430221	Fam35a	-1.37832	7.13037	5.75206
A_55_P2101585	Cd55	-1.37848	8.47207	7.09358
A_55_P2047559	Ccp110	-1.37978	6.34429	4.96451
A_55_P2033010	Mrrf	-1.37978	7.87228	6.4925
A_55_P2012047	Gigyf1	-1.38069	7.56347	6.18278
A_55_P2044207	Bphl	-1.3809	8.07033	6.68942
A_55_P2130463	Gpr44	-1.38123	6.93796	5.55673
A_55_P2143150	Qk	-1.3813	11.0275	9.64618
A_55_P1980611	Trmt2b	-1.38137	7.45298	6.07161
A_51_P464822	Hist1h1e	-1.38164	8.2162	6.83455
A_55_P2121222	Clcc1	-1.38196	8.26985	6.88789
A_55_P2052696	Synm	-1.38338	10.3574	8.97401
A_55_P2168233	Gm1661	-1.38412	6.59294	5.20882
A_66_P126563	Ptges3l	-1.38506	10.6008	9.21572
A_55_P1976574	Tmod4	-1.38521	13.2925	11.9073
A_55_P1963483	Vps16	-1.38537	7.67754	6.29217
A_66_P106095	Nctc1	-1.38565	11.5797	10.194
A_55_P2055042	Uqcc2	-1.38716	11.8518	10.4647
A_55_P1991723	Alkbh3	-1.38756	9.31271	7.92515
A_55_P1989928	Lin52	-1.38798	6.93144	5.54346
A_55_P2047852	Clcn3	-1.38822	8.57021	7.18199
A_52_P239726	Larp4	-1.39062	7.73034	6.33972
A_55_P2159830	Yaf2	-1.39104	7.68463	6.29359
A_51_P445662	Hsd17b4	-1.39234	7.62101	6.22867
A_55_P2158030	Glrx3	-1.39309	10.6747	9.28164
A_52_P307752	Slc12a9	-1.39334	8.52349	7.13016
A_55_P2156062	ENSMUST00000053926	-1.39422	10.5109	9.1167
A_52_P590392	Rab10	-1.3945	12.2194	10.8249
A_55_P2102050	Cc2d1b	-1.3951	9.0294	7.63431
A_52_P634122	Rexo1	-1.39512	6.62552	5.2304
A_51_P245414	Klk1	-1.39527	5.46107	4.0658
A_51_P352283	Cyb561d1	-1.39547	6.24029	4.84481
A_55_P2006280	Ogdh	-1.3955	12.8887	11.4932
A_52_P648424	Nedd4	-1.39558	11.6921	10.2965
A_51_P270899	Zfp61	-1.39597	6.44036	5.04439
A_55_P2051592	Gfm2	-1.39621	8.99368	7.59747
A_51_P520084	Lypla2	-1.39653	8.86507	7.46854
A_55_P2095880	Nfix	-1.39735	11.7524	10.3551
A_55_P2279852	AU019202	-1.39763	8.28872	6.89109
A_51_P511707	Ntpcr	-1.3982	7.09228	5.69407
A_52_P103391	B4galt1	-1.39865	10.0746	8.67599
A_52_P99502	Scrn3	-1.39892	8.95041	7.55149
A_51_P361788	Vapa	-1.39933	13.2013	11.802
A_55_P2024799	Gm13666	-1.39991	9.06108	7.66116
A_55_P2161132	XM_001475478	-1.40023	8.12534	6.72511
A_52_P38627	Egf	-1.4005	6.48463	5.08413
A_55_P1979669	Zfp946	-1.40077	7.08448	5.68371
A_51_P211325	Nudt2	-1.40079	8.04568	6.64489
A_55_P1999790	Pkdcc	-1.40096	9.09682	7.69586
A_55_P1960641	Trpt1	-1.40246	8.6964	7.29393
A_55_P2069949	Dynlrb1	-1.40296	11.6273	10.2243
A_51_P271665	Rev3l	-1.40348	7.99527	6.5918
A_52_P600318	Scamp2	-1.40393	9.32849	7.92455
A_51_P302566	Maob	-1.4051	9.18071	7.77561
A_52_P561377	Fam160b1	-1.40568	7.50301	6.09733
A_55_P1984123	Kmt2c	-1.40602	8.34922	6.9432
A_55_P1992910	Gyg	-1.40613	13.3707	11.9646
A_55_P2240823	Epb4.1	-1.40669	6.53751	5.13082
A_51_P256665	Pon3	-1.40821	7.40415	5.99594
A_55_P1989986	Fam149b	-1.40867	7.45419	6.04551
A_55_P2141251	Tmem69	-1.40875	7.29339	5.88464
A_55_P2172619	Gm4613	-1.40955	12.7886	11.379
A_51_P467770	Snx19	-1.41002	6.62138	5.21136
A_55_P1963150	Creg1	-1.41111	8.64188	7.23077
A_55_P2416934	A230065N10Rik	-1.41121	10.3462	8.93501
A_55_P1982394	Gm4595	-1.41142	7.42105	6.00963
A_55_P1958230	Dhodh	-1.41179	8.43775	7.02596
A_55_P2083481	Lpin1	-1.41206	10.4111	8.99908
A_55_P2034355	Eif4g3	-1.41212	7.5345	6.12238
A_52_P509906	Ift172	-1.41255	5.83533	4.42278
A_51_P109421	Eif2d	-1.41303	8.01963	6.6066
A_55_P2044217	9930021J03Rik	-1.41304	7.67852	6.26548
A_55_P1966420	Scrn2	-1.41344	8.35788	6.94444
A_51_P314679	Rrn3	-1.41376	9.76479	8.35103
A_55_P2033650	Cpt2	-1.41436	9.11633	7.70197
A_55_P2043682	Ubac1	-1.41511	10.7209	9.3058
A_51_P167513	Leng1	-1.41559	7.58404	6.16845
A_52_P657317	Tmem160	-1.41581	7.10961	5.6938
A_51_P248381	Zdhhc4	-1.41584	7.22626	5.81043
A_55_P2025403	Gphn	-1.41593	7.5489	6.13297
A_51_P278103	Stambp	-1.4172	6.77651	5.35931
A_52_P464003	Atg3	-1.41966	9.479	8.05934
A_51_P462299	Aida	-1.42078	6.3252	4.90442
A_51_P517870	Nfatc1	-1.4224	6.82484	5.40244
A_51_P284988	Nrbf2	-1.42318	8.83812	7.41494
A_55_P2096367	Arf1	-1.42366	12.0025	10.5789
A_55_P1995992	Gm4631	-1.42387	9.50095	8.07708
A_51_P362209	Commd10	-1.42467	6.75158	5.32691
A_55_P2179398	Alg1	-1.42546	7.49145	6.066
A_55_P1991516	E4f1	-1.42628	7.80056	6.37429
A_55_P2115176	Pdhx	-1.42635	8.35259	6.92624
A_55_P2016862	Ncoa4	-1.42657	8.20627	6.7797
A_51_P284526	Mrgprh	-1.42666	6.93164	5.50498
A_55_P2143892	Etl4	-1.42681	6.30475	4.87794
A_55_P2164413	Asb16	-1.42721	8.45188	7.02468
A_66_P102049	Zfp1	-1.42727	6.83491	5.40764
A_51_P226417	Rraga	-1.42749	11.0449	9.61741
A_51_P314277	Parp1	-1.42782	8.66491	7.23709
A_55_P2011877	Eif2s3y	-1.42827	7.82778	6.39951
A_55_P2064478	Cdc27	-1.42937	9.17993	7.75056
A_55_P1968848	Gm4312	-1.42986	8.18497	6.7551
A_51_P267508	2010012O05Rik	-1.42998	7.64354	6.21355
A_55_P2043684	Ubac1	-1.43052	12.2744	10.8438
A_51_P336161	Man2b1	-1.43055	6.58916	5.15861
A_52_P88695	Dgka	-1.4308	7.19521	5.76441
A_55_P1957028	Kat7	-1.43251	8.49884	7.06633
A_55_P2141876	Ldha	-1.43287	14.2111	12.7782
A_55_P2174868	Zfp605	-1.43379	6.49313	5.05934
A_55_P2050448	Slc25a3	-1.43397	8.11613	6.68216
A_51_P157297	Efcab14	-1.43418	8.64408	7.2099
A_55_P2117764	Vangl2	-1.43452	8.25389	6.81937
A_55_P2256158	4930506C21Rik	-1.43523	12.106	10.6708
A_55_P2074771	Exosc7	-1.43616	8.44915	7.01299
A_55_P2005680	Ipo11	-1.43632	7.43924	6.00292
A_55_P2139809	Fgf13	-1.43649	7.77557	6.33907
A_51_P468762	Alkbh6	-1.43754	7.67173	6.23419
A_55_P1992934	A_55_P1992934	-1.43766	6.58626	5.1486
A_51_P494929	Diablo	-1.43787	7.39452	5.95665
A_55_P1995233	Lonp2	-1.43797	8.93693	7.49896
A_55_P2005345	Epb4.1	-1.43809	9.1504	7.7123
A_52_P598835	Ccdc71l	-1.43816	6.7133	5.27515
A_55_P1965194	Fbxl5	-1.43825	6.9176	5.47935
A_55_P1984496	Usp48	-1.43855	7.20531	5.76676
A_55_P2089840	Eif2d	-1.43878	8.28438	6.8456
A_55_P2081313	Gnas	-1.44001	13.5355	12.0955
A_55_P2048323	Cdk10	-1.44028	8.31262	6.87234
A_55_P2093949	Zfp428	-1.44077	7.00907	5.56831
A_51_P153053	Smpdl3a	-1.44118	10.4586	9.01741
A_65_P11193	Flad1	-1.44128	8.03711	6.59583
A_66_P106191	Eef2	-1.44155	11.8244	10.3828
A_55_P2093241	Zc3h4	-1.44167	7.13386	5.69219
A_51_P393897	Mpi	-1.44183	9.00553	7.5637
A_55_P1963309	G3bp1	-1.44187	10.7044	9.26257
A_55_P2210011	Mroh1	-1.44256	7.06449	5.62193
A_51_P354698	Dync1h1	-1.44418	7.88164	6.43747
A_55_P1983177	Acsl4	-1.44426	10.06	8.6157
A_66_P102879	Thra	-1.44476	8.81706	7.37229
A_52_P527500	Helb	-1.44584	6.30391	4.85807
A_55_P1993909	Taz	-1.44706	8.67675	7.22969
A_55_P2161228	A_55_P2161228	-1.44756	6.69263	5.24507
A_55_P2050652	Ikbkg	-1.4476	6.49073	5.04313
A_51_P268069	Six1	-1.44811	9.89727	8.44917
A_55_P2154242	Gfpt1	-1.4482	9.15668	7.70848
A_51_P172532	Nit1	-1.44829	8.38491	6.93662
A_51_P180001	Ago2	-1.44854	7.58533	6.13679
A_55_P2060021	Otub2	-1.44894	8.64093	7.19199
A_55_P2037408	Lrrc57	-1.44897	7.12959	5.68062
A_51_P505493	Elovl5	-1.4492	6.54495	5.09575
A_55_P2008106	Otud6b	-1.44934	6.90481	5.45548
A_55_P2180470	Chrne	-1.44967	7.30829	5.85862
A_52_P223571	Mlec	-1.45086	6.51061	5.05975
A_52_P330950	C2cd2	-1.45114	6.71729	5.26615
A_55_P2143324	Dyrk1b	-1.45171	10.2312	8.77953
A_55_P1961094	Tmem230	-1.45184	8.95395	7.5021
A_55_P1957967	Dhx32	-1.45216	8.59372	7.14155
A_51_P342707	Pold2	-1.45237	9.03037	7.578
A_55_P2432388	Prr14l	-1.4527	6.82926	5.37656
A_51_P410650	Dpp9	-1.45368	6.58378	5.1301
A_55_P2048467	Gm4845	-1.45532	8.25829	6.80297
A_51_P114826	Cdh13	-1.45543	9.49238	8.03694
A_51_P503303	C1galt1c1	-1.45617	7.23898	5.7828
A_55_P2096402	Cdc42bpa	-1.45643	8.22457	6.76815
A_55_P2140398	LOC100044118	-1.45661	7.13163	5.67502
A_55_P1990663	Ddx5	-1.45666	8.52146	7.0648
A_55_P2059154	Dtx3l	-1.4577	7.56967	6.11197
A_66_P104365	Ccdc167	-1.45774	8.11537	6.65763
A_52_P263518	Gng2	-1.45867	7.56541	6.10674
A_55_P2160563	Mrps17	-1.4587	9.33808	7.87939
A_51_P149325	Psmd8	-1.45877	11.7505	10.2917
A_55_P2029517	Wnk2	-1.45899	9.5749	8.11591
A_66_P117838	Dhx29	-1.45911	6.40546	4.94635
A_55_P2180764	Gls	-1.45951	8.03397	6.57447
A_55_P2178084	Dnmt3a	-1.45963	8.60093	7.1413
A_51_P301259	Araf	-1.45972	7.88316	6.42344
A_51_P414837	Faf1	-1.45975	8.49544	7.03569
A_52_P612803	Ccng1	-1.4599	11.1023	9.64236
A_55_P2185712	Copa	-1.46065	8.96701	7.50635
A_55_P1985025	Pard3	-1.46096	7.20273	5.74177
A_52_P653902	Eny2	-1.46101	7.33934	5.87833
A_55_P2268221	Arhgap10	-1.46183	7.01614	5.55431
A_55_P2098840	Gm6945	-1.46228	6.72092	5.25864
A_55_P2050236	l7Rn6	-1.4623	9.70287	8.24056
A_51_P113403	Slc26a11	-1.46257	5.8774	4.41484
A_55_P1970309	Arhgap44	-1.46353	6.54619	5.08265
A_51_P199352	2310015B20Rik	-1.46373	12.2097	10.746
A_52_P126055	Pon2	-1.46384	7.31599	5.85216
A_52_P471395	Ifngr2	-1.46513	11.2497	9.78453
A_55_P1966958	Mef2d	-1.46655	8.19734	6.73079
A_55_P2028310	Trappc1	-1.46672	7.32738	5.86065
A_52_P90684	Klhl31	-1.46736	11.1589	9.69149
A_55_P1956572	Dcaf8	-1.46846	10.8482	9.37976
A_55_P2009943	Spen	-1.46921	6.9453	5.47609
A_51_P358066	Mkl2	-1.46925	7.87675	6.40749
A_55_P2066103	Hoxa9	-1.47008	7.17904	5.70895
A_51_P438619	Sobp	-1.4725	10.3437	8.87116
A_55_P2086677	Snrk	-1.47292	6.69302	5.2201
A_51_P165165	Hibadh	-1.47402	11.6915	10.2174
A_51_P197175	Pigk	-1.47429	7.04838	5.57409
A_51_P393078	Tigd2	-1.47436	6.37874	4.90438
A_55_P1969431	Lyrm5	-1.47449	7.5235	6.04901
A_55_P2031192	Gtdc1	-1.47478	7.56099	6.08621
A_52_P134141	Pigy	-1.47529	8.33534	6.86006
A_55_P2125466	Ube2l3	-1.47604	11.1894	9.71337
A_51_P184062	Hbs1l	-1.47643	10.0184	8.54198
A_55_P1994355	Ptges3	-1.47827	11.8715	10.3932
A_55_P2122329	Nfic	-1.47862	10.8603	9.38172
A_51_P297165	Sf3a3	-1.47882	6.9161	5.43727
A_52_P175157	Mef2a	-1.47898	8.5387	7.05973
A_66_P118256	Strn3	-1.47959	9.58778	8.10818
A_52_P70854	Tob2	-1.4805	10.0216	8.54113
A_55_P2095153	Cog8	-1.48224	9.91656	8.43432
A_51_P336391	Tmem18	-1.48295	7.03105	5.5481
A_55_P2059134	Smarca5	-1.48329	8.44834	6.96505
A_55_P2101751	Det1	-1.48336	6.62131	5.13796
A_51_P315085	Mia3	-1.4834	9.1561	7.6727
A_55_P2098688	Mcrs1	-1.48398	6.99739	5.51341
A_55_P1992800	A_55_P1992800	-1.48468	6.45267	4.96799
A_52_P677147	Prmt5	-1.4849	9.34753	7.86264
A_55_P2052959	Ctbp1	-1.48576	10.0355	8.54971
A_66_P121770	Ilf2	-1.486	9.80375	8.31776
A_51_P186899	Egln1	-1.48651	8.03502	6.54851
A_55_P2031177	Ccdc6	-1.48684	9.78988	8.30305
A_55_P2002212	Bre	-1.48718	8.60716	7.11998
A_51_P369628	Ptov1	-1.4873	9.84128	8.35398
A_55_P2005930	Gm8973	-1.48781	9.8436	8.35579
A_51_P228817	Stau2	-1.48849	6.68218	5.19369
A_52_P685938	Efcab14	-1.48893	8.41578	6.92685
A_55_P2197134	A930018M24Rik	-1.48897	7.13195	5.64299
A_51_P424641	Sirt4	-1.48916	7.25295	5.76379
A_55_P2057446	Ccdc134	-1.48926	8.46764	6.97838
A_51_P304683	Clpx	-1.4896	7.50006	6.01046
A_55_P2084617	Fam78a	-1.48969	8.20936	6.71967
A_55_P1974892	Zbtb18	-1.48979	9.66733	8.17754
A_55_P2136209	Ublcp1	-1.49063	7.73417	6.24354
A_55_P2044045	Ybx1	-1.49087	13.503	12.0121
A_55_P2059526	Gon4l	-1.49091	6.87151	5.3806
A_55_P2051899	Atp2c1	-1.4913	7.76532	6.27402
A_55_P2361547	2610201A13Rik	-1.49147	6.58341	5.09194
A_51_P412225	Tbc1d16	-1.49165	6.27179	4.78014
A_55_P2171413	Me1	-1.49193	11.0819	9.59001
A_51_P325485	Utp3	-1.49216	9.82358	8.33142
A_51_P100828	Prdx3	-1.49278	9.8687	8.37592
A_55_P1959606	Tom1l1	-1.49332	6.83858	5.34526
A_52_P223524	Dennd6b	-1.4934	6.9946	5.5012
A_55_P2072288	Tmem167b	-1.4937	8.92731	7.43361
A_52_P80806	Syncrip	-1.49427	7.92871	6.43444
A_55_P2030060	Kdm8	-1.4947	7.30042	5.80572
A_55_P1975385	Dctn1	-1.49502	9.80483	8.30981
A_52_P28582	Zmym2	-1.49546	7.65506	6.1596
A_52_P544476	Terc	-1.49629	8.77779	7.2815
A_66_P130908	Cyb5r4	-1.49715	7.06064	5.56349
A_51_P372141	Pnkd	-1.49772	6.66521	5.16749
A_55_P2027870	Abhd17a	-1.49796	9.45105	7.95309
A_51_P478895	Ppp6r1	-1.49838	6.71123	5.21285
A_51_P252784	Fam216a	-1.49861	7.01072	5.5121
A_66_P138780	Tceb2	-1.49973	10.4073	8.9076
A_52_P629451	5830417I10Rik	-1.50063	6.31801	4.81739
A_55_P1977149	4933426M11Rik	-1.5008	8.70537	7.20458
A_55_P1969982	Gm14698	-1.50151	9.06754	7.56604
A_55_P2004777	Micall2	-1.50153	6.74018	5.23864
A_55_P2001290	Ube2e3	-1.50211	7.50022	5.99811
A_52_P37681	Fkbp9	-1.50286	8.34449	6.84163
A_52_P491861	Stag1	-1.50326	7.32688	5.82362
A_51_P517145	Sort1	-1.50471	8.20773	6.70302
A_55_P2121082	Cul2	-1.50481	7.2415	5.7367
A_55_P2096368	A_55_P2096368	-1.50684	10.9671	9.46026
A_55_P2151609	Sorl1	-1.50879	9.2131	7.7043
A_55_P2130610	Smc3	-1.50909	7.16276	5.65367
A_55_P2186808	Gm12612	-1.5092	11.726	10.2168
A_55_P2065231	Gstm3	-1.50956	9.88702	8.37746
A_55_P2105362	Tmed5	-1.50968	6.75729	5.24761
A_55_P2010076	Fam73b	-1.50993	8.86596	7.35603
A_55_P2029366	Abhd6	-1.51024	6.30509	4.79485
A_51_P230977	Cdc42	-1.51089	9.96442	8.45353
A_55_P2161077	NAP111447-1	-1.51143	13.2887	11.7773
A_55_P1996623	Dnajb12	-1.51154	6.5113	4.99976
A_55_P1989048	Tm9sf1	-1.51315	6.38296	4.86982
A_52_P256426	2700062C07Rik	-1.51442	6.84869	5.33427
A_55_P2095820	Kalrn	-1.51535	6.85064	5.33529
A_55_P2065519	Ythdf2	-1.51561	6.64504	5.12944
A_55_P2002472	Zfp777	-1.51593	6.31516	4.79923
A_55_P1991505	Gamt	-1.51629	9.70062	8.18433
A_55_P2058923	Wbscr22	-1.51653	8.51391	6.99738
A_55_P2023783	Leng8	-1.5168	7.99404	6.47723
A_55_P2052719	Nadk2	-1.51753	7.71078	6.19325
A_55_P2077453	Gm6981	-1.51773	7.72739	6.20967
A_52_P67200	Stt3b	-1.51773	8.59071	7.07298
A_55_P1973289	Mapk9	-1.5184	7.85108	6.33267
A_55_P2067200	NAP069232-1	-1.5191	11.6899	10.1708
A_51_P462814	Sars2	-1.5191	7.56028	6.04118
A_55_P2048848	Smn1	-1.51995	8.7321	7.21215
A_55_P2015238	Dctn4	-1.52009	9.4377	7.9176
A_52_P505157	Fsd2	-1.52028	9.16096	7.64067
A_55_P2083624	Wbp2	-1.52164	9.40205	7.88041
A_66_P112886	Ubl3	-1.52205	9.43714	7.9151
A_55_P2127204	Amigo1	-1.52235	8.77944	7.25709
A_51_P234728	Lpar6	-1.5227	6.52095	4.99825
A_55_P2095035	Abhd6	-1.52448	6.66675	5.14227
A_51_P375693	Tmem135	-1.52451	7.28843	5.76392
A_55_P1952016	R3hdm2	-1.52594	9.2431	7.71715
A_55_P1991920	Dhx32	-1.52754	8.96742	7.43988
A_51_P271725	Fundc1	-1.52767	7.4061	5.87843
A_55_P2118090	NAP092744-001	-1.52843	7.56606	6.03763
A_52_P284958	Ubtd2	-1.52865	7.11841	5.58976
A_55_P2123933	D2hgdh	-1.5288	7.33603	5.80723
A_51_P368009	E2f2	-1.52978	6.96647	5.43669
A_55_P2058152	Smek2	-1.531	6.97487	5.44387
A_55_P2120773	Dctn4	-1.53123	9.45838	7.92714
A_55_P2052939	Dyrk2	-1.53151	6.52094	4.98944
A_55_P1963712	Cyb5b	-1.53243	9.50397	7.97154
A_55_P1971956	Ift46	-1.53305	7.65564	6.12259
A_55_P2162204	Kctd15	-1.53305	9.90666	8.37361
A_55_P1973362	Kcnj12	-1.53316	10.3342	8.80106
A_55_P2003096	Pla2g6	-1.53334	8.23327	6.69994
A_55_P1997948	Smek2	-1.53358	6.4467	4.91312
A_51_P321374	Ppapdc3	-1.53387	11.2579	9.72399
A_55_P2108476	Mavs	-1.53416	8.31543	6.78127
A_55_P2076861	Sema6d	-1.5342	8.26065	6.72645
A_55_P2005853	Nacc2	-1.53425	8.74615	7.2119
A_55_P2142151	Mapk1ip1	-1.53437	9.23424	7.69987
A_51_P513032	Trps1	-1.53497	7.37404	5.83907
A_55_P2073789	LOC676974	-1.53546	8.54198	7.00653
A_55_P2032388	Trim24	-1.53746	6.33935	4.80189
A_55_P2039354	LOC100047464	-1.53748	8.72545	7.18797
A_55_P1985094	Wrap73	-1.53755	7.12203	5.58447
A_51_P134627	Asb13	-1.53767	6.55108	5.01341
A_55_P2302577	AI426330	-1.53882	7.94647	6.40765
A_55_P2059323	Gm13315	-1.54009	12.8954	11.3553
A_55_P1980119	Gltpd1	-1.54111	7.57233	6.03122
A_52_P297075	Heatr5a	-1.54246	6.56553	5.02307
A_51_P423509	2310003H01Rik	-1.54328	7.51571	5.97243
A_55_P2185950	Bpnt1	-1.54351	5.98809	4.44458
A_55_P1954921	Fbxw5	-1.54379	10.4226	8.87881
A_55_P2001148	Pdlim5	-1.5448	12.5242	10.9794
A_55_P2003586	Unkl	-1.54678	6.49914	4.95236
A_51_P369971	Fra10ac1	-1.54714	7.89026	6.34313
A_55_P2021291	Elk4	-1.54778	8.30227	6.75449
A_55_P2113291	Sik3	-1.54868	8.09733	6.54865
A_55_P2116978	Neb	-1.54878	13.582	12.0333
A_51_P118650	Wdr6	-1.54944	8.14442	6.59499
A_51_P108901	Ccdc86	-1.54947	9.19188	7.6424
A_55_P2027822	Ccdc101	-1.55099	9.5698	8.01882
A_55_P2051727	Rnf8	-1.55116	8.18832	6.63716
A_55_P2069979	Large	-1.55128	8.79904	7.24777
A_55_P2009146	Gtpbp3	-1.55147	6.2798	4.72833
A_52_P268287	Zfp507	-1.55147	6.62417	5.0727
A_55_P2133385	Rpl27a-ps1	-1.55211	10.8742	9.32208
A_66_P113878	NAP031349-1	-1.55255	8.03655	6.484
A_51_P425680	Ivd	-1.5541	8.31578	6.76168
A_52_P203798	Mras	-1.55525	8.02811	6.47286
A_55_P2111870	Rogdi	-1.55593	6.91546	5.35953
A_55_P2101431	Mrps25	-1.55781	6.01336	4.45555
A_51_P323148	Mfsd8	-1.55838	7.06812	5.50973
A_55_P2034227	A_55_P2034227	-1.55873	7.87795	6.31922
A_51_P226465	Mypop	-1.55964	7.57223	6.01259
A_55_P2038046	NAP005004-001	-1.56008	8.3292	6.76912
A_55_P2131173	Sphk2	-1.56071	8.52797	6.96726
A_55_P2047043	Mylk2	-1.56117	13.6562	12.095
A_55_P1966109	Epn2	-1.5631	6.83584	5.27274
A_55_P2086659	Rad54l	-1.56452	5.90593	4.3414
A_55_P2044710	Asb10	-1.56466	11.4259	9.8612
A_51_P148355	Zfp710	-1.56471	7.00694	5.44223
A_51_P394833	Tshz1	-1.56475	8.30706	6.74231
A_55_P2011146	Reep1	-1.56494	9.99383	8.42889
A_52_P582112	Hcfc1r1	-1.56504	11.2952	9.73019
A_55_P1966432	Gstm1	-1.56512	10.655	9.08989
A_55_P2088272	Golga3	-1.56556	7.38541	5.81985
A_55_P1999384	A630007B06Rik	-1.56595	8.63658	7.07063
A_55_P2024639	Eral1	-1.56613	7.33744	5.77131
A_65_P12530	Pde4d	-1.5667	9.52443	7.95773
A_55_P2163744	Jph1	-1.56726	9.04223	7.47497
A_55_P2158458	Iqcc	-1.56736	6.6001	5.03275
A_55_P2183750	Ncoa3	-1.56743	9.18027	7.61283
A_51_P474658	Esr1	-1.56747	6.53378	4.96631
A_55_P2084812	Sec31a	-1.56777	9.00858	7.44081
A_55_P2015700	Evi5l	-1.56787	6.70863	5.14076
A_55_P2413458	Tfcp2l1	-1.56921	6.86468	5.29547
A_55_P2012819	Sec61a2	-1.56981	8.25939	6.68958
A_55_P2055257	Maoa	-1.57037	7.02386	5.45349
A_55_P2003643	Tstd2	-1.57191	11.287	9.71506
A_52_P547447	Sirt2	-1.57283	9.44095	7.86812
A_52_P359958	Osbpl6	-1.57288	6.58663	5.01376
A_51_P329413	Pomgnt1	-1.57324	7.10012	5.52688
A_55_P2072556	Ncoa6	-1.57327	7.25165	5.67838
A_55_P1963201	Chchd7	-1.57489	10.3193	8.74437
A_51_P351697	Mrpl35	-1.57562	7.29151	5.71589
A_52_P410732	Cnot7	-1.57646	7.73441	6.15795
A_52_P135822	Myo18a	-1.57704	10.2234	8.64635
A_55_P2047325	Mbtps1	-1.57771	8.57223	6.99452
A_55_P2011440	Ralgapb	-1.57773	8.1494	6.57167
A_52_P392644	Zfp641	-1.57773	7.14224	5.56451
A_55_P2052749	Pcm1	-1.57782	7.12478	5.54696
A_55_P2184751	Ago1	-1.57824	6.3111	4.73286
A_51_P405167	Maf	-1.57826	10.0816	8.50332
A_55_P1966878	Rnaseh2a	-1.57858	6.84783	5.26925
A_55_P2093749	LOC544818	-1.5793	6.65496	5.07566
A_55_P2136020	Uba2	-1.57963	8.90914	7.32951
A_55_P2081865	Slc2a8	-1.58081	7.84527	6.26447
A_55_P2091640	Smco1	-1.58129	9.08798	7.50669
A_55_P2063251	Dusp3	-1.58163	8.7348	7.15317
A_65_P01418	Wnk2	-1.58176	9.96951	8.38775
A_55_P1985768	Ttyh2	-1.58253	9.55313	7.9706
A_52_P385489	Ppp1r3a	-1.5828	10.7383	9.15549
A_55_P2179335	Usp33	-1.58325	7.20137	5.61812
A_55_P2004571	Pitpnm2	-1.58356	8.55268	6.96912
A_52_P376337	Acn9	-1.58571	6.79448	5.20877
A_51_P100787	Snw1	-1.58583	7.86707	6.28124
A_55_P2093814	ENSMUST00000070905	-1.58586	8.814	7.22813
A_51_P217382	Kif1c	-1.58633	11.6003	10.0139
A_52_P877015	Thrb	-1.58644	6.09393	4.50749
A_51_P485479	Prrc2a	-1.58865	7.54504	5.95639
A_55_P1993955	Pltp	-1.58927	10.8447	9.25547
A_55_P2032498	2610034B18Rik	-1.58958	6.79782	5.20824
A_55_P1993518	Tbc1d14	-1.59151	5.79342	4.20191
A_55_P1978740	Rpgrip1	-1.59164	9.32655	7.73491
A_55_P2079269	LOC100046475	-1.59176	7.94441	6.35265
A_52_P334670	Clock	-1.59332	6.25185	4.65853
A_55_P2127683	4933434E20Rik	-1.59414	11.4438	9.84971
A_55_P2035717	Pgap2	-1.59416	7.57589	5.98173
A_51_P298538	Prmt7	-1.59494	10.0574	8.46249
A_55_P2035963	Hipk3	-1.59546	6.97723	5.38177
A_52_P281702	Igfbp5	-1.5957	12.7808	11.1851
A_51_P368483	1700123O20Rik	-1.59574	5.83795	4.24221
A_51_P214796	Suz12	-1.59647	7.18235	5.58587
A_55_P2177386	Cradd	-1.59682	7.7503	6.15348
A_55_P2090105	Nek10	-1.59701	8.14312	6.54611
A_55_P2039205	Rprd2	-1.60018	6.95672	5.35654
A_52_P333419	Nfatc3	-1.60083	8.49002	6.88918
A_51_P165237	Snx16	-1.60083	7.0813	5.48047
A_55_P2056236	Pdlim5	-1.60103	10.979	9.37798
A_55_P2003398	Rmdn1	-1.60108	7.448	5.84692
A_55_P1958447	Prepl	-1.6013	7.17511	5.57381
A_52_P613498	4833420G17Rik	-1.60157	6.64047	5.0389
A_55_P1990495	Stat5a	-1.60302	6.35027	4.74726
A_55_P2044803	Gm3725	-1.6033	7.22353	5.62023
A_55_P2052789	Cask	-1.60489	7.0736	5.46871
A_51_P270436	Ficd	-1.60491	7.32157	5.71667
A_52_P366932	Gna11	-1.60615	8.3867	6.78055
A_52_P481686	Wtip	-1.60646	5.81186	4.2054
A_55_P1972018	Hist1h4c	-1.60708	11.6044	9.99735
A_51_P504672	Mef2d	-1.60812	11.1523	9.54419
A_52_P249856	Cc2d2a	-1.60826	7.23366	5.62539
A_55_P2143075	Ubc	-1.60912	13.7894	12.1802
A_51_P440443	Exosc5	-1.60923	9.67035	8.06112
A_55_P1959425	Slc16a3	-1.61003	13.4567	11.8467
A_51_P387302	Zmym2	-1.61012	6.65655	5.04642
A_52_P555680	Trappc12	-1.61107	7.29909	5.68802
A_55_P2043147	Akr1e1	-1.61282	7.41868	5.80586
A_55_P2186615	Acp1	-1.61295	8.55603	6.94308
A_55_P1952235	Spry1	-1.61354	6.13757	4.52404
A_52_P44030	Exoc3	-1.61384	6.42157	4.80773
A_55_P2165334	Nde1	-1.61424	8.55342	6.93917
A_55_P2081560	Phf20	-1.61464	6.58561	4.97097
A_55_P2153541	Sik3	-1.61476	8.18737	6.5726
A_51_P240019	Gyg	-1.61555	13.1024	11.4868
A_55_P2134032	A_55_P2134032	-1.61645	8.63692	7.02047
A_55_P2042953	Acd	-1.61728	5.93383	4.31655
A_55_P2064557	Furin	-1.6188	10.0621	8.44326
A_55_P2100360	Asb12	-1.61943	7.76165	6.14222
A_55_P2447879	Asxl2	-1.61975	7.86433	6.24458
A_51_P256304	Mrpl37	-1.62027	9.48712	7.86684
A_66_P119680	Polr2e	-1.62139	8.29475	6.67336
A_51_P483473	St3gal5	-1.62255	10.1302	8.50765
A_66_P139785	Ppap2b	-1.62256	7.57325	5.95069
A_55_P2130975	Ncoa1	-1.62276	7.94502	6.32226
A_55_P2128734	Pbxip1	-1.62306	12.5443	10.9213
A_55_P2128270	Phf21a	-1.62387	7.28226	5.65839
A_52_P507310	Mrps24	-1.62388	9.37093	7.74705
A_52_P127362	Vmp1	-1.62531	10.0638	8.43851
A_55_P1966863	Mad2l2	-1.62542	7.70118	6.07576
A_51_P445841	Deptor	-1.62577	9.01673	7.39096
A_51_P268094	Serpine2	-1.62612	10.3244	8.69831
A_51_P222283	Mlycd	-1.6267	9.62975	8.00305
A_55_P1953400	Rbfox1	-1.6272	11.7581	10.1309
A_51_P315391	Txlnb	-1.62966	10.3325	8.70286
A_55_P2026125	Srrm2	-1.63	9.45559	7.82559
A_55_P2052769	Mast2	-1.63005	9.32801	7.69796
A_51_P101573	Klc4	-1.63011	6.82446	5.19435
A_55_P2073218	Hps4	-1.63067	6.11693	4.48627
A_55_P2249963	AA408865	-1.63107	10.8675	9.23641
A_51_P325862	Hrasls	-1.63147	9.03264	7.40117
A_51_P254471	Birc2	-1.63192	6.28704	4.65512
A_52_P239735	Sdf4	-1.63256	7.87914	6.24658
A_51_P429295	Pus10	-1.63258	6.90356	5.27097
A_51_P482029	Mcoln1	-1.63401	9.45966	7.82564
A_55_P2047768	Serpinb6c	-1.63417	11.0468	9.41263
A_55_P2120545	Wdtc1	-1.63431	9.7107	8.07639
A_52_P72839	Sec23a	-1.6349	8.1552	6.5203
A_66_P140711	Rps10	-1.63519	11.5641	9.92895
A_51_P391445	Ifngr1	-1.63555	8.48134	6.84579
A_55_P2142371	Rai1	-1.6357	7.66977	6.03407
A_52_P327588	Plcd4	-1.63635	9.82341	8.18706
A_55_P2120089	Zmynd11	-1.63654	9.856	8.21946
A_51_P453111	Hexb	-1.63666	6.79842	5.16176
A_55_P2011943	Gramd1a	-1.63688	6.72005	5.08317
A_51_P480013	Car11	-1.63754	8.03957	6.40204
A_55_P2062418	Atp6v0a1	-1.63793	9.94578	8.30785
A_55_P2054511	NAP093863-001	-1.63801	6.57631	4.9383
A_52_P552547	1110054M08Rik	-1.63898	8.04931	6.41034
A_55_P2116105	Ap2a1	-1.63925	8.00527	6.36602
A_51_P283649	Brat1	-1.63969	6.45954	4.81985
A_55_P2102901	Fbxl4	-1.64018	7.03813	5.39795
A_51_P463401	Fry	-1.6402	7.92074	6.28054
A_55_P2036580	Gm13547	-1.64078	7.86512	6.22433
A_52_P558699	Smek1	-1.64138	7.7777	6.13632
A_51_P328442	Zfp423	-1.64171	7.15453	5.51283
A_55_P1975510	H6pd	-1.64228	8.46814	6.82586
A_51_P493558	Rnpep	-1.64228	7.57356	5.93128
A_55_P2024808	Abl1	-1.64311	8.51501	6.87191
A_66_P117659	Nfatc3	-1.6435	8.43849	6.79499
A_51_P407879	Fam193b	-1.64569	7.97696	6.33127
A_52_P531175	Fkbp3	-1.64575	12.0314	10.3857
A_52_P487599	Thnsl2	-1.6465	6.6016	4.9551
A_51_P143721	Vipas39	-1.64669	6.57498	4.92829
A_51_P513311	Rxrg	-1.64693	11.5128	9.86583
A_55_P2045268	Tmem59	-1.64707	8.28952	6.64245
A_55_P1993453	Ftsj1	-1.64743	8.34549	6.69806
A_55_P2141038	Gnpnat1	-1.64746	8.71627	7.06881
A_55_P2018676	Asb15	-1.64763	7.91179	6.26416
A_51_P212560	Cog7	-1.64778	6.59163	4.94385
A_55_P1996578	Fgfr3	-1.64852	8.19625	6.54773
A_51_P344878	Thop1	-1.64916	6.61915	4.96998
A_55_P2125006	Gpatch1	-1.64932	6.79462	5.1453
A_55_P2134852	Cnot2	-1.64975	6.62564	4.97589
A_51_P395293	Ccz1	-1.65017	8.97389	7.32372
A_52_P240561	Zfp317	-1.65097	6.76585	5.11488
A_55_P2297485	Ago2	-1.65097	8.39776	6.74678
A_52_P228702	Rnf150	-1.65151	7.5055	5.854
A_66_P108345	Sgcb	-1.65154	7.86806	6.21652
A_51_P289881	Txndc12	-1.65162	6.69813	5.04651
A_55_P1978279	Gm5408	-1.65234	7.96545	6.31312
A_51_P514412	Gsk3b	-1.65254	8.25054	6.59799
A_52_P103977	Ints8	-1.65259	7.14093	5.48835
A_55_P1969845	Lrpprc	-1.65336	10.4769	8.8235
A_65_P17866	Vma21	-1.65445	8.98736	7.33291
A_55_P1959728	Dlgap1	-1.65499	6.58989	4.9349
A_65_P16483	Pdzk1	-1.65516	7.1513	5.49614
A_51_P198387	Uckl1	-1.65636	7.62983	5.97347
A_55_P2141311	AU022252	-1.65637	7.18441	5.52804
A_52_P148658	Mettl22	-1.65654	10.8166	9.16005
A_51_P496381	Ptk7	-1.65752	8.34635	6.68883
A_55_P2054420	Tcf4	-1.65775	8.1649	6.50715
A_65_P15812	Pum1	-1.65853	8.00096	6.34243
A_55_P2105888	G6pc3	-1.6588	9.49534	7.83654
A_51_P513541	Rfk	-1.65927	9.34477	7.6855
A_55_P2033160	Pomgnt1	-1.65965	7.82881	6.16915
A_55_P2040416	Pradc1	-1.66114	7.35745	5.69631
A_52_P88818	Clybl	-1.66129	8.52478	6.86349
A_55_P2064233	Ipo8	-1.66235	7.46839	5.80604
A_55_P1960531	Mob1b	-1.66315	7.64128	5.97813
A_55_P1967138	Stra13	-1.66316	8.88682	7.22366
A_52_P572447	Agpat5	-1.66349	7.1884	5.52491
A_55_P2103641	Arid1b	-1.66495	7.10718	5.44224
A_55_P2028591	Ptprm	-1.66542	8.3865	6.72108
A_55_P2073467	Gtf2i	-1.66556	9.55694	7.89138
A_55_P2170381	Mylpf	-1.66635	12.2623	10.5959
A_55_P2404554	2310050B05Rik	-1.66682	6.66929	5.00246
A_55_P2145531	Mpst	-1.66747	9.8841	8.21662
A_55_P2144796	Gfer	-1.6678	7.64955	5.98175
A_66_P127022	Iqck	-1.66782	8.12688	6.45906
A_55_P2020661	Orai3	-1.66919	6.34016	4.67098
A_55_P2217438	Myoz3	-1.66934	10.8261	9.15681
A_55_P2036280	Psen2	-1.66945	7.69505	6.0256
A_52_P200617	Iars	-1.66963	10.097	8.42739
A_55_P2105017	A_55_P2105017	-1.67148	6.97648	5.305
A_55_P2420873	Pura	-1.67158	6.82996	5.15838
A_55_P1962429	Maf	-1.67159	10.62	8.94839
A_55_P1957583	Gps2	-1.67181	9.63201	7.9602
A_55_P2060349	Lzts2	-1.67252	7.48552	5.813
A_51_P233727	Sapcd1	-1.67254	7.32962	5.65709
A_55_P2053157	Zc3h3	-1.67384	6.72365	5.04981
A_51_P435198	Cryz	-1.67404	7.25476	5.58072
A_55_P1953414	Rab12	-1.67411	12.2704	10.5963
A_55_P2046198	Slc25a25	-1.67412	7.40638	5.73227
A_52_P291971	Stau2	-1.67449	7.19266	5.51816
A_51_P493117	Slc16a9	-1.67456	7.93272	6.25816
A_55_P1961099	Atg4c	-1.6747	7.48744	5.81274
A_55_P2060369	Akap9	-1.67476	7.90108	6.22632
A_55_P1960298	Tmem80	-1.67489	7.91594	6.24104
A_51_P402435	Trap1	-1.67519	9.23314	7.55795
A_52_P562769	Ccdc66	-1.67523	6.66808	4.99285
A_55_P1998374	Ppfibp1	-1.67545	6.8382	5.16274
A_55_P2008681	Ktn1	-1.67594	9.2137	7.53776
A_51_P136792	Calcoco1	-1.67781	10.2167	8.53894
A_55_P1968977	Stk38l	-1.67933	6.48744	4.8081
A_66_P120682	4930544D05Rik	-1.68029	7.36425	5.68396
A_55_P1970414	Mccc1	-1.68085	6.50209	4.82124
A_55_P1983426	Abhd14a	-1.68113	7.95536	6.27422
A_55_P2134082	Clip4	-1.68178	7.89213	6.21035
A_51_P473240	Zfp426	-1.68253	7.19497	5.51244
A_52_P302463	Arl5a	-1.6827	6.53948	4.85678
A_51_P516870	Itm2a	-1.68359	11.0593	9.37566
A_66_P135106	Slco3a1	-1.68565	8.90899	7.22333
A_52_P257812	Lpl	-1.68568	6.85074	5.16506
A_52_P56955	Dcbld2	-1.68579	7.0876	5.4018
A_55_P2071834	Tln2	-1.68601	7.29995	5.61394
A_55_P2089398	D2Bwg1423e	-1.6861	5.78667	4.10058
A_55_P2147310	Mkl1	-1.68629	9.08321	7.39691
A_51_P262230	Ggact	-1.68767	9.92429	8.23663
A_51_P433430	Phc1	-1.68825	7.21045	5.5222
A_55_P2394968	C530030K21Rik	-1.68892	8.06158	6.37265
A_52_P607195	Atp13a5	-1.69005	7.50787	5.81782
A_52_P537381	Dimt1	-1.69065	7.27079	5.58014
A_55_P2093595	Mmd	-1.69069	7.70186	6.01117
A_52_P639551	Tinf2	-1.69076	7.51127	5.82051
A_51_P122055	Vwa7	-1.6914	7.08557	5.39418
A_55_P1970788	C5ar2	-1.69201	6.33531	4.6433
A_51_P330630	Usp3	-1.69252	6.62184	4.92932
A_55_P2262593	4930429F24Rik	-1.6926	7.25477	5.56216
A_55_P2129172	Rab40b	-1.69274	7.68381	5.99107
A_55_P1965674	Alg2	-1.69336	7.25791	5.56455
A_55_P2004807	Hexim2	-1.69343	6.46321	4.76978
A_55_P2102454	Gm5196	-1.6937	8.82168	7.12798
A_55_P2164297	Rnps1	-1.69445	6.86335	5.1689
A_55_P1962284	Klhl24	-1.6952	8.626	6.9308
A_51_P374772	Arfgef1	-1.69526	7.77885	6.08359
A_55_P2039210	Cpt1b	-1.69697	9.92277	8.2258
A_55_P1979927	Vps52	-1.69735	8.26629	6.56894
A_55_P2133225	Mmgt2	-1.69753	6.99185	5.29432
A_55_P2011802	Pdk2	-1.6988	12.3847	10.6859
A_55_P2121252	Amd2	-1.70098	12.844	11.143
A_51_P379409	Cuedc1	-1.70107	9.70909	8.00802
A_55_P1967483	A_55_P1967483	-1.7012	9.57529	7.87409
A_55_P1954365	Ttc28	-1.70158	7.40849	5.70692
A_55_P2074831	Fam168a	-1.70215	7.76048	6.05832
A_55_P2174085	St8sia5	-1.70283	10.1531	8.4503
A_66_P110542	9630041A04Rik	-1.70491	6.57969	4.87478
A_55_P1990440	R3hdm1	-1.70529	9.64952	7.94423
A_55_P2008576	Ubr2	-1.70701	7.38961	5.6826
A_52_P345247	Tfb1m	-1.7071	6.77625	5.06914
A_55_P2114088	Zfp385c	-1.70712	6.75422	5.0471
A_51_P110189	Ttyh2	-1.70732	7.86041	6.1531
A_55_P1957835	Cpeb3	-1.70777	10.3391	8.63135
A_55_P2108713	LOC100046693	-1.70788	8.36729	6.65941
A_55_P2161585	Coq10a	-1.70813	10.7891	9.08096
A_52_P352525	Qser1	-1.70845	6.3044	4.59595
A_55_P2113310	Gm9747	-1.70848	8.20872	6.50024
A_51_P396811	Fam122a	-1.70898	8.77902	7.07005
A_51_P349691	Ano10	-1.70914	7.67648	5.96734
A_51_P403942	A930016O22Rik	-1.70934	14.3241	12.6148
A_55_P2135551	Dnase1l2	-1.70957	6.69899	4.98942
A_52_P660032	Cpsf2	-1.70987	6.60695	4.89708
A_55_P2026982	Tdrp	-1.71184	6.75581	5.04397
A_52_P169181	Auts2	-1.71219	7.51926	5.80706
A_55_P2049572	Pld2	-1.71404	6.88794	5.1739
A_55_P2017183	Fuk	-1.71489	6.01073	4.29584
A_55_P2070799	Tyw1	-1.71564	7.2118	5.49616
A_51_P181746	Zfyve1	-1.71592	7.165	5.44908
A_51_P215438	Prodh	-1.71631	6.8777	5.16139
A_51_P284577	Hyal2	-1.71632	7.18031	5.46399
A_52_P290341	Gltscr1l	-1.7172	6.96728	5.25008
A_55_P2021014	Tigd4	-1.71736	6.51797	4.80061
A_51_P419971	Tmem106b	-1.71784	9.22885	7.511
A_55_P2129920	Chd7	-1.71785	8.04171	6.32386
A_66_P107377	Mettl21e	-1.71916	6.64327	4.9241
A_55_P2034345	Terf2	-1.7195	7.54481	5.82531
A_55_P1989772	Sqrdl	-1.72025	9.40467	7.68441
A_55_P1962174	Rab8a	-1.72043	5.99635	4.27591
A_66_P101519	Abcc9	-1.72109	11.1602	9.43909
A_66_P134149	Snx30	-1.72154	6.50554	4.784
A_55_P2043622	Grhpr	-1.7218	9.6614	7.9396
A_51_P280890	Phkg1	-1.72244	10.6204	8.89795
A_55_P1979090	Ublcp1	-1.72277	9.41271	7.68994
A_51_P293339	Tob1	-1.72305	10.5542	8.83111
A_55_P2023703	Zfp386	-1.72379	6.9735	5.24972
A_55_P2140288	Phka2	-1.72498	6.78186	5.05688
A_55_P2094896	Phyhd1	-1.72554	8.76892	7.04338
A_52_P679205	Slc35f6	-1.72571	5.88944	4.16373
A_55_P2007377	Elf2	-1.72688	6.13647	4.40959
A_52_P255804	Cbx1	-1.7271	9.10551	7.37841
A_55_P2059318	Dgkz	-1.72799	8.8514	7.12341
A_51_P361580	Rab11b	-1.72803	10.241	8.51301
A_52_P315345	Lats2	-1.72834	7.41463	5.68629
A_52_P373846	Pcgf3	-1.72847	6.936	5.20752
A_51_P391764	Cbx6	-1.72863	8.08019	6.35155
A_51_P228276	Gbas	-1.7287	14.1654	12.4367
A_51_P310576	Smim8	-1.72917	8.53811	6.80894
A_51_P284486	Gstm2	-1.72965	10.8265	9.09688
A_51_P129720	Hectd3	-1.73006	8.04274	6.31268
A_55_P2076631	Gypc	-1.73059	8.80638	7.07579
A_55_P2330545	Zfp81	-1.73097	6.64796	4.91699
A_55_P2039454	Gm5088	-1.73145	12.3346	10.6032
A_55_P1963606	Hcfc1	-1.73173	8.44735	6.71563
A_55_P1988623	Add3	-1.73189	7.44648	5.71459
A_52_P156578	Fkbp15	-1.73288	7.57385	5.84098
A_51_P370286	Med24	-1.73324	8.04416	6.31092
A_52_P1128182	BC023829	-1.73341	7.09074	5.35733
A_55_P2096917	Mreg	-1.73396	11.0287	9.29473
A_55_P2086983	Atxn2	-1.7341	8.09941	6.36532
A_55_P2005025	Mbnl1	-1.73436	11.2646	9.53019
A_55_P2165314	Trio	-1.73465	6.76309	5.02844
A_55_P2015984	BC003331	-1.73481	8.11028	6.37547
A_55_P2015405	9930111J21Rik1	-1.7349	6.71575	4.98084
A_51_P286946	Lhpp	-1.73523	8.1269	6.39167
A_55_P1957088	Fam53b	-1.73562	8.05626	6.32063
A_55_P2103105	Ptpla	-1.73575	11.6054	9.86965
A_55_P2078073	Pqlc2	-1.73621	6.50512	4.76891
A_55_P2064053	Ctage5	-1.73628	9.22098	7.4847
A_51_P406557	AI464131	-1.73721	9.67826	7.94105
A_55_P2131683	Mical2	-1.73764	11.061	9.32335
A_55_P1959174	Pmepa1	-1.73795	6.56985	4.83191
A_51_P141521	Sap130	-1.73912	6.67527	4.93614
A_55_P2012389	Sfxn3	-1.74016	9.10539	7.36524
A_55_P2087766	Dnaja3	-1.7415	9.67857	7.93707
A_51_P505696	Inpp5k	-1.74293	6.88787	5.14494
A_52_P171724	2310009B15Rik	-1.7435	7.80733	6.06383
A_55_P2121141	Tbc1d22b	-1.7435	7.94565	6.20215
A_52_P430274	Heatr2	-1.74455	7.57099	5.82644
A_55_P2377527	Gbf1	-1.74466	8.77711	7.03245
A_55_P2148285	A_55_P2148285	-1.74625	7.29492	5.54867
A_51_P145415	Lpcat3	-1.74786	7.61627	5.86841
A_66_P105791	Prkca	-1.74791	11.4621	9.71423
A_66_P102719	Spop	-1.74909	10.4334	8.68427
A_55_P2008599	Pcx	-1.75136	9.15753	7.40617
A_65_P11059	Letm1	-1.75164	8.08612	6.33448
A_55_P2075195	Cd302	-1.75202	6.32301	4.57099
A_66_P126138	Ncoa1	-1.75216	7.42375	5.67159
A_51_P153486	Dnajb1	-1.75239	10.8458	9.09344
A_55_P2163263	A_55_P2163263	-1.75349	6.64022	4.88673
A_52_P559808	Arhgef12	-1.75439	7.11266	5.35827
A_55_P2180415	Cd72	-1.75484	8.52564	6.7708
A_55_P2047275	Tspan7	-1.75565	9.60716	7.85152
A_55_P2034390	Ankhd1	-1.75663	7.30338	5.54675
A_55_P2150108	Pgm2l1	-1.75749	8.00111	6.24362
A_51_P158210	Mcm2	-1.75828	6.26399	4.50571
A_55_P2131915	Prrx1	-1.75867	6.50262	4.74395
A_55_P2003758	Sh2d7	-1.75876	11.4322	9.67345
A_51_P453167	Carkd	-1.75876	9.05049	7.29172
A_52_P77764	Slc7a2	-1.7595	7.2834	5.5239
A_55_P2033680	A_55_P2033680	-1.76076	7.16306	5.4023
A_55_P2185794	Sirt6	-1.76079	9.32138	7.56059
A_55_P2124346	Ivns1abp	-1.7609	9.92588	8.16498
A_51_P302458	Plscr3	-1.76327	7.42166	5.65839
A_55_P2008687	Nlk	-1.76336	7.4073	5.64394
A_52_P24783	Pds5b	-1.76379	5.94554	4.18174
A_55_P2037712	Smc4	-1.76388	5.77394	4.01007
A_51_P353502	Sharpin	-1.76443	10.6641	8.89966
A_55_P1972852	Mcrs1	-1.76482	7.64928	5.88446
A_55_P2086387	1700030K09Rik	-1.76488	7.26639	5.50151
A_52_P538709	Tada3	-1.76591	7.07319	5.30728
A_55_P2108201	Gnptab	-1.76711	7.78652	6.01942
A_52_P444601	Zfp277	-1.7682	6.18724	4.41904
A_55_P1990134	Cox18	-1.76917	6.36764	4.59847
A_51_P380514	Tjap1	-1.77045	6.29641	4.52596
A_55_P2069729	Ormdl2	-1.77123	6.03486	4.26364
A_51_P207153	1110008P14Rik	-1.77136	10.4318	8.66047
A_55_P2131920	Prrx1	-1.77193	8.05528	6.28335
A_55_P2086885	Slc45a4	-1.7725	8.29034	6.51784
A_55_P1985788	Usp2	-1.77424	10.2774	8.50311
A_66_P139250	Kctd3	-1.77532	6.87645	5.10113
A_52_P650473	Gm7209	-1.77612	6.69735	4.92123
A_51_P359636	Lgals3bp	-1.77645	8.55863	6.78217
A_55_P2005552	Arhgef10l	-1.77651	10.5968	8.82026
A_55_P2126950	Zfp467	-1.77783	7.9966	6.21877
A_51_P503937	Calm1	-1.78013	9.84278	8.06265
A_55_P2016739	Rbm12b2	-1.78081	6.47929	4.69848
A_51_P163694	Rufy1	-1.78231	7.46171	5.6794
A_51_P323842	Fam96b	-1.78258	9.0277	7.24512
A_55_P2071426	Fam86	-1.7854	7.22611	5.44071
A_55_P2143025	Sema3c	-1.78598	8.86654	7.08056
A_52_P315369	Cyb5r1	-1.78624	8.67899	6.89275
A_55_P2033660	Crls1	-1.78674	7.32621	5.53947
A_51_P357647	Angptl1	-1.78679	6.07431	4.28752
A_52_P123485	Tcf25	-1.7869	9.66756	7.88066
A_55_P2173073	2810021G02Rik	-1.78785	9.69745	7.9096
A_55_P1968370	Gprc5c	-1.78832	10.1086	8.32023
A_55_P2174288	Snap29	-1.78865	5.966	4.17734
A_55_P1955706	Spg7	-1.78904	8.46176	6.67272
A_55_P2150048	Sypl	-1.79074	9.65788	7.86714
A_55_P2057984	Tbc1d19	-1.79236	8.65771	6.86535
A_55_P1965368	Ctc1	-1.7925	6.51957	4.72707
A_51_P245796	Ddit4	-1.79261	8.49115	6.69854
A_52_P575178	Cdon	-1.79266	8.1424	6.34974
A_51_P413539	Nek6	-1.79276	8.77122	6.97846
A_55_P2080151	Hspa2	-1.79313	7.09456	5.30143
A_55_P2092364	Ermard	-1.79336	6.55478	4.76142
A_55_P2102295	Tmem184c	-1.79418	7.35641	5.56223
A_55_P2019699	Samhd1	-1.79492	6.97982	5.18491
A_55_P2150025	Otub1	-1.79502	9.3462	7.55118
A_52_P252258	Mapk12	-1.79656	10.2329	8.43634
A_55_P2085731	Stk38	-1.79656	7.9504	6.15384
A_55_P1956017	Usp45	-1.7981	6.12879	4.33068
A_55_P2104917	Nphp1	-1.79864	7.48879	5.69015
A_51_P459320	Gkap1	-1.79958	7.4472	5.64762
A_55_P2003321	Gm10135	-1.80017	10.1906	8.39048
A_52_P546459	Ube2d1	-1.80045	11.9785	10.1781
A_52_P237077	Esr1	-1.80195	7.54292	5.74097
A_52_P12001	Erp44	-1.80239	7.80619	6.0038
A_55_P2133806	Tnrc6c	-1.80281	6.83997	5.03715
A_55_P2010048	2810416G20Rik	-1.80426	8.36258	6.55832
A_55_P1980651	Ubr5	-1.80571	9.19652	7.3908
A_55_P2113673	Eml1	-1.80578	9.76751	7.96173
A_55_P1978176	Abhd17c	-1.80583	9.18823	7.3824
A_55_P2020101	Gm20877	-1.80723	7.05106	5.24382
A_55_P2053556	Alpk3	-1.80798	8.17527	6.36729
A_52_P663413	P4ha2	-1.80813	8.79452	6.98639
A_52_P231428	Cped1	-1.80877	6.97184	5.16307
A_55_P1957830	Bbip1	-1.80908	6.26516	4.45608
A_55_P2166421	Rpusd3	-1.80918	6.77003	4.96085
A_55_P2339379	Sass6	-1.80954	7.56622	5.75668
A_55_P2002117	Kbtbd4	-1.80956	6.67334	4.86378
A_55_P2035484	Gucd1	-1.80976	8.78904	6.97929
A_55_P2048563	Cdk2ap1	-1.80994	10.4314	8.62143
A_55_P2092869	Anxa9	-1.81276	8.09558	6.28282
A_66_P105764	Tor1b	-1.81338	7.44144	5.62806
A_51_P356525	Trappc11	-1.81367	6.66562	4.85195
A_52_P468033	Setd1b	-1.81439	6.68786	4.87347
A_55_P2037513	Pld3	-1.81722	6.20611	4.38889
A_55_P1953286	Tmem233	-1.81735	11.897	10.0796
A_55_P2045886	Stk3	-1.81755	6.66012	4.84257
A_55_P2109454	Gtf3c5	-1.8187	6.36598	4.54728
A_52_P126266	Prkab2	-1.8205	10.4641	8.64355
A_52_P67444	Arih1	-1.82119	7.24192	5.42074
A_52_P489119	Nol6	-1.82156	7.41732	5.59576
A_51_P427476	Mxra8	-1.82412	7.50834	5.68422
A_55_P2041614	Cerkl	-1.82597	6.5144	4.68844
A_51_P363791	Ap3m1	-1.82643	6.57445	4.74803
A_55_P2255449	AI663975	-1.83015	8.00312	6.17297
A_51_P175424	Car14	-1.8315	8.54603	6.71453
A_52_P655948	BC030336	-1.83174	6.31356	4.48182
A_52_P176300	Med1	-1.83199	7.0251	5.19311
A_66_P114501	Zcrb1	-1.83229	9.52988	7.69759
A_55_P2102385	Etl4	-1.83355	8.82013	6.98658
A_55_P2022499	Sfrs18	-1.83465	6.55639	4.72174
A_55_P2077313	Ddr1	-1.83484	6.17648	4.34164
A_55_P2153743	Slc26a6	-1.83493	8.81127	6.97634
A_52_P278497	Eif4ebp3	-1.83546	7.27718	5.44172
A_55_P2088018	Fhod3	-1.83608	8.78266	6.94658
A_55_P2100895	Arnt	-1.83636	8.32325	6.48688
A_55_P2035043	Gm2436	-1.83645	7.99835	6.16189
A_52_P920158	Rbm24	-1.83653	11.017	9.18052
A_55_P2009507	Ocrl	-1.83709	7.51691	5.67982
A_55_P2166384	Cnot1	-1.83882	7.47571	5.63689
A_55_P1977633	Irf2bpl	-1.83955	10.6234	8.78384
A_51_P435068	Acadsb	-1.84022	7.82725	5.98703
A_55_P2079485	Ptges3	-1.8411	12.0531	10.212
A_55_P2146520	Carns1	-1.84199	7.99705	6.15506
A_51_P392244	Tbcd	-1.84381	6.7994	4.9556
A_55_P1979768	Hoxa9	-1.84411	8.07937	6.23526
A_55_P2234744	Spice1	-1.84433	6.48758	4.64325
A_51_P489138	Sptb	-1.84493	9.16979	7.32486
A_51_P440047	Lgalsl	-1.84657	9.28904	7.44247
A_66_P136097	Trim13	-1.84768	6.92553	5.07785
A_52_P517896	Man2c1	-1.84779	6.88694	5.03915
A_55_P2162835	Sumf2	-1.84802	9.83123	7.98321
A_55_P2099947	Gdf1	-1.84815	8.14344	6.29529
A_55_P2009752	Hlf	-1.84936	8.08067	6.23131
A_55_P1957378	Unc119	-1.84948	6.49948	4.65
A_55_P1982111	Homer1	-1.84978	8.22484	6.37507
A_55_P2013198	Cdh8	-1.85049	5.53907	3.68857
A_55_P1952379	Fkbp5	-1.85053	9.02301	7.17248
A_66_P104312	Pdcl	-1.85065	6.66172	4.81107
A_55_P2087865	Tinf2	-1.85114	7.18661	5.33548
A_52_P353417	Gm2a	-1.85181	8.46183	6.61001
A_55_P2049999	Slc9a1	-1.85182	6.97766	5.12584
A_51_P490817	Me2	-1.85215	6.70257	4.85042
A_52_P8227	Lypla1	-1.85246	7.83287	5.98041
A_55_P1957584	Gps2	-1.85254	9.90348	8.05094
A_55_P2095794	Evi5	-1.85317	7.13453	5.28136
A_55_P2142251	Hist2h3c2-ps	-1.85494	7.8568	6.00186
A_55_P2127497	Trim35	-1.85575	9.65643	7.80068
A_51_P333099	Mrps15	-1.85591	11.3989	9.54296
A_51_P141610	Cables2	-1.85666	7.02944	5.17278
A_52_P54261	Tmem56	-1.85754	6.6284	4.77086
A_55_P1981405	Gsk3a	-1.85797	11.033	9.17505
A_55_P2064876	Mtvr2	-1.85809	8.53587	6.67778
A_51_P317191	Eepd1	-1.85997	9.64084	7.78087
A_55_P2337138	Ago2	-1.86233	7.8475	5.98517
A_55_P1959758	Top3b	-1.86234	7.26892	5.40658
A_55_P1996988	Papd5	-1.86269	7.15581	5.29312
A_55_P2161912	LOC640919	-1.86301	7.0919	5.2289
A_55_P2048210	Ganab	-1.86355	6.75893	4.89539
A_55_P2149122	Farp2	-1.8642	7.07243	5.20822
A_55_P1961049	5830418K08Rik	-1.86442	6.46131	4.59689
A_52_P585362	Cnot11	-1.86618	7.64833	5.78214
A_55_P2148001	6820431F20Rik	-1.86628	8.0968	6.23052
A_55_P2008071	Prkcd	-1.86708	7.38353	5.51645
A_51_P276599	AU040320	-1.86771	8.03067	6.16297
A_51_P512561	Zfp68	-1.86791	7.44777	5.57986
A_51_P436491	Lingo3	-1.86861	7.0925	5.2239
A_55_P2049797	Gm21719	-1.86921	7.26797	5.39876
A_51_P431996	Zfp367	-1.86968	7.60377	5.73408
A_52_P625683	Pxmp4	-1.87046	6.85924	4.98878
A_66_P105350	Cacna2d4	-1.87149	7.4815	5.61002
A_66_P112164	Rab7l1	-1.8728	6.55809	4.68529
A_51_P417839	Hdac4	-1.87446	7.82932	5.95486
A_66_P124755	Fut8	-1.87455	6.45449	4.57995
A_52_P107234	Prpf39	-1.87491	6.24026	4.36535
A_51_P479902	Mars	-1.87506	7.66936	5.7943
A_55_P2073705	Tfdp2	-1.87511	7.45009	5.57498
A_52_P58059	Usp34	-1.87713	6.80081	4.92367
A_55_P2184364	B4galt3	-1.8777	9.61157	7.73387
A_55_P2124817	Gm6541	-1.87796	6.39569	4.51773
A_52_P366572	Slain2	-1.87832	9.35535	7.47704
A_55_P2125972	Gorasp1	-1.87849	7.12874	5.25025
A_51_P122141	Mamstr	-1.87921	6.87189	4.99268
A_55_P2403135	Ssh2	-1.87926	8.43773	6.55847
A_51_P273755	Exoc7	-1.88083	9.63111	7.75028
A_55_P1975640	Zfp217	-1.881	6.36569	4.48469
A_51_P461761	Zcchc8	-1.88387	7.84221	5.95834
A_51_P442152	Itfg1	-1.88448	7.75399	5.86951
A_55_P1962154	Rarb	-1.88569	8.58112	6.69543
A_52_P333355	Raver1	-1.88797	7.50645	5.61848
A_51_P508349	Cdc16	-1.88949	7.91055	6.02106
A_51_P320105	Smyd2	-1.89283	12.554	10.6612
A_51_P191354	Acot6	-1.89359	6.47407	4.58048
A_55_P1973402	Tada2a	-1.89445	7.78032	5.88586
A_51_P469661	Stk38	-1.8962	6.12878	4.23257
A_51_P283876	Bphl	-1.89704	8.04974	6.1527
A_55_P2067505	Slc16a3	-1.89791	13.5962	11.6983
A_51_P177261	Stac3	-1.89845	11.5747	9.67627
A_55_P2284119	Zfp395	-1.8985	7.56739	5.66889
A_51_P440892	Dph2	-1.89851	6.69498	4.79647
A_55_P2023081	Dnaja2	-1.89866	8.87243	6.97377
A_55_P2137591	Rnf220	-1.89876	7.87508	5.97632
A_55_P1976012	Cnih4	-1.89919	8.30629	6.4071
A_55_P1976800	Olfr150	-1.89992	5.77239	3.87246
A_55_P2176150	Pdzd9	-1.90356	10.446	8.54241
A_55_P2072080	Zfp142	-1.90357	9.86212	7.95854
A_51_P170641	Dcaf4	-1.90457	7.62769	5.72312
A_55_P2000968	Ppp2r3c	-1.90626	10.6969	8.79059
A_55_P2078008	Ddx46	-1.90666	6.19008	4.28342
A_55_P1978681	Tspan8	-1.90886	8.9411	7.03224
A_66_P103490	Srsf1	-1.90909	6.57344	4.66435
A_55_P2013178	Atp2b3	-1.90945	6.41744	4.50799
A_55_P1981381	Lamc1	-1.90968	9.69478	7.7851
A_55_P2144110	Mink1	-1.91022	7.09241	5.18218
A_55_P2117400	Cacng7	-1.91033	8.43372	6.52339
A_51_P214985	Zfp521	-1.91163	6.07681	4.16519
A_51_P226542	Rpusd2	-1.91324	6.34962	4.43638
A_55_P1963239	Myoz3	-1.91327	11.591	9.67768
A_55_P2034275	Arfgap2	-1.91676	10.3831	8.46633
A_55_P1955427	Cux1	-1.91827	7.33782	5.41955
A_55_P1973011	Ppm1l	-1.91936	9.20045	7.28109
A_55_P2061110	Snapin	-1.92086	8.79541	6.87455
A_55_P2113920	NAP115053-1	-1.92127	6.33816	4.4169
A_55_P2156155	Gadl1	-1.9216	9.10485	7.18326
A_51_P441942	Tial1	-1.9216	8.62341	6.70181
A_55_P2165199	Cxcr6	-1.92201	6.66959	4.74758
A_51_P220896	Chmp2b	-1.92442	6.66793	4.74351
A_52_P676956	Tirap	-1.92459	9.51787	7.59328
A_55_P2140661	Gm6658	-1.92488	8.55269	6.62781
A_55_P2034250	Zscan26	-1.92491	8.33502	6.41011
A_51_P492482	Cstf2t	-1.92503	7.31824	5.39321
A_51_P201137	Lbr	-1.92565	7.69337	5.76772
A_51_P281333	St3gal6	-1.92684	10.0313	8.1045
A_52_P382149	Cyp26a1	-1.92694	7.9534	6.02646
A_55_P1980311	Pcbp2	-1.92727	7.98844	6.06118
A_55_P2038947	Lig3	-1.92808	7.21655	5.28847
A_55_P1962359	Trim11	-1.92861	6.10944	4.18084
A_52_P591166	Dpysl2	-1.93023	6.83005	4.89983
A_51_P199567	Med26	-1.93066	7.18029	5.24962
A_55_P2055107	Agpat1	-1.93092	11.0406	9.10971
A_55_P2002918	Klc2	-1.93177	8.45481	6.52304
A_55_P1984932	Zc3h18	-1.93328	8.37757	6.44429
A_55_P2128672	Ikbip	-1.93376	6.13036	4.1966
A_55_P2058165	Morn4	-1.93397	6.38651	4.45254
A_55_P2046245	Hes1	-1.93445	7.26112	5.32667
A_55_P2185068	Gm3002	-1.93619	6.53146	4.59527
A_55_P1973254	Cmtm7	-1.93659	6.58648	4.64989
A_51_P502614	Dusp6	-1.93812	8.89328	6.95516
A_55_P2172334	Nup155	-1.93837	8.12557	6.1872
A_55_P2035937	Rab6a	-1.93998	9.35068	7.4107
A_55_P2023652	9030624J02Rik	-1.94051	7.3214	5.38089
A_55_P2013078	Thoc5	-1.943	7.98128	6.03828
A_52_P284778	Rae1	-1.94309	6.51096	4.56787
A_55_P2010066	Capn3	-1.94385	11.2183	9.27444
A_51_P158044	Wipi1	-1.94481	6.65012	4.70531
A_55_P2048769	Zfp454	-1.9451	7.33564	5.39054
A_55_P2091889	Ube2d4	-1.94614	8.90171	6.95557
A_55_P2128663	Uggt1	-1.94654	6.55213	4.6056
A_52_P198435	Rasgrp3	-1.94659	6.45381	4.50722
A_55_P2000958	Sdr39u1	-1.94661	11.7441	9.79746
A_55_P2091858	Hipk2	-1.94672	9.22758	7.28085
A_55_P1984635	Parp4	-1.94755	6.88013	4.93257
A_55_P2142990	Pifo	-1.94842	6.94548	4.99706
A_55_P2116165	Pfkfb3	-1.94926	12.0418	10.0926
A_51_P362013	Rexo1	-1.94973	6.66068	4.71095
A_55_P2060278	Fam45a	-1.95065	6.91315	4.9625
A_55_P2067905	Scfd2	-1.95126	7.54413	5.59286
A_66_P115061	Smc6	-1.95227	6.07155	4.11928
A_51_P309988	Gprc5c	-1.95414	6.9562	5.00207
A_52_P428496	Rhoa	-1.95528	11.361	9.40576
A_52_P171212	Irs1	-1.95798	10.287	8.32899
A_52_P82209	Wnk1	-1.95801	9.14941	7.1914
A_52_P343856	Creb3l2	-1.95846	7.7565	5.79803
A_55_P1954633	Ssh2	-1.95937	9.2812	7.32183
A_51_P462546	Gmppa	-1.95961	10.0016	8.04196
A_51_P390377	Rcor3	-1.96083	7.8907	5.92986
A_55_P2018929	Spns2	-1.96142	9.31249	7.35108
A_55_P2180869	Ocel1	-1.96222	7.13932	5.17711
A_51_P204845	Celf1	-1.96391	6.70796	4.74405
A_51_P150430	Mkrn2	-1.96523	10.7872	8.82196
A_51_P272563	Naa25	-1.96536	8.27106	6.3057
A_55_P1957413	Lsp1	-1.96567	9.07671	7.11104
A_55_P2022342	Stim1	-1.9659	10.283	8.31707
A_55_P2000219	Ubap2	-1.96603	10.5902	8.62414
A_55_P2051337	Ppfia1	-1.96615	6.10915	4.14301
A_52_P599055	Atg14	-1.9668	6.78084	4.81404
A_55_P2462377	Nsf	-1.96689	8.68335	6.71646
A_52_P58814	Ppapdc1a	-1.9684	6.5178	4.5494
A_51_P456914	B630005N14Rik	-1.97012	6.19094	4.22083
A_55_P1968649	Atp1b2	-1.972	11.9324	9.96036
A_52_P551011	Smim1	-1.97246	6.00765	4.0352
A_51_P443475	Bccip	-1.97318	9.05546	7.08228
A_52_P488596	Ap1s2	-1.97374	7.69016	5.71642
A_52_P594756	Asb4	-1.97503	10.023	8.04799
A_55_P2079388	Snora74a	-1.97515	6.97323	4.99808
A_55_P2035956	Gm6307	-1.97656	8.42365	6.4471
A_52_P423021	Zfp654	-1.97674	6.51621	4.53947
A_55_P2107025	Flad1	-1.97698	6.71025	4.73328
A_51_P198411	Grb2	-1.977	10.2427	8.26566
A_55_P2122588	Ubr2	-1.97731	7.50436	5.52706
A_55_P2168692	Azi1	-1.97763	6.49312	4.51549
A_55_P2001028	Ppp2r3c	-1.97791	8.29165	6.31373
A_51_P115715	Asb2	-1.97832	11.8265	9.84817
A_55_P2046338	Mapk14	-1.98122	10.2531	8.27184
A_55_P1968778	Rasa1	-1.98171	7.02473	5.04302
A_55_P2013184	Atp2b3	-1.98463	6.60776	4.62312
A_51_P486512	Letmd1	-1.98559	8.26485	6.27926
A_55_P2076635	Vps25	-1.98588	9.13619	7.15031
A_51_P201661	Xrcc5	-1.98623	8.82579	6.83956
A_55_P2098683	St7l	-1.98964	7.775	5.78536
A_51_P133792	Prickle3	-1.99108	6.50622	4.51514
A_55_P2015007	Zfp46	-1.99168	8.58472	6.59304
A_52_P116264	Adhfe1	-1.99241	6.72209	4.72968
A_51_P144868	Mboat7	-1.99321	6.25991	4.26669
A_51_P224064	Klhl38	-1.99333	9.30409	7.31076
A_55_P2100526	Ptges3	-1.99352	10.7958	8.80233
A_55_P2205650	2610507I01Rik	-1.99357	7.06738	5.07382
A_55_P1953894	Mccc2	-1.99381	7.65868	5.66487
A_55_P2102574	Prorsd1	-1.99387	9.19834	7.20447
A_52_P590661	Eef2k	-1.99481	6.70279	4.70798
A_51_P208919	Acbd6	-1.99535	8.53031	6.53496
A_51_P441387	Kansl1l	-1.99559	6.48156	4.48596
A_51_P254583	Foxred1	-1.99639	7.22572	5.22934
A_51_P495485	Tmem55a	-1.99738	9.96971	7.97233
A_55_P2122688	Zmym3	-1.99856	6.30825	4.30969
A_51_P200477	Hspa4	-1.99907	9.57827	7.5792
A_55_P2069217	Prr13	-1.99996	10.2148	8.21484
A_55_P1967168	Lrp4	-2.00061	7.23451	5.2339
A_51_P268145	Nat6	-2.00085	7.59184	5.59099
A_66_P102510	Fam114a2	-2.0009	5.91576	3.91485
A_55_P2082826	Fam160b1	-2.00178	6.95706	4.95528
A_55_P1956403	Smco1	-2.00405	11.6273	9.62322
A_55_P2052913	Ighv5-9	-2.0042	7.93079	5.92659
A_52_P73475	Fam78a	-2.00474	7.96954	5.9648
A_52_P110689	Orc3l	-2.00523	6.3661	4.36087
A_55_P2000574	Lrrc30	-2.00684	10.8611	8.85423
A_55_P2045946	Enthd2	-2.00697	6.27549	4.26852
A_55_P2014506	Amd2	-2.00929	12.8504	10.8411
A_55_P2160198	Nipa2	-2.01394	6.95051	4.93657
A_52_P494115	Gatad2b	-2.01821	7.63077	5.61256
A_55_P1991114	Tom1l2	-2.01822	8.11759	6.09938
A_51_P125205	Aqp1	-2.01922	8.55979	6.54057
A_55_P2180086	Lrrc28	-2.02038	7.48709	5.46672
A_55_P2348799	1700025G04Rik	-2.02045	8.56206	6.54162
A_66_P119170	Phf21a	-2.02091	6.47739	4.45648
A_52_P496655	Leprotl1	-2.02097	7.05382	5.03286
A_55_P2147276	Orai1	-2.02213	8.31211	6.28999
A_55_P1983999	Desi1	-2.0224	7.13355	5.11115
A_55_P1969750	Stim1	-2.02297	10.1278	8.10486
A_51_P155501	Alg3	-2.02522	9.57246	7.54724
A_51_P357735	Inhbe	-2.02698	6.54495	4.51797
A_55_P2058601	Gm9877	-2.02726	8.43445	6.40719
A_55_P1962209	Cxcr6	-2.02737	7.2858	5.25843
A_51_P301809	Slit3	-2.02919	6.40397	4.37477
A_55_P2017694	Gprc5c	-2.02948	10.3685	8.33903
A_65_P04472	Atp6v1c1	-2.0307	6.64634	4.61565
A_52_P309718	D14Abb1e	-2.03344	6.34328	4.30983
A_52_P89425	Pcnt	-2.03445	8.80531	6.77086
A_51_P475995	Thra	-2.03638	9.36633	7.32995
A_51_P520139	Gm5918	-2.03711	7.54985	5.51274
A_55_P1986169	LOC675231	-2.03789	9.05207	7.01418
A_55_P1958532	Hr	-2.038	9.44297	7.40497
A_55_P2028259	Rhbdf2	-2.03809	7.8207	5.78262
A_55_P2030578	Tns1	-2.0393	8.92486	6.88556
A_55_P2088440	Arrdc2	-2.03999	10.0227	7.98267
A_55_P2023314	Casz1	-2.04234	7.50442	5.46209
A_55_P1976351	Gpcpd1	-2.04284	9.46379	7.42095
A_55_P2038207	Zfp687	-2.04372	7.61037	5.56664
A_51_P327232	Lenep	-2.04378	7.06177	5.01798
A_55_P2110472	3830406C13Rik	-2.04542	7.47801	5.43259
A_66_P106418	Prkacb	-2.0461	8.71726	6.67116
A_55_P2320313	AI852064	-2.05319	7.82989	5.7767
A_52_P442676	Cux1	-2.05479	9.11132	7.05653
A_55_P2037897	Brd3	-2.05501	7.85238	5.79737
A_51_P202033	Wls	-2.05636	7.64062	5.58427
A_55_P2088113	Gm16287	-2.05691	10.2522	8.19525
A_55_P2083841	Atp13a1	-2.05722	8.3591	6.30187
A_52_P92557	Kdm2a	-2.05764	6.89672	4.83908
A_55_P2067895	Krba1	-2.05802	8.69075	6.63274
A_55_P2077548	Git1	-2.0581	8.03412	5.97602
A_55_P2077746	Mphosph8	-2.06011	7.31939	5.25928
A_55_P2009187	Iffo1	-2.06067	6.91081	4.85013
A_51_P417858	Zfp825	-2.06161	6.37462	4.31301
A_55_P2038152	Sowaha	-2.06177	8.31428	6.25251
A_52_P649285	Cdc26	-2.06404	6.02782	3.96379
A_51_P279623	Pagr1a	-2.06504	9.81688	7.75184
A_55_P1986088	Prr14	-2.06771	7.04328	4.97557
A_55_P2185323	Gmps	-2.06967	6.41785	4.34818
A_55_P2067262	Cdv3	-2.07227	11.6812	9.60889
A_55_P2153862	Irak1	-2.07241	6.67389	4.60148
A_55_P2040748	Scrib	-2.0748	7.39363	5.31884
A_55_P1953758	Serinc2	-2.07601	10.1363	8.06029
A_55_P2149209	Camk2a	-2.07626	12.3145	10.2383
A_55_P2180406	Cdkn2aipnl	-2.07634	9.34569	7.26935
A_51_P191782	Olfml3	-2.07719	7.21676	5.13957
A_55_P2169059	Strada	-2.07861	7.34502	5.26641
A_52_P662098	Net1	-2.08124	6.98427	4.90303
A_51_P493886	Gpt2	-2.08369	10.1042	8.02047
A_55_P2148284	A_55_P2148284	-2.08631	6.11267	4.02636
A_55_P2124425	Zfp661	-2.08693	7.3859	5.29898
A_55_P1972699	Rars2	-2.08964	6.52068	4.43104
A_55_P2086258	Pan3	-2.09128	8.87379	6.78251
A_55_P1962861	Dio3os	-2.09191	8.22075	6.12884
A_55_P1983209	Rcbtb1	-2.09244	6.44597	4.35353
A_51_P136699	Ttc7b	-2.09761	8.45683	6.35922
A_55_P1975690	Bicc1	-2.09777	6.19228	4.09451
A_55_P2158478	Nkiras2	-2.09793	8.08867	5.99074
A_51_P396643	Ncstn	-2.09828	6.3224	4.22412
A_51_P219061	Oxa1l	-2.10287	6.48462	4.38175
A_51_P348617	2310045N01Rik	-2.10289	7.7628	5.65992
A_55_P2032147	Wnt9a	-2.10359	7.71836	5.61477
A_55_P2022743	Tenm3	-2.10445	6.43132	4.32687
A_52_P240152	Snx27	-2.10466	7.53287	5.4282
A_51_P205740	Ube3b	-2.10472	9.32572	7.22101
A_51_P148675	Dag1	-2.10545	12.1444	10.0389
A_51_P508959	Prr15	-2.10553	6.43879	4.33326
A_52_P636830	G3bp2	-2.10637	7.13003	5.02366
A_51_P338485	Aldh6a1	-2.10652	10.084	7.97748
A_66_P120736	Bnip3	-2.10658	6.01039	3.90381
A_51_P142153	Filip1l	-2.10683	7.44939	5.34257
A_52_P668715	Nutf2	-2.10794	6.75452	4.64658
A_66_P105736	Net1	-2.10857	7.17146	5.06289
A_55_P2088750	Mtif3	-2.10892	7.33567	5.22675
A_51_P301277	Asb14	-2.10909	10.3072	8.19807
A_55_P2026562	Cdkn1b	-2.1093	11.2514	9.14214
A_52_P590396	Sort1	-2.10949	7.72224	5.61275
A_55_P2137376	Dip2c	-2.10962	7.06855	4.95893
A_55_P2010906	Rbm45	-2.11053	8.24418	6.13365
A_55_P1970710	Mllt6	-2.11327	7.66876	5.55548
A_55_P2046220	Olfr740	-2.1144	7.09068	4.97628
A_52_P88773	Tor2a	-2.11507	5.86003	3.74496
A_66_P118863	Ncald	-2.11514	7.11419	4.99904
A_55_P2171484	Lta4h	-2.11639	6.9031	4.78672
A_52_P155708	Creg1	-2.11694	10.0535	7.93657
A_55_P2250246	Taok3	-2.11847	6.00281	3.88434
A_52_P52156	Isoc2a	-2.11869	8.69414	6.57545
A_52_P50478	Rnf123	-2.11927	10.466	8.34676
A_55_P1973643	Raf1	-2.12023	8.67346	6.55323
A_52_P236448	Ngfr	-2.12103	7.96707	5.84603
A_55_P2234704	A530047J11Rik	-2.1215	8.82857	6.70708
A_66_P130582	Ncoa1	-2.12159	6.22566	4.10407
A_51_P179194	1700080E11Rik	-2.12163	8.1809	6.05927
A_52_P313071	Gosr1	-2.12648	8.3705	6.24402
A_51_P272586	Dym	-2.12711	10.2291	8.10198
A_55_P2112185	Nhsl1	-2.12794	6.51509	4.38715
A_66_P107703	Smox	-2.13175	13.9759	11.8441
A_55_P1956208	Gm5065	-2.13184	7.02012	4.88828
A_55_P2099267	Fgd4	-2.13245	6.48162	4.34917
A_55_P1967648	Flcn	-2.1328	7.50652	5.37372
A_55_P2157507	A_55_P2157507	-2.13343	7.93764	5.80421
A_55_P2132024	Tekt1	-2.13355	7.25904	5.1255
A_55_P1995503	Hnrnpa1	-2.1353	10.7164	8.58113
A_52_P428745	Camk2d	-2.13691	9.77975	7.64285
A_55_P2103363	Gm5957	-2.13764	7.11821	4.98057
A_55_P2143885	Etl4	-2.13871	9.11761	6.97891
A_55_P2075424	Ttll7	-2.13949	9.37078	7.23129
A_51_P283473	Fibin	-2.14125	6.89453	4.75327
A_55_P2269497	Pdp1	-2.14133	10.6319	8.49059
A_55_P2115507	Egfl8	-2.14211	11.4932	9.3511
A_52_P16563	Lsm14b	-2.14447	7.27879	5.13432
A_52_P195881	Kcng4	-2.14531	7.54066	5.39534
A_55_P2045367	G630025P09Rik	-2.14571	7.82041	5.67469
A_52_P413623	Usp22	-2.14683	6.61202	4.46519
A_51_P448618	Slc16a10	-2.14737	7.0368	4.88943
A_55_P2035683	Gm5817	-2.15131	6.52742	4.37611
A_55_P2098539	Itgb3bp	-2.1516	7.38946	5.23786
A_51_P384148	Ryk	-2.15358	6.93059	4.77701
A_55_P1970655	Kdm3b	-2.15411	5.89959	3.74548
A_51_P122582	Daglb	-2.1546	7.54931	5.39472
A_52_P66313	Psmf1	-2.15539	7.67793	5.52254
A_55_P2102335	Zfp423	-2.15549	6.97328	4.81779
A_55_P2023727	Limch1	-2.15664	8.57719	6.42055
A_55_P2060642	Spidr	-2.15718	6.74425	4.58707
A_51_P256246	Tspan13	-2.1598	7.56806	5.40826
A_55_P2036007	Rai2	-2.16039	10.0291	7.86874
A_55_P1991802	Csrp2bp	-2.16111	7.96915	5.80804
A_55_P2053958	Rabep2	-2.16238	10.7159	8.55357
A_55_P2019287	Zbtb17	-2.16393	6.63672	4.4728
A_55_P1965554	Orc3	-2.16404	7.63324	5.4692
A_55_P1969660	Pex26	-2.16531	8.23851	6.0732
A_52_P219372	Tmem177	-2.16555	7.5371	5.37155
A_55_P2060983	Tob2	-2.16572	6.35526	4.18955
A_52_P650108	Uri1	-2.16916	9.36194	7.19278
A_55_P1978875	Kmt2b	-2.17065	8.95831	6.78765
A_55_P1999334	Inpp5b	-2.17161	7.6432	5.47159
A_55_P2057469	Caskin1	-2.17254	6.41958	4.24703
A_55_P1971594	Pqbp1	-2.17278	7.45294	5.28016
A_55_P2081303	Tet2	-2.17793	9.14421	6.96628
A_51_P246543	Ebf3	-2.17853	6.32155	4.14302
A_55_P2309100	Ky	-2.18153	9.12598	6.94445
A_52_P175304	Yme1l1	-2.1834	8.63251	6.44911
A_52_P664656	Acvr2a	-2.18519	6.64188	4.4567
A_55_P2040476	Dio3os	-2.18625	8.58195	6.3957
A_55_P1990755	Ppp3r1	-2.18738	8.53225	6.34488
A_55_P1955970	Cbfa2t2	-2.18763	7.68151	5.49388
A_55_P2124115	Invs	-2.18906	6.61999	4.43092
A_51_P106952	Rbm26	-2.19067	6.25766	4.06699
A_55_P2090798	Mtus1	-2.19433	8.16436	5.97004
A_52_P411601	Ep300	-2.19436	6.4119	4.21754
A_51_P113182	Lifr	-2.19502	8.70009	6.50507
A_52_P197666	Med12	-2.19567	8.00671	5.81104
A_51_P292008	Gpx3	-2.19738	11.0751	8.87768
A_52_P163766	Atp6v0a2	-2.19919	6.76209	4.56289
A_55_P1970027	Itch	-2.20026	6.71749	4.51723
A_55_P2153231	Ski	-2.20034	7.63291	5.43257
A_52_P362917	Pfkfb3	-2.20146	11.5174	9.31593
A_52_P417437	Gab1	-2.20299	6.41768	4.21469
A_51_P236197	Polr1a	-2.20385	8.0579	5.85405
A_52_P48569	Slc38a4	-2.20436	10.2885	8.08414
A_55_P1955442	Gm2897	-2.20532	6.19137	3.98605
A_51_P376857	Det1	-2.20571	7.23403	5.02831
A_55_P1953836	Pld5	-2.20744	6.45	4.24257
A_55_P1955931	Slc25a42	-2.20841	7.927	5.7186
A_66_P104190	Gsk3b	-2.21204	8.95808	6.74604
A_55_P2105271	Pdlim7	-2.2135	8.24945	6.03595
A_52_P124173	Zdhhc8	-2.21373	7.40218	5.18846
A_52_P670874	Ebag9	-2.21439	6.24783	4.03345
A_66_P109527	Kbtbd12	-2.21674	7.29176	5.07502
A_55_P2051859	Golgb1	-2.2188	6.52872	4.30992
A_55_P2184897	Lbr	-2.21931	7.84292	5.62361
A_52_P658034	Tspyl1	-2.2211	8.77321	6.55211
A_55_P1984497	Usp48	-2.22202	6.83984	4.61782
A_55_P1958857	Nek6	-2.22447	7.35791	5.13345
A_55_P1959938	Pde7b	-2.22465	6.55996	4.33531
A_52_P621567	Tcf20	-2.22476	7.75259	5.52783
A_51_P303238	Tmed10	-2.22615	9.98005	7.7539
A_55_P2446231	Tmem245	-2.2272	6.99896	4.77176
A_55_P2104259	Plin5	-2.22899	8.03587	5.80688
A_52_P599624	Pfas	-2.22923	5.67589	3.44667
A_51_P137121	Mybph	-2.23118	10.602	8.37085
A_55_P2012394	Sfxn2	-2.23132	6.83844	4.60712
A_51_P327632	Igsf3	-2.23458	8.26338	6.02881
A_55_P1965846	Sp2	-2.23648	7.51997	5.28349
A_65_P03031	Ncapd3	-2.23764	6.71845	4.48081
A_55_P2049479	Sh3bp5	-2.23771	9.22927	6.99155
A_55_P1985236	Gm17093	-2.24475	6.72399	4.47924
A_55_P1957453	Best3	-2.24565	8.50165	6.256
A_65_P13547	Jup	-2.2519	8.70608	6.45418
A_52_P260629	Cpne3	-2.25939	6.52794	4.26855
A_55_P2433438	Tcf12	-2.25956	6.46026	4.20071
A_55_P2029187	Pde4a	-2.26175	9.53605	7.2743
A_55_P2143856	Trav13-1	-2.26233	6.35149	4.08916
A_55_P2142873	Mink1	-2.26265	7.07822	4.81557
A_52_P503614	Kcnj2	-2.26711	6.2856	4.01848
A_52_P78875	Phf12	-2.26727	7.20359	4.93632
A_55_P2046822	ENSMUST00000113709	-2.26738	6.87782	4.61045
A_55_P1991160	Mrrf	-2.26749	6.54832	4.28083
A_55_P1957301	Gm8400	-2.27517	7.72467	5.4495
A_52_P451574	Xpr1	-2.2794	9.52843	7.24903
A_55_P2111237	40435	-2.28029	7.84547	5.56517
A_55_P1987396	Tbl1xr1	-2.28095	6.20528	3.92433
A_55_P2139256	Rps6ka1	-2.28121	6.72478	4.44356
A_55_P2142028	Clip4	-2.28145	10.1585	7.87703
A_55_P1994817	Taf15	-2.28189	8.25939	5.97749
A_55_P2005005	Cdk5rap1	-2.28297	7.73588	5.4529
A_51_P371119	Cops4	-2.29016	10.2021	7.91195
A_55_P2105970	E330014E10Rik	-2.29122	6.39017	4.09895
A_55_P2029842	Hnrnpa1	-2.29217	9.26629	6.97411
A_55_P2024431	Gaa	-2.29289	11.2391	8.94625
A_55_P2031999	9030617O03Rik	-2.29319	8.12049	5.8273
A_55_P2108938	Hps5	-2.29347	6.9612	4.66773
A_55_P2062190	Gstm1	-2.29359	10.057	7.76343
A_55_P2123716	Tug1	-2.29747	7.0075	4.71002
A_55_P2093251	NAP092556-001	-2.30064	8.57741	6.27677
A_52_P436447	Slc25a35	-2.30387	6.5554	4.25153
A_55_P2329680	Dyrk2	-2.30598	7.68719	5.38122
A_55_P2138921	LOC100041369	-2.30676	6.95223	4.64547
A_55_P2077681	Prkag3	-2.30678	11.057	8.75019
A_55_P2055152	LOC100046583	-2.30694	7.16793	4.86099
A_55_P2343648	1700120C14Rik	-2.30833	7.87931	5.57098
A_55_P1999878	Sec24b	-2.30952	6.33744	4.02792
A_55_P1957468	She	-2.31069	6.1409	3.83022
A_52_P676461	Lpgat1	-2.31189	6.6823	4.37042
A_55_P2031045	Stat5b	-2.31191	10.1872	7.87531
A_66_P119034	Pla2g7	-2.31199	9.67758	7.36558
[truncated: 198 more rows]

## Sheet: GO_UP_Smn1KOSkm
Annotation Cluster 1	Enrichment Score: 2.5965876840647817
Category	Term	Count	%	PValue	Genes	List Total	Pop Hits	Pop Total	Fold Enrichment	Bonferroni	Benjamini	FDR
UP_SEQ_FEATURE	region of interest:Alpha	3	0.652174	0.000956	MT2, MT1, MT3	325	3	18012	55.4215	0.631319	0.631319	1.50816
UP_SEQ_FEATURE	region of interest:Beta	3	0.652174	0.000956	MT2, MT1, MT3	325	3	18012	55.4215	0.631319	0.631319	1.50816
UP_KEYWORDS	Metal-thiolate cluster	3	0.652174	0.001695	MT2, MT1, MT3	387	4	22680	43.9535	0.358774	0.137676	2.19516
INTERPRO	IPR000006:Metallothionein, vertebrate	3	0.652174	0.001747	MT2, MT1, MT3	357	4	20594	43.2647	0.713611	0.713611	2.61014
INTERPRO	IPR023587:Metallothionein domain, vertebrate	3	0.652174	0.001747	MT2, MT1, MT3	357	4	20594	43.2647	0.713611	0.713611	2.61014
INTERPRO	IPR003019:Metallothionein superfamily, eukaryotic	3	0.652174	0.001747	MT2, MT1, MT3	357	4	20594	43.2647	0.713611	0.713611	2.61014
INTERPRO	IPR018064:Metallothionein, vertebrate, metal binding site	3	0.652174	0.001747	MT2, MT1, MT3	357	4	20594	43.2647	0.713611	0.713611	2.61014
INTERPRO	IPR017854:Metallothionein domain	3	0.652174	0.001747	MT2, MT1, MT3	357	4	20594	43.2647	0.713611	0.713611	2.61014
UP_SEQ_FEATURE	metal ion-binding site:Divalent metal cation; cluster A	3	0.652174	0.00189	MT2, MT1, MT3	325	4	18012	41.5662	0.860935	0.481909	2.95983
UP_SEQ_FEATURE	metal ion-binding site:Divalent metal cation; cluster B	3	0.652174	0.00189	MT2, MT1, MT3	325	4	18012	41.5662	0.860935	0.481909	2.95983
GOTERM_BP_DIRECT	GO:0010038~response to metal ion	3	0.652174	0.018872	MT2, MT1, MT3	326	12	18082	13.8666	1	0.636259	27.8826
GOTERM_BP_DIRECT	GO:0006882~cellular zinc ion homeostasis	3	0.652174	0.040769	MT2, MT1, MT3	326	18	18082	9.24438	1	0.779938	51.0375
Annotation Cluster 2	Enrichment Score: 2.393879867987753
Category	Term	Count	%	PValue	Genes	List Total	Pop Hits	Pop Total	Fold Enrichment	Bonferroni	Benjamini	FDR
GOTERM_MF_DIRECT	GO:0000976~transcription regulatory region sequence-specific DNA binding	8	1.73913	4.51e-05	EGR1, ATF3, SOX12, NFE2L2, PARK2, SOX9, MAFK, DDIT3	317	53	17446	8.30712	0.023998	0.023998	0.065667
INTERPRO	IPR004827:Basic-leucine zipper domain	6	1.30435	0.002371	FOSL2, ATF3, FOSB, NFE2L2, MAFK, DDIT3	357	54	20594	6.40959	0.816812	0.571996	3.52627
UP_SEQ_FEATURE	domain:Leucine-zipper	8	1.73913	0.003382	FOSL2, ATF3, FOSB, NFE2L2, FOXP3, MAFK, MYC, DDIT3	325	108	18012	4.1053	0.970779	0.586551	5.23826
SMART	SM00338:BRLZ	6	1.30435	0.00387	FOSL2, ATF3, FOSB, NFE2L2, MAFK, DDIT3	216	51	10425	5.67811	0.484755	0.484755	4.62522
INTERPRO	IPR000837:Fos transforming protein	3	0.652174	0.0099	FOSL2, ATF3, FOSB	357	9	20594	19.2288	0.999186	0.831094	13.9692
UP_SEQ_FEATURE	DNA-binding region:Basic motif	8	1.73913	0.022932	FOSL2, ATF3, FOSB, NFE2L2, NPAS4, MAFK, MYC, NHLH1	325	156	18012	2.84213	1	0.982276	30.8236
GOTERM_BP_DIRECT	GO:0030968~endoplasmic reticulum unfolded protein response	4	0.869565	0.054996	ATF3, NFE2L2, RNF121, DDIT3	326	48	18082	4.62219	1	0.852722	62.1101
Annotation Cluster 3	Enrichment Score: 2.253904173668271
Category	Term	Count	%	PValue	Genes	List Total	Pop Hits	Pop Total	Fold Enrichment	Bonferroni	Benjamini	FDR
GOTERM_BP_DIRECT	GO:0006366~transcription from RNA polymerase II promoter	11	2.3913	0.000199	EGR1, FOSL2, LHX1, ELL, MED16, HIVEP3, LEF1, FOSB, MYC, KLF4, STAT3	326	138	18082	4.42122	0.323302	0.093018	0.340571
GOTERM_BP_DIRECT	GO:0045893~positive regulation of transcription, DNA-templated	24	5.21739	0.000319	EGR1, CIITA, FOSL2, PDGFB, BTRC, PIM1, LEF1, ZXDB, ELK3, NPAS4, FOXP3, SOX9, DDX5, DDIT3, STAT3, LHX1, MED16, HIVEP3, IRF1, NFE2L2, MYC, SERTAD1, KLF4, MT3	326	576	18082	2.31109	0.465285	0.099078	0.545376
GOTERM_BP_DIRECT	GO:0045944~positive regulation of transcription from RNA polymerase II promoter	34	7.3913	0.000528	FOSL2, E2F7, ELK3, SOX9, PLAGL1, SOX15, POU3F2, TNIP2, IFRD1, MYC, SERTAD1, CD28, EGR1, CIITA, KLF6, PTBP1, SOX12, LEF1, NPAS4, PARK2, FOSB, FOXP3, DDX5, STAT3, DDIT3, SS18, ATF3, ZFP462, CSRNP1, VEGFA, IRF1, NFE2L2, NHLH1, KLF4	326	995	18082	1.89533	0.645667	0.121632	0.90224
UP_KEYWORDS	Transcription regulation	49	10.6522	0.001294	FOSL2, SUPT6, ELL, E2F7, ZXDB, CTNND1, ELK3, SOX9, DPF1, SAP30, LHX1, PRMT6, POU3F2, TNIP2, MYC, DEDD2, SERTAD1, EGR1, CIITA, KLF6, ZFP703, SOX12, LMCD1, CIDEA, LEF1, VAX2, PARK2, NPAS4, FOXP3, DDX5, MAFK, DDIT3, STAT3, SS18, ATF3, PTRF, BTG2, MED16, NAB2, CSRNP1, SP4, IRF1, HIVEP3, TGIF2, PRDM1, NFE2L2, NHLH1, KLF4, HDAC6	387	1799	22680	1.59624	0.287668	0.156002	1.68007
UP_KEYWORDS	Transcription	49	10.6522	0.0025	FOSL2, SUPT6, ELL, E2F7, ZXDB, CTNND1, ELK3, SOX9, DPF1, SAP30, LHX1, PRMT6, POU3F2, TNIP2, MYC, DEDD2, SERTAD1, EGR1, CIITA, KLF6, ZFP703, SOX12, LMCD1, CIDEA, LEF1, VAX2, PARK2, NPAS4, FOXP3, DDX5, MAFK, DDIT3, STAT3, SS18, ATF3, PTRF, BTG2, MED16, NAB2, CSRNP1, SP4, IRF1, HIVEP3, TGIF2, PRDM1, NFE2L2, NHLH1, KLF4, HDAC6	387	1859	22680	1.54472	0.480965	0.151212	3.22253
UP_KEYWORDS	Activator	22	4.78261	0.002538	EGR1, CIITA, KLF6, E2F7, PTBP1, CIDEA, LEF1, ZXDB, ELK3, NPAS4, FOXP3, DDIT3, STAT3, SS18, MED16, CSRNP1, SP4, IRF1, POU3F2, NFE2L2, MYC, KLF4	387	624	22680	2.06619	0.486092	0.12466	3.27051
GOTERM_MF_DIRECT	GO:0001077~transcriptional activator activity, RNA polymerase II core promoter proximal region sequence-specific binding	13	2.82609	0.003907	EGR1, SOX12, IRF1, LEF1, POU3F2, FOSB, NPAS4, ELK3, SOX9, MYC, DDIT3, KLF4, STAT3	317	270	17446	2.64982	0.878289	0.343755	5.53621
GOTERM_BP_DIRECT	GO:0006357~regulation of transcription from RNA polymerase II promoter	16	3.47826	0.005643	FOSL2, SUPT6, SOX12, LEF1, VAX2, FOSB, ELK3, ANKRD1, MAFK, SOX9, DDX5, FOXP3, ATF3, SP4, POU3F2, KLF4	326	397	18082	2.23542	0.999985	0.47991	9.25219
GOTERM_MF_DIRECT	GO:0003700~transcription factor activity, sequence-specific DNA binding	28	6.08696	0.005643	FOSL2, SUPT6, E2F7, ZXDB, ELK3, SOX9, LHX1, POU3F2, MYC, EGR1, KLF6, LEF1, VAX2, FOSB, MAFK, FOXP3, STAT3, DDIT3, ZFP160, ZFP655, ATF3, CSRNP1, SP4, HIVEP3, IRF1, NFE2L2, PRDM1, KLF4	317	883	17446	1.74516	0.952378	0.287	7.90311
GOTERM_MF_DIRECT	GO:0043565~sequence-specific DNA binding	22	4.78261	0.005847	EGR1, FOSL2, PTBP1, LEF1, VAX2, FOSB, ELK3, FOXP3, MAFK, SOX9, DDIT3, STAT3, ATF3, LHX1, CSRNP1, HIVEP3, IRF1, POU3F2, PRDM1, NFE2L2, MYC, KLF4	317	633	17446	1.91274	0.957359	0.270571	8.1778
UP_KEYWORDS	Nucleus	98	21.3043	0.007652	GNA13, BTRC, ANKRD2, ZXDB, ANKRD1, ADIG, MAP2K7, CIITA, PTBP1, PIM1, VAX2, TOX4, DDIT3, PTRF, MED16, TGIF2, PELO, NFE2L2, PRDM1, MCL1, ELL, LMNB2, ELK3, SOX9, PLAGL1, LHX1, KLF6, EEF1A1, CSTF2, EHMT1, MYO1C, SPHK1, LMCD1, CIDEA, MUSTN1, MAFK, DDX5, TRIM63, FOXP3, ATF3, PARP9, DUSP26, CSRNP1, HIVEP3, H3F3B, KLF4, HDAC6, FOSL2, SUPT6, E2F7, FERMT2, PIP5K1A, SAP30, GRWD1, PRMT6, SOX15, FAM83G, MYC, …	387	4534	22680	1.26671	0.866348	0.200375	9.56365
GOTERM_BP_DIRECT	GO:0006351~transcription, DNA-templated	49	10.6522	0.008362	FOSL2, SUPT6, ELL, E2F7, ZXDB, CTNND1, ELK3, SOX9, DPF1, SAP30, LHX1, PRMT6, POU3F2, TNIP2, MYC, DEDD2, SERTAD1, EGR1, CIITA, KLF6, ZFP703, SOX12, LMCD1, CIDEA, LEF1, VAX2, PARK2, NPAS4, FOXP3, DDX5, MAFK, DDIT3, STAT3, SS18, ATF3, PTRF, BTG2, MED16, NAB2, CSRNP1, SP4, IRF1, HIVEP3, TGIF2, PRDM1, NFE2L2, NHLH1, KLF4, HDAC6	326	1885	18082	1.44183	1	0.527472	13.4175
GOTERM_MF_DIRECT	GO:0044212~transcription regulatory region DNA binding	10	2.17391	0.0265	CIITA, EGR1, FOSL2, ATF3, HIVEP3, LEF1, SOX9, DDIT3, KLF4, STAT3	317	233	17446	2.362	0.999999	0.53256	32.3442
GOTERM_BP_DIRECT	GO:0006355~regulation of transcription, DNA-templated	54	11.7391	0.028939	FOSL2, SUPT6, E2F7, ZXDB, PDLIM1, SAP30, PRMT6, TNIP2, MYC, SERTAD1, DEDD2, CIITA, EGR1, SOX12, LEF1, VAX2, NPAS4, FOSB, DDIT3, SS18, ZFP160, ZFP655, BTG2, PTRF, MED16, NAB2, TGIF2, NFE2L2, PRDM1, ZFP715, ELL, CTNND1, ELK3, SOX9, DPF1, LHX1, POU3F2, KLF6, ZFP703, LMCD1, CIDEA, PARK2, MAFK, DDX5, FOXP3, STAT3, ATF3, CSRNP1, SP4, HIVEP3, IRF1, NHLH1, KLF4, HDAC6	326	2279	18082	1.31425	1	0.730395	39.5786
GOTERM_MF_DIRECT	GO:0000978~RNA polymerase II core promoter proximal region sequence-specific DNA binding	12	2.6087	0.06303	FOSL2, ATF3, IRF1, LEF1, POU3F2, FOSB, NPAS4, PRDM1, ELK3, MYC, DDIT3, STAT3	317	359	17446	1.8396	1	0.753659	61.2166
UP_KEYWORDS	DNA-binding	36	7.82609	0.078741	FOSL2, E2F7, ELK3, SOX9, RHOX2H, SAP30, LHX1, SOX15, POU3F2, H1FOO, MYC, DEDD2, EGR1, KLF6, SOX12, LEF1, VAX2, FOSB, NPAS4, FOXP3, TOX4, MAFK, STAT3, DDIT3, HIST1H1T, ATF3, CSRNP1, OBFC1, SP4, IRF1, TGIF2, H3F3B, NFE2L2, PRDM1, NHLH1, KLF4	387	1604	22680	1.31532	1	0.535788	65.8119
GOTERM_MF_DIRECT	GO:0003677~DNA binding	42	9.13044	0.099188	RABGAP1, FOSL2, SUPT6, E2F7, ANKRD1, ELK3, SOX9, RHOX2H, PLAGL1, SAP30, LHX1, SOX15, POU3F2, H1FOO, MYC, DEDD2, EGR1, KLF6, CR2, SPHK1, SOX12, LEF1, VAX2, NPAS4, FOSB, FOXP3, TOX4, MAFK, STAT3, DDIT3, HIST1H1T, ATF3, CSRNP1, OBFC1, SP4, IRF1, HIVEP3, TGIF2, NFE2L2, PRDM1, NHLH1, KLF4	317	1847	17446	1.25147	1	0.827302	78.123
Annotation Cluster 4	Enrichment Score: 1.8056473284584154
Category	Term	Count	%	PValue	Genes	List Total	Pop Hits	Pop Total	Fold Enrichment	Bonferroni	Benjamini	FDR
UP_SEQ_FEATURE	DNA-binding region:HMG box	5	1.08696	0.008575	SOX12, SOX15, LEF1, TOX4, SOX9	325	45	18012	6.15795	0.999874	0.834101	12.7847
INTERPRO	IPR009071:High mobility group (HMG) box domain	5	1.08696	0.017915	SOX12, SOX15, LEF1, TOX4, SOX9	357	58	20594	4.97295	0.999998	0.92461	23.9206
SMART	SM00398:HMG	5	1.08696	0.024924	SOX12, SOX15, LEF1, TOX4, SOX9	216	54	10425	4.46888	0.986648	0.762763	26.5255
Annotation Cluster 5	Enrichment Score: 1.6553414261173607
Category	Term	Count	%	PValue	Genes	List Total	Pop Hits	Pop Total	Fold Enrichment	Bonferroni	Benjamini	FDR
GOTERM_CC_DIRECT	GO:0032587~ruffle membrane	8	1.73913	0.000481	EEF1A1, TLN1, MYO1C, PDPN, SYNJ2, PIP5K1A, FGD5, ITGB1	347	79	19662	5.73801	0.14649	0.038826	0.650288
UP_KEYWORDS	Cell projection	17	3.69565	0.1178	ARC, TLN1, MYO1C, ACTR3B, PDPN, FERMT2, PARK2, PIP5K1A, ITGB1, SHANK3, PLK2, DEF6, DZIP1L, SYNJ2, FGD5, OLFM1, HDAC6	387	678	22680	1.46944	1	0.619333	80.6068
GOTERM_CC_DIRECT	GO:0042995~cell projection	17	3.69565	0.190714	ARC, TLN1, MYO1C, ACTR3B, PDPN, FERMT2, PARK2, PIP5K1A, ITGB1, SHANK3, PLK2, DEF6, DZIP1L, SYNJ2, FGD5, OLFM1, HDAC6	347	712	19662	1.35291	1	0.824555	94.3154
Annotation Cluster 6	Enrichment Score: 1.540401254312102
Category	Term	Count	%	PValue	Genes	List Total	Pop Hits	Pop Total	Fold Enrichment	Bonferroni	Benjamini	FDR
UP_SEQ_FEATURE	domain:Myosin head-like	5	1.08696	0.001711	MYO1C, MYH1, MYO19, MYH9, MYH7B	325	29	18012	9.55544	0.832425	0.59064	2.68383
INTERPRO	IPR001609:Myosin head, motor domain	5	1.08696	0.004482	MYO1C, MYH1, MYO19, MYH9, MYH7B	357	39	20594	7.39568	0.959707	0.657172	6.56742
SMART	SM00242:MYSc	5	1.08696	0.008225	MYO1C, MYH1, MYO19, MYH9, MYH7B	216	39	10425	6.18768	0.756411	0.506453	9.59378
UP_KEYWORDS	Myosin	5	1.08696	0.008914	MYO1C, MYH1, MYO19, MYH9, MYH7B	387	48	22680	6.10465	0.904242	0.192059	11.0573
UP_KEYWORDS	Actin-binding	11	2.3913	0.011495	MYO1C, MYH1, XIRP1, ACTR3B, MYO19, LMOD2, MYH9, MYH7B, SHANK3, TPM3, HDAC6	387	252	22680	2.55814	0.951646	0.207859	14.0417
GOTERM_CC_DIRECT	GO:0016459~myosin complex	5	1.08696	0.013143	MYO1C, MYH1, MYO19, MYH9, MYH7B	347	52	19662	5.44835	0.987129	0.383467	16.4131
GOTERM_MF_DIRECT	GO:0003774~motor activity	6	1.30435	0.014307	MYO1C, MYH1, GM3448, MYO19, MYH9, MYH7B	317	79	17446	4.17985	0.99957	0.403601	18.9131
INTERPRO	IPR000048:IQ motif, EF-hand binding site	6	1.30435	0.018298	MYO1C, MYH1, MYO19, MYH9, IQSEC3, MYH7B	357	88	20594	3.93316	0.999998	0.889276	24.3681
INTERPRO	IPR004009:Myosin, N-terminal, SH3-like	3	0.652174	0.02697	MYH1, MYH9, MYH7B	357	15	20594	11.5373	1	0.938743	33.866
INTERPRO	IPR027401:Myosin-like IQ motif-containing domain	3	0.652174	0.037991	MYH1, MYH9, MYH7B	357	18	20594	9.61438	1	0.96862	44.3309
INTERPRO	IPR002928:Myosin tail	3	0.652174	0.041985	MYH1, MYH9, MYH7B	357	19	20594	9.10836	1	0.966876	47.7257
UP_KEYWORDS	Motor protein	6	1.30435	0.067979	MYO1C, MYH1, GM3448, MYO19, MYH9, MYH7B	387	128	22680	2.74709	1	0.551547	60.2003
UP_SEQ_FEATURE	region of interest:Actin-binding	3	0.652174	0.068674	MYH1, MYH9, MYH7B	325	24	18012	6.92769	1	0.999401	67.7007
UP_SEQ_FEATURE	domain:IQ	4	0.869565	0.079683	MYH1, MYH9, IQSEC3, MYH7B	325	56	18012	3.95868	1	0.999619	73.2598
SMART	SM00015:IQ	4	0.869565	0.087689	MYO1C, MYH1, MYO19, MYH9	216	51	10425	3.7854	1	0.980225	67.3961
KEGG_PATHWAY	mmu04530:Tight junction	4	0.869565	0.240646	MYH1, MYH9, MYH7B, CLDN15	146	90	7691	2.34125	1	0.906507	96.8088
INTERPRO	IPR027417:P-loop containing nucleoside triphosphate hydrolase	13	2.82609	0.866063	GNA13, CIITA, EEF1A1, RAB44, MYO1C, MYH1, RRAD, CHST15, MYO19, MYH9, DDX5, MYH7B, TK1	357	909	20594	0.824996	1	1	100

## Sheet: GO_DOWN_Smn1KOSkm
Annotation Cluster 1	Enrichment Score: 8.109552126243786
Category	Term	Count	%	PValue	Genes	List Total	Pop Hits	Pop Total	Fold Enrichment	Bonferroni	Benjamini	FDR
UP_KEYWORDS	Nucleus	403	29.0555	2.41903e-20	XRCC5, MEF2A, MED25, SYNCRIP, MED24, INTS3, INTS8, MAMSTR, RAE1, MED26, PQBP1, TIGD2, SMOX, TIGD4, DHX32, STAG1, MCRS1, TADA2A, RCOR3, RREB1, LIG3, MED12, RXRG, NCAPD3, DCAF8, MAPK9, RPS10, CRTC3, ZCRB1, PRRC2A, ARFGEF1, ARIH1, HEXIM2, CASZ1, TCF4, IQSEC1, SPOP, FRA10AC1, ASXL2, DNMT3A, CCDC86, ZC3H18, CLCC1, KLF13, MAP2K4, ROGDI, UBE2L3, TRPS1, UBA2, NUTF2, PARP1, PPP2R3C, ZFP385C, SRSF1, HLF, E…	1334	4534	22680	1.51116	8.58756e-18	1.71751e-18	3.31543e-17
UP_KEYWORDS	Transcription	185	13.3381	7.69293e-13	MORF4L1, ITGB3BP, XRCC5, MEF2A, THRA, TMEM18, THRB, PRR13, STAT5A, STAT5B, MED25, MED24, CNOT2, CNOT1, CNOT7, CBX6, KANK2, RCBTB1, ESF1, DPY30, MAMSTR, MED26, ZFP507, CREB3L2, PQBP1, ZFP687, RARB, TGS1, MCRS1, LBX1, TADA2A, RCOR3, RREB1, ZFP467, RXRG, MED12, SUZ12, HES1, KDM2B, EP300, KDM2A, SIX1, TFB1M, MAD2L2, NFE2L3, LRPPRC, CRTC3, TSHZ1, TADA3, GPBP1L1, TFCP2L1, SETD1B, ARNT, COMMD10, ATF2, T…	1334	1859	22680	1.69192	2.73092e-10	4.55154e-11	1.05433e-09
UP_KEYWORDS	Transcription regulation	180	12.9776	1.02183e-12	MORF4L1, ITGB3BP, XRCC5, MEF2A, THRA, THRB, PRR13, STAT5A, STAT5B, MED25, MED24, CNOT2, CNOT1, CNOT7, CBX6, KANK2, RCBTB1, ESF1, DPY30, MAMSTR, MED26, ZFP507, CREB3L2, PQBP1, ZFP687, RARB, TGS1, MCRS1, LBX1, TADA2A, RCOR3, RREB1, ZFP467, RXRG, MED12, SUZ12, HES1, KDM2B, EP300, KDM2A, SIX1, TFB1M, MAD2L2, NFE2L3, LRPPRC, CRTC3, TSHZ1, TADA3, GPBP1L1, TFCP2L1, SETD1B, ARNT, COMMD10, ATF2, TCF20, HE…	1334	1799	22680	1.70109	3.62756e-10	4.53446e-11	1.40051e-09
GOTERM_BP_DIRECT	GO:0006351~transcription, DNA-templated	187	13.4823	4.03038e-10	MORF4L1, ITGB3BP, XRCC5, MEF2A, THRA, TMEM18, THRB, PRR13, STAT5A, STAT5B, MED25, MED24, CNOT2, CNOT1, CNOT7, CBX6, KANK2, RCBTB1, ESF1, DPY30, MAMSTR, MED26, ZFP507, CREB3L2, PQBP1, ZFP687, RARB, TGS1, MCRS1, LBX1, TADA2A, RCOR3, RREB1, ZFP467, RXRG, MED12, SUZ12, HES1, KDM2B, EP300, KDM2A, SIX1, TFB1M, MAD2L2, NFE2L3, LRPPRC, CRTC3, TSHZ1, TADA3, GPBP1L1, TFCP2L1, SETD1B, ARNT, COMMD10, ATF2, T…	1152	1885	18082	1.55713	1.45537e-06	1.45537e-06	7.40719e-07
GOTERM_BP_DIRECT	GO:0006355~regulation of transcription, DNA-templated	200	14.4196	1.26331e-06	ITGB3BP, XRCC5, MEF2A, PRR13, STAT5A, STAT5B, CDKN2AIPNL, MED25, MED24, MAMSTR, MED26, CREB3L2, PQBP1, PATZ1, RARB, MCRS1, RCOR3, TADA2A, RREB1, ZFP467, RXRG, MED12, HES1, ZFP81, MAD2L2, ZFP825, CRTC3, TADA3, GPBP1L1, TFCP2L1, ZFP454, TCF20, HEXIM2, CASZ1, TCF4, TCF25, ASXL2, DNMT3A, NRBF2, ZFP605, IKZF2, KLF13, SMYD2, DDX5, UBE2L3, SAP130, ZFP946, TRPS1, GM4631, PARP1, ZFHX3, TCF12, ENY2, HLF, E…	1152	2279	18082	1.37746	0.00455144	0.00151945	0.00232174
GOTERM_MF_DIRECT	GO:0003677~DNA binding	145	10.4542	0.00486689	XRCC5, MEF2A, THRA, TMEM18, THRB, STAT5A, STAT5B, MED26, ZFP507, TIGD2, CREB3L2, PATZ1, TIGD4, ZFP687, RARB, ORC3, LBX1, RCOR3, TADA2A, RREB1, ZFP467, RXRG, LIG3, ARID1B, EEPD1, HES1, STRA13, NABP2, EP300, KDM2B, KDM2A, SIX1, SMARCA5, TFB1M, NFE2L3, LRPPRC, ZC3H3, TSHZ1, GPBP1L1, TFCP2L1, SSH2, TIPIN, ARNT, ATF2, TCF20, ACD, ELK4, CASZ1, TFDP2, HOXA9, HIST1H4C, TCF4, TCF25, ASXL2, DNMT3A, ZMYM2, …	1109	1847	17446	1.235	0.996082	0.214134	7.53459
UP_KEYWORDS	DNA-binding	119	8.57967	0.00658307	XRCC5, MEF2A, TMEM18, THRA, THRB, STAT5A, STAT5B, ZFP507, TIGD2, CREB3L2, TIGD4, ZFP687, RARB, ORC3, LBX1, TADA2A, RREB1, ZFP467, RXRG, FOXN2, HES1, STRA13, NABP2, KDM2A, SIX1, TFB1M, NFE2L3, LRPPRC, ZC3H3, TSHZ1, GPBP1L1, TFCP2L1, ARNT, ATF2, TCF20, ACD, ELK4, TFDP2, CASZ1, HOXA9, HIST1H4C, TCF4, TCF25, DNMT3A, IKZF2, KLF13, RNPS1, MYPOP, TET2, RAD54L, CTC1, EBF3, TRPS1, ABL1, PARP1, TCF12, ZFHX…	1334	1604	22680	1.26133	0.904126	0.051894	8.65471
GOTERM_MF_DIRECT	GO:0003700~transcription factor activity, sequence-specific DNA binding	70	5.04686	0.0428482	E2F2, HLF, MEF2A, RAI1, ELF2, ZFP46, THRA, THRB, STAT5A, STAT5B, PAX5, ZFP641, CBFA2T2, HSF2, CREB3L2, RARB, E4F1, MKL2, MKL1, CTBP1, AR, LBX1, TADA2A, RCOR3, RREB1, ESR1, RXRG, FOXN2, SPEN, ZFP39, PURA, HES1, EP300, SIX1, NFE2L3, LCOR, ZFP367, CLOCK, ZFP358, GPBP1L1, TFCP2L1, ZFP68, NFIX, ZFP661, ZBTB17, ARNT, ZFP317, ATF2, ZFP454, TCF20, ELK4, TFDP2, ZSCAN26, GATAD2B, TCF4, TCF25, NFATC3, SIM2,…	1109	883	17446	1.2471	1	0.601991	50.4982
Annotation Cluster 2	Enrichment Score: 6.186877924475348
Category	Term	Count	%	PValue	Genes	List Total	Pop Hits	Pop Total	Fold Enrichment	Bonferroni	Benjamini	FDR
UP_KEYWORDS	Metal-binding	272	19.6107	3.35785e-08	PDP1, PDLIM7, PDLIM5, THOP1, PNKD, OGDH, DNASE1L2, RARB, PAN3, RNF220, EFCAB14, RREB1, ZFP467, RXRG, LIG3, CYP26A1, UBR2, CARNS1, OGFOD3, ZFP81, PITPNM2, LETM1, ATP2C1, UBR5, FBXL5, YME1L1, ZFP825, NEK6, ZCRB1, ZFP454, ARIH1, TCF20, CASZ1, GIT1, ASXL2, DNMT3A, IKZF2, ZFP605, ZC3H18, KLF13, ANKMY2, SMYD2, ATP13A5, DAGLB, RNF8, ATP13A1, IRF2BPL, UBA2, TRPS1, GM4631, CDC42BPA, PON2, PARP1, ZFHX3, PO…	1334	3395	22680	1.36212	1.19203e-05	8.51456e-07	4.60215e-05
GOTERM_MF_DIRECT	GO:0046872~metal ion binding	277	19.9712	8.93032e-07	PDP1, PDLIM7, PDLIM5, THOP1, PNKD, OGDH, DNASE1L2, ATP2B3, PATZ1, RARB, PAN3, RNF220, EFCAB14, RREB1, ZFP467, RXRG, LIG3, CYP26A1, UBR2, CARNS1, OGFOD3, ZFP81, PITPNM2, LETM1, ATP2C1, UBR5, FBXL5, YME1L1, ZFP825, NEK6, ZFP358, ZCRB1, ZFP454, ARIH1, TCF20, CASZ1, GIT1, ASXL2, DNMT3A, IKZF2, ZFP605, ZC3H18, KLF13, ANKMY2, SMYD2, ATP13A5, DAGLB, RNF8, ATP13A1, IRF2BPL, ZFP946, UBA2, TRPS1, GM4631, C…	1109	3355	17446	1.29883	0.00101397	0.000202876	0.00143388
UP_KEYWORDS	Zinc	176	12.6893	1.0417e-06	THRA, THRB, PDLIM7, THOP1, PNKD, PDLIM5, MMP2, MKRN2, FNTB, ZFP507, ZFP687, RARB, RC3H1, RNF220, PAN3, RREB1, DTX3L, ZFP467, RXRG, LIG3, UBR2, NPEPPS, CLPX, SUZ12, TRIM35, ZFP81, KDM2B, EP300, KDM2A, RFK, UBR5, YME1L1, ZFP825, ZC3H3, ARFGAP2, TSHZ1, ZC3H4, ZCRB1, ATF2, ZFP454, ARIH1, TCF20, CASZ1, UNKL, FGD3, DNAJA3, DNAJA2, FGD4, GIT1, ASXL2, DNMT3A, KAT7, ZMYM2, EHMT1, IKZF2, ZFP605, ZC3H18, ZM…	1334	2099	22680	1.42557	0.000369735	2.17529e-05	0.0014277
UP_KEYWORDS	Zinc-finger	135	9.73324	5.72555e-06	THRA, THRB, MKRN2, ZFP507, ZFP687, RARB, RC3H1, RNF220, PAN3, RREB1, DTX3L, ZFP467, LIG3, RXRG, UBR2, CLPX, SUZ12, TRIM35, ZFP81, KDM2B, EP300, KDM2A, UBR5, ZFP825, ZC3H3, ARFGAP2, TSHZ1, ZC3H4, ZCRB1, ATF2, ZFP454, ARIH1, TCF20, CASZ1, UNKL, DNAJA3, FGD3, FGD4, DNAJA2, GIT1, ASXL2, DNMT3A, ZMYM2, KAT7, IKZF2, ZFP605, ZC3H18, ZMYM3, KLF13, ANKMY2, ZFP777, SMYD2, RNF8, RNF150, EBF3, IRF2BPL, TRPS1…	1334	1565	22680	1.46658	0.00203051	9.67847e-05	0.00784694
Annotation Cluster 3	Enrichment Score: 4.911137924019092
Category	Term	Count	%	PValue	Genes	List Total	Pop Hits	Pop Total	Fold Enrichment	Bonferroni	Benjamini	FDR
UP_KEYWORDS	Protein transport	64	4.61428	1.66226e-06	ENY2, COPA, SEC24B, SEC24A, SEC31A, CHMP4B, CHMP5, VIPAS39, VPS52, AP1S2, VPS16, RAB6A, NSF, SEC23A, SCAMP2, PKDCC, IPO8, ATG4C, 9030624J02RIK, VAMP7, PEX26, SDCCAG3, RAB12, RAB10, KPNA1, SNX19, SNAP29, ARFGAP2, EXOC7, BBS7, SNX16, ARFGEF1, FUZ, CHMP2B, MIA3, TMED5, GORASP1, AP3M1, DDX19A, RAB11B, EXOC3, TMED10, SEC61A2, RHBDF2, UNC119, RAB8A, SNX27, IPO11, RUFY1, NUP155, ATG3, RABEP2, ARF1, COG7…	1334	577	22680	1.88578	0.000589928	3.10575e-05	0.00227821
UP_KEYWORDS	Transport	157	11.3194	1.04994e-05	DYNC1LI1, SEC31A, SLC44A2, ATP1B2, CHMP5, CHMP4B, PITPNA, VPS52, AQP1, SLC26A11, SLC2A8, ATCAY, ATP2B3, SLC25A25, SLC2A3, MCOLN1, PITPNC1, PQLC2, SLC12A9, SCAMP2, STIM2, STIM1, DCTN1, TRAPPC12, TRAPPC11, TMEM106B, 9030624J02RIK, ATP2C1, VAMP7, PEX26, SLC25A35, RAB12, TRAPPC1, RAB10, DYNLRB1, LRPPRC, ZC3H3, SLC2A12, SLC38A4, ORAI1, ARFGAP2, CLCN3, STX8, SLC38A9, BBS7, SFXN3, CACNB1, SFXN2, KCNJ2, …	1334	1901	22680	1.40412	0.00372037	0.000162044	0.0143891
GOTERM_BP_DIRECT	GO:0015031~protein transport	65	4.68637	2.22368e-05	ENY2, COPA, SEC24A, SEC31A, CHMP4B, CHMP5, VIPAS39, VPS52, AP1S2, VPS16, RAB6A, NSF, SEC23A, SCAMP2, KTN1, PKDCC, IPO8, ATG4C, 9030624J02RIK, VAMP7, PEX26, PSEN2, SDCCAG3, RAB12, RAB10, KPNA1, SNX19, SNAP29, ARFGAP2, EXOC7, BBS7, SNX16, ARFGEF1, FUZ, CHMP2B, MIA3, TMED5, IFT46, GORASP1, AP3M1, DDX19A, RAB11B, EXOC3, TMED10, SEC61A2, RHBDF2, UNC119, RAB8A, SNX27, IPO11, RUFY1, NUP155, ATG3, RABEP2…	1152	592	18082	1.7234	0.0771587	0.0159313	0.0408598
GOTERM_BP_DIRECT	GO:0006810~transport	157	11.3194	5.84134e-05	DYNC1LI1, SEC31A, SLC44A2, ATP1B2, CHMP5, CHMP4B, PITPNA, VPS52, AQP1, SLC26A11, SLC2A8, ATCAY, SLC25A25, SLC2A3, MCOLN1, PITPNC1, PQLC2, SLC12A9, SCAMP2, STIM2, STIM1, DCTN1, TRAPPC12, TRAPPC11, TMEM106B, PITPNM2, 9030624J02RIK, ATP2C1, VAMP7, PEX26, SLC25A35, RAB12, TMEM184C, TRAPPC1, RAB10, DYNLRB1, LRPPRC, ZC3H3, SLC2A12, SLC38A4, ORAI1, ARFGAP2, CLCN3, STX8, SLC38A9, BBS7, SFXN3, CACNB1, SFX…	1152	1822	18082	1.35252	0.190175	0.0345454	0.1073
Annotation Cluster 4	Enrichment Score: 4.455284951138573
Category	Term	Count	%	PValue	Genes	List Total	Pop Hits	Pop Total	Fold Enrichment	Bonferroni	Benjamini	FDR
UP_KEYWORDS	Transferase	160	11.5357	3.11057e-10	STK38, TRMT2B, CASK, CLYBL, GSTM1, GLT8D1, FNTB, GSTM2, GSTM3, GSTM4, ELOVL5, ST3GAL5, AAK1, ST3GAL6, PRKACB, ITCH, TGS1, GPT2, METTL21E, CRLS1, WNK1, MYLK2, DPAGT1, WNK2, LPCAT3, STK3, CDKL4, EP300, GGACT, RFK, UBR5, HRASLS, MAPK9, TFB1M, FLAD1, UGGT1, NEK6, KALRN, MPST, FGFR3, PFKFB3, SETD1B, PFKFB1, TRPT1, ATF2, ARIH1, METTL22, FICD, HECTD3, DYRK2, UBE2D1, STK38L, B4GALT7, B4GALT1, NADK2, OBSC…	1334	1654	22680	1.64464	1.10425e-07	1.22695e-08	4.26323e-07
GOTERM_MF_DIRECT	GO:0016740~transferase activity	152	10.9589	1.42177e-09	STK38, TRMT2B, CASK, CLYBL, GSTM1, GLT8D1, FNTB, GSTM2, GSTM3, ELOVL5, ST3GAL5, ST3GAL6, PRKACB, ITCH, TGS1, GPT2, METTL21E, CRLS1, WNK1, DPAGT1, MYLK2, WNK2, LPCAT3, STK3, CDKL4, EP300, GGACT, RFK, UBR5, HRASLS, MAPK9, TFB1M, FLAD1, UGGT1, NEK6, KALRN, MPST, FGFR3, SETD1B, PFKFB1, TRPT1, ATF2, METTL22, FICD, GMPPA, HECTD3, DYRK2, UBE2D1, STK38L, B4GALT7, B4GALT1, NADK2, OBSCN, DNMT3A, B4GALT3, K…	1109	1472	17446	1.62443	1.61513e-06	8.07565e-07	2.28285e-06
UP_KEYWORDS	ATP-binding	131	9.44484	2.3816e-08	XRCC5, DYNC1LI1, D5ERTD579E, STK38, CASK, ATP2B3, AAK1, PRKACB, DHX32, PAN3, WNK1, LIG3, MYLK2, WNK2, CLPX, STK3, SARS2, CDKL4, CARNS1, DHX29, ATP2C1, RFK, SMARCA5, MAPK9, YME1L1, FLAD1, MYO18A, NEK6, KALRN, GATC, CLCN3, FGFR3, PFKFB1, FICD, DDX46, DYRK2, UBE2D1, STK38L, NADK2, OBSCN, RARS2, SPHK2, RYK, TAOK3, NTPCR, MAP2K4, TRIO, DDX5, UBE2L3, RAD54L, ATP13A5, UBE2E3, ATP13A1, DYRK1B, UBA2, CDC4…	1334	1363	22680	1.63404	8.45464e-06	6.50359e-07	3.26413e-05
GOTERM_MF_DIRECT	GO:0000166~nucleotide binding	178	12.8335	2.48853e-07	XRCC5, DYNC1LI1, D5ERTD579E, STK38, GNA11, HBS1L, CASK, SYNCRIP, RAVER1, PRKACB, DHX32, RBFOX1, NUDT2, GTPBP3, PAN3, WNK1, LIG3, MYLK2, EEF2, WNK2, CSTF2T, CLPX, STK3, SARS2, CARNS1, CDKL4, DHX29, ATP2C1, RFK, TIAL1, SMARCA5, CELF2, MAPK9, CELF1, RAB12, YME1L1, RAB10, FLAD1, MYO18A, NEK6, KALRN, GATC, CLCN3, FGFR3, MRAS, SETD1B, PFKFB1, RRAGA, ZCRB1, RAB40B, GFM2, FICD, DDX46, DYRK2, UBE2D1, STK3…	1109	1936	17446	1.44637	0.000282657	7.06717e-05	0.000399567
UP_KEYWORDS	Nucleotide-binding	154	11.1031	3.87549e-07	XRCC5, DYNC1LI1, D5ERTD579E, STK38, GNA11, HBS1L, CASK, ATP2B3, AAK1, PRKACB, DHX32, NUDT2, GTPBP3, PAN3, WNK1, LIG3, MYLK2, EEF2, WNK2, CLPX, STK3, SARS2, CDKL4, CARNS1, DHX29, ATP2C1, RFK, SMARCA5, MAPK9, RAB12, YME1L1, RAB10, FLAD1, MYO18A, NEK6, KALRN, GATC, CLCN3, FGFR3, MRAS, PFKFB1, RRAGA, RAB40B, GFM2, FICD, DDX46, DYRK2, UBE2D1, STK38L, NADK2, OBSCN, RAB8A, RARS2, SPHK2, RYK, MAP2K4, TAO…	1334	1754	22680	1.49272	0.00013757	8.59871e-06	0.000531159
GOTERM_MF_DIRECT	GO:0005524~ATP binding	140	10.0937	3.5496e-06	XRCC5, DYNC1LI1, D5ERTD579E, STK38, CASK, ATP2B3, AAK1, PRKACB, EIF2B2, DHX32, PAN3, WNK1, LIG3, MYLK2, WNK2, CLPX, STK3, SARS2, CDKL4, CARNS1, DHX29, ATP2C1, RFK, SMARCA5, MAPK9, YME1L1, FLAD1, MYO18A, NEK6, KALRN, GATC, CLCN3, FGFR3, PFKFB3, PFKFB1, PTK7, PXK, FICD, DDX46, DYRK2, UBE2D1, STK38L, DNAJA3, DNAJA2, NADK2, OBSCN, RARS2, SPHK2, RYK, TAOK3, NTPCR, MAP2K4, TRIO, DDX5, UBE2L3, RAD54L, A…	1109	1507	17446	1.46143	0.00402423	0.000575884	0.00569923
UP_KEYWORDS	Serine/threonine-protein kinase	47	3.38861	1.49292e-05	STK38, CASK, LATS2, ACVR1B, SNRK, AAK1, CAMK2D, EEF2K, CDK10, PRKACB, DYRK2, STK38L, CAMK2A, SIK3, PRKCA, IRAK1, OBSCN, ALPK3, PHKG1, NLK, MAP2K4, TAOK3, WNK1, NEK10, RAF1, MYLK2, TRIO, MINK1, WNK2, PRKCD, STK3, CDKL4, ACVR2A, MAST2, RPS6KA1, MAPK12, GSK3A, MAPK14, DYRK1B, HIPK3, GSK3B, ARAF, HIPK2, CDC42BPA, MAPK9, NEK6, KALRN	1334	405	22680	1.97301	0.00528589	0.000220805	0.0204595
GOTERM_MF_DIRECT	GO:0004674~protein serine/threonine kinase activity	51	3.677	2.2664e-05	BCKDK, STK38, CASK, LATS2, ACVR1B, AAK1, EEF2K, CDK10, PRKACB, SIK3, PRKCA, IRAK1, PHKG1, WNK1, MYLK2, MINK1, NEK10, WNK2, PRKCD, STK3, CDKL4, ACVR2A, MAST2, HIPK3, HIPK2, MAPK9, NEK6, KALRN, SNRK, CAMK2D, DYRK2, STK38L, CAMK2A, OBSCN, PDK2, ALPK3, NLK, MAP2K4, TAOK3, STRADA, TRIO, RAF1, RPS6KA1, MAPK12, GSK3A, MAPK14, DYRK1B, GSK3B, ARAF, CDC42BPA, CPNE3	1109	428	17446	1.87452	0.025418	0.00285665	0.0363841
GOTERM_MF_DIRECT	GO:0004672~protein kinase activity	59	4.25379	3.77913e-05	BCKDK, STK38, PRKAG1, CASK, LATS2, ACVR1B, AAK1, CDK10, PRKACB, SIK3, PRKCA, IRAK1, PAN3, PHKG1, WNK1, MYLK2, MINK1, NEK10, PKDCC, WNK2, PRKCD, STK3, CDKL4, DDR1, ACVR2A, MAST2, HIPK3, HIPK2, MAPK9, FASTKD5, NEK6, KALRN, FGFR3, MMD, PTK7, PXK, SNRK, CAMK2D, DYRK2, STK38L, CAMK2A, OBSCN, RYK, NLK, MAP2K4, TAOK3, STRADA, RAF1, TRIO, TRIM24, RPS6KA1, MAPK12, GSK3A, MAPK14, DYRK1B, GSK3B, ARAF, CDC42…	1109	531	17446	1.74792	0.0420232	0.00428397	0.060662
UP_KEYWORDS	Kinase	69	4.97477	4.5148e-05	BCKDK, STK38, CASK, LATS2, ACVR1B, CERKL, AAK1, EEF2K, CDK10, PRKACB, SIK3, PRKCA, IRAK1, PHKG1, WNK1, MYLK2, MINK1, NEK10, PKDCC, WNK2, PRKCD, STK3, CDKL4, DDR1, ACVR2A, MAST2, RFK, HIPK3, HIPK2, MAPK9, NEK6, KALRN, MOB1B, FGFR3, PFKFB3, PFKFB1, DGKA, SNRK, CAMK2D, DYRK2, STK38L, CAMK2A, NADK2, OBSCN, PDK2, DGKQ, SPHK2, ALPK3, RYK, NLK, MAP2K4, TAOK3, CSNK2B, RAF1, TRIO, DOLK, RPS6KA1, MAPK12, G…	1334	707	22680	1.65927	0.0159001	0.000552534	0.0618604
SMART	SM00220:S_TKc	46	3.31651	5.98826e-05	STK38, CASK, PXK, LATS2, ACVR1B, SNRK, AAK1, CAMK2D, CDK10, PRKACB, DYRK2, STK38L, CAMK2A, SIK3, PRKCA, IRAK1, OBSCN, PAN3, PHKG1, NLK, MAP2K4, TAOK3, WNK1, RAF1, MYLK2, TRIO, MINK1, WNK2, PRKCD, STK3, CDKL4, ACVR2A, MAST2, RPS6KA1, MAPK12, GSK3A, MAPK14, DYRK1B, HIPK3, GSK3B, ARAF, HIPK2, CDC42BPA, MAPK9, NEK6, KALRN	678	380	10425	1.86132	0.0219136	0.0219136	0.0825449
GOTERM_BP_DIRECT	GO:0006468~protein phosphorylation	62	4.47008	6.24296e-05	BCKDK, STK38, PRKAG1, CASK, LATS2, ACVR1B, AAK1, EEF2K, CDK10, PRKACB, SIK3, PRKCA, IRAK1, PAN3, ADAM10, PHKG1, WNK1, MYLK2, MINK1, NEK10, PKDCC, WNK2, PRKCD, STK3, CDKL4, DDR1, ACVR2A, MAST2, HIPK3, HIPK2, MAPK9, NEK6, KALRN, FGFR3, PTK7, PXK, SNRK, CAMK2D, DYRK2, STK38L, CAMK2A, OBSCN, PDK2, ALPK3, RYK, NLK, MAP2K4, TAOK3, STRADA, CSNK2B, RAF1, TRIO, TRIM24, RPS6KA1, MAPK12, GSK3A, GSK3B, MAPK1…	1152	576	18082	1.68952	0.201835	0.0316927	0.114673
INTERPRO	IPR008271:Serine/threonine-protein kinase, active site	40	2.88392	8.79419e-05	STK38, LATS2, ACVR1B, SNRK, AAK1, CAMK2D, CDK10, PRKACB, DYRK2, STK38L, CAMK2A, SIK3, PRKCA, IRAK1, OBSCN, PHKG1, NLK, MAP2K4, TAOK3, WNK1, RAF1, MINK1, TRIO, MYLK2, WNK2, PRKCD, CDKL4, ACVR2A, MAST2, RPS6KA1, GSK3A, DYRK1B, HIPK3, GSK3B, ARAF, HIPK2, CDC42BPA, MAPK9, NEK6, KALRN	1269	333	20594	1.94937	0.151125	0.151125	0.149842
INTERPRO	IPR000719:Protein kinase, catalytic domain	54	3.89329	0.00017113	STK38, CASK, LATS2, ACVR1B, AAK1, CDK10, PRKACB, SIK3, PRKCA, IRAK1, PAN3, PHKG1, WNK1, MYLK2, MINK1, NEK10, PKDCC, WNK2, PRKCD, STK3, CDKL4, DDR1, ACVR2A, MAST2, HIPK3, HIPK2, MAPK9, NEK6, KALRN, FGFR3, PTK7, PXK, SNRK, CAMK2D, DYRK2, STK38L, CAMK2A, OBSCN, RYK, NLK, MAP2K4, TAOK3, STRADA, RAF1, TRIO, RPS6KA1, MAPK12, GSK3A, MAPK14, DYRK1B, GSK3B, ARAF, CDC42BPA, ABL1	1269	515	20594	1.70163	0.273009	0.147363	0.291388
GOTERM_MF_DIRECT	GO:0016301~kinase activity	68	4.90267	0.000176526	BCKDK, STK38, CASK, LATS2, ACVR1B, CERKL, EEF2K, CDK10, PRKACB, SIK3, PRKCA, IRAK1, PHKG1, WNK1, MYLK2, MINK1, NEK10, PKDCC, WNK2, PRKCD, STK3, CDKL4, DDR1, ACVR2A, MAST2, RFK, HIPK3, HIPK2, MAPK9, NEK6, KALRN, MOB1B, FGFR3, PFKFB1, PTK7, DGKA, SNRK, CAMK2D, DYRK2, STK38L, CAMK2A, NADK2, OBSCN, PDK2, DGKQ, SPHK2, ALPK3, RYK, NLK, MAP2K4, TAOK3, CSNK2B, RAF1, TRIO, DOLK, RPS6KA1, MAPK12, GSK3A, GS…	1109	674	17446	1.58713	0.181721	0.0165738	0.283061
GOTERM_BP_DIRECT	GO:0016310~phosphorylation	63	4.54218	0.000191384	BCKDK, STK38, CASK, LATS2, ACVR1B, EEF2K, CDK10, PRKACB, SIK3, PRKCA, IRAK1, PHKG1, WNK1, MYLK2, MINK1, NEK10, PKDCC, WNK2, PRKCD, STK3, CDKL4, DDR1, ACVR2A, MAST2, RFK, HIPK3, HIPK2, MAPK9, NEK6, KALRN, FGFR3, PFKFB1, DGKA, SNRK, CAMK2D, DYRK2, STK38L, CAMK2A, NADK2, OBSCN, PDK2, DGKQ, SPHK2, ALPK3, RYK, NLK, MAP2K4, TAOK3, RAF1, TRIO, DOLK, RPS6KA1, MAPK12, GSK3A, GSK3B, MAPK14, DYRK1B, ARAF, C…	1152	612	18082	1.61578	0.499002	0.066781	0.351149
INTERPRO	IPR011009:Protein kinase-like domain	56	4.03749	0.000349877	STK38, CASK, LATS2, ACVR1B, AAK1, EEF2K, CDK10, PRKACB, SIK3, PRKCA, IRAK1, PAN3, PHKG1, WNK1, MYLK2, MINK1, NEK10, PKDCC, WNK2, PRKCD, STK3, CDKL4, DDR1, ACVR2A, MAST2, HIPK3, HIPK2, MAPK9, NEK6, KALRN, FGFR3, PTK7, PXK, SNRK, CAMK2D, DYRK2, STK38L, CAMK2A, OBSCN, ALPK3, RYK, NLK, MAP2K4, TAOK3, STRADA, RAF1, TRIO, RPS6KA1, MAPK12, GSK3A, MAPK14, DYRK1B, GSK3B, ARAF, CDC42BPA, ABL1	1269	556	20594	1.63453	0.478963	0.150395	0.594894
INTERPRO	IPR017441:Protein kinase, ATP binding site	39	2.81182	0.00413836	FGFR3, STK38, LATS2, ACVR1B, SNRK, CAMK2D, CDK10, PRKACB, DYRK2, STK38L, CAMK2A, SIK3, PRKCA, IRAK1, OBSCN, PHKG1, NLK, MAP2K4, TAOK3, NEK10, RAF1, MINK1, MYLK2, PRKCD, STK3, CDKL4, RPS6KA1, MAPK12, GSK3A, MAPK14, DYRK1B, HIPK3, GSK3B, ARAF, HIPK2, CDC42BPA, ABL1, NEK6, KALRN	1269	394	20594	1.60638	0.999559	0.724075	6.82665
UP_SEQ_FEATURE	binding site:ATP	57	4.10959	0.00460059	SPG7, STK38, CASK, LATS2, ACVR1B, AAK1, MCCC1, CDK10, PRKACB, SIK3, PRKCA, IRAK1, PHKG1, LIG3, WNK1, MYLK2, MINK1, WNK2, PRKCD, STK3, CDKL4, DDR1, TRAP1, ACVR2A, MAST2, RFK, HIPK3, HIPK2, MAPK9, NEK6, KALRN, FGFR3, IARS, SNRK, CAMK2D, DYRK2, STK38L, CAMK2A, MARS, OBSCN, PDK2, RYK, NLK, MAP2K4, TAOK3, RAF1, TRIO, PCX, RPS6KA1, MAPK12, GSK3A, MAPK14, DYRK1B, GSK3B, ARAF, CDC42BPA, ABL1	1213	583	18012	1.4518	0.999999	0.777366	7.94838
UP_SEQ_FEATURE	domain:Protein kinase	50	3.6049	0.0056982	FGFR3, STK38, CASK, PXK, LATS2, ACVR1B, SNRK, AAK1, CAMK2D, CDK10, DYRK2, PRKACB, CAMK2A, STK38L, SIK3, PRKCA, IRAK1, PAN3, PHKG1, RYK, NLK, TAOK3, MAP2K4, STRADA, WNK1, RAF1, TRIO, MINK1, MYLK2, PKDCC, WNK2, PRKCD, STK3, CDKL4, DDR1, ACVR2A, MAST2, MAPK12, GSK3A, GSK3B, HIPK3, DYRK1B, MAPK14, HIPK2, ARAF, CDC42BPA, MAPK9, ABL1, NEK6, KALRN	1213	502	18012	1.479	1	0.812783	9.75451
UP_SEQ_FEATURE	nucleotide phosphate-binding region:ATP	84	6.05624	0.0117635	DYNC1LI1, SPG7, D5ERTD579E, STK38, CASK, LATS2, ACVR1B, LONP2, AAK1, EEF2K, CDK10, PRKACB, DYNC1H1, DHX32, SIK3, NSF, KIF2A, PRKCA, IRAK1, PHKG1, WNK1, MYLK2, MINK1, WNK2, MCM2, PRKCD, GMPS, CLPX, STK3, SARS2, CDKL4, CARNS1, TOR2A, KIF1C, DDR1, ACVR2A, MAST2, DHX29, HIPK3, HIPK2, SMARCA5, MAPK9, YME1L1, MYO18A, NEK6, KALRN, CLCN3, FGFR3, PFKFB1, PFAS, DDX46, CHD7, SNRK, DDX19A, CAMK2D, TOR1B, DYR…	1213	963	18012	1.29525	1	0.838952	19.1467
GOTERM_BP_DIRECT	GO:0046777~protein autophosphorylation	21	1.51406	0.0127676	PRKCA, IRAK1, FGFR3, NLK, TAOK3, WNK1, MINK1, MYLK2, WNK2, TRIM24, PRKCD, DDR1, ACVR1B, GSK3B, MAPK14, AAK1, EEF2K, CAMK2D, ABL1, CAMK2A, NEK6	1152	183	18082	1.8012	1	0.71466	21.0345
UP_SEQ_FEATURE	active site:Proton acceptor	64	4.61428	0.0149689	LDHA, CPT2, NIT1, STK38, LATS2, ACVR1B, AAK1, CDK10, PRKACB, SIK3, PRKCA, IRAK1, PHKG1, WNK1, MYLK2, MINK1, WNK2, PRKCD, STK3, CDKL4, DDR1, ACVR2A, MAST2, H6PD, HIPK3, HIPK2, MAPK9, NEK6, KALRN, ME1, ACADSB, FGFR3, ME2, CBR2, SNRK, IVD, CAMK2D, HSD17B4, DYRK2, STK38L, CAMK2A, OBSCN, CPT1B, RYK, NLK, MAP2K4, TAOK3, SIRT4, RAF1, TRIO, SIRT6, SIRT2, RNF8, RPS6KA1, MAPK12, GSK3A, GSK3B, MAPK14, DYRK1…	1213	710	18012	1.33851	1	0.853779	23.7296
Annotation Cluster 5	Enrichment Score: 4.2837243655855515
Category	Term	Count	%	PValue	Genes	List Total	Pop Hits	Pop Total	Fold Enrichment	Bonferroni	Benjamini	FDR
UP_KEYWORDS	Mitochondrion	106	7.64239	8.53823e-08	PDP1, OXA1L, NIT1, PNKD, GFER, OGDH, MMP2, CLYBL, HIBADH, KANK2, ATCAY, SLC25A25, MRPL37, MRPL38, DHX32, MTUS1, MRPL35, ALDH6A1, CRLS1, GTPBP3, LYRM5, SARS2, CLPX, DDIT4, LETM1, 1700123O20RIK, SLC25A35, FBXL4, YME1L1, AKAP1, TFB1M, FASTKD5, LRPPRC, MPST, GATC, PRODH, MAVS, MRPS17, ACADSB, ME2, MRPS15, ADHFE1, SFXN3, SFXN2, CHCHD7, MTIF3, ATF2, GFM2, IVD, DHODH, DIABLO, LETMD1, SLC35F6, DNAJA3, FB…	1334	1058	22680	1.70336	3.03103e-05	2.02071e-06	0.000117022
UP_KEYWORDS	Transit peptide	55	3.96539	2.12651e-05	PDP1, BCKDK, D2HGDH, OXA1L, CPT2, PRDX3, OGDH, CLYBL, HIBADH, MCCC2, MCCC1, 0610009O20RIK, SLC25A3, MRPL37, MRPL38, COX18, MRPL35, ALDH6A1, SQRDL, GTPBP3, ERAL1, SARS2, CLPX, TRAP1, LETM1, AKAP1, TFB1M, FASTKD5, LRPPRC, GATC, PRODH, MRPS17, ACADSB, ME2, MRPS15, ADHFE1, 9030617O03RIK, MTIF3, GFM2, IVD, DHODH, DIABLO, PDHX, DNAJA3, NADK2, PDK2, RARS2, MRPS24, CS, SIRT4, MRRF, UQCC2, PCX, MLYCD, GLS	1334	510	22680	1.8335	0.00752076	0.000290311	0.0291412
GOTERM_CC_DIRECT	GO:0005759~mitochondrial matrix	25	1.80245	0.00055955	PDP1, ACADSB, ME2, RARS2, CS, SIRT4, ERAL1, OGDH, SARS2, CLPX, DIMT1, UQCC2, TRAP1, MCCC2, PCX, CBR2, MLYCD, IVD, GLS, MCCC1, AKAP1, TFB1M, PDHX, DNAJA3, PRODH	1212	188	19662	2.15728	0.311943	0.0283507	0.835276
UP_SEQ_FEATURE	transit peptide:Mitochondrion	49	3.5328	0.00721488	PDP1, OXA1L, BCKDK, D2HGDH, CPT2, PRDX3, OGDH, CLYBL, HIBADH, MCCC2, MCCC1, SLC25A3, MRPL37, MRPL38, COX18, MRPL35, SQRDL, ALDH6A1, GTPBP3, SARS2, CLPX, TRAP1, LETM1, TFB1M, AKAP1, LRPPRC, PRODH, MRPS17, ACADSB, MRPS15, ME2, ADHFE1, ISOC2A, 9030617O03RIK, MTIF3, GFM2, IVD, DHODH, DIABLO, PDHX, DNAJA3, PDK2, RARS2, MRPS24, CS, SIRT4, MRRF, PCX, MLYCD	1213	496	18012	1.46695	1	0.804683	12.1952
Annotation Cluster 6	Enrichment Score: 3.089963545171427
Category	Term	Count	%	PValue	Genes	List Total	Pop Hits	Pop Total	Fold Enrichment	Bonferroni	Benjamini	FDR
GOTERM_CC_DIRECT	GO:0005765~lysosomal membrane	33	2.37924	1.88714e-05	STX8, MFSD8, SLC44A2, SLC38A9, GNA11, MMD, RRAGA, SLC26A11, SLC2A8, TMEM59, AP3M1, MCOLN1, VPS16, SLC35F6, CCZ1, EGF, PQLC2, NSF, TM9SF1, SPNS2, SPHK2, MYLPF, SNAPIN, DAGLB, TMEM55A, ATP6V1C1, NCSTN, TMEM106B, VAMP7, GAA, SORT1, RAB12, ATP6V0A2	1212	234	19662	2.28783	0.0125271	0.00179927	0.0282773
GOTERM_CC_DIRECT	GO:0005764~lysosome	34	2.45133	0.0044344	FGFR3, MFSD8, SLC38A9, GM2A, SNX16, HPS4, HEXB, MMD, RRAGA, SLC26A11, CHMP2B, TMEM59, MCOLN1, VPS16, SLC35F6, CCZ1, MAN2B1, PQLC2, KIF2A, TM9SF1, HYAL2, SPHK2, SYT11, SNAPIN, IFNAR1, TMEM55A, CAPN1, TMEM106B, CD34, VAMP7, GAA, PON2, SORT1, RAB12	1212	331	19662	1.66639	0.948633	0.137947	6.44329
UP_KEYWORDS	Lysosome	26	1.87455	0.00641903	MFSD8, SLC38A9, GM2A, HEXB, SNX16, MMD, RRAGA, SLC26A11, TMEM59, MCOLN1, VPS16, MAN2B1, CCZ1, SLC35F6, PQLC2, KIF2A, TM9SF1, SPHK2, SNAPIN, IFNAR1, TMEM55A, TMEM106B, VAMP7, GAA, SORT1, RAB12	1334	249	22680	1.77526	0.898338	0.0529761	8.44775
Annotation Cluster 7	Enrichment Score: 2.600366756467621
Category	Term	Count	%	PValue	Genes	List Total	Pop Hits	Pop Total	Fold Enrichment	Bonferroni	Benjamini	FDR
UP_KEYWORDS	Cell cycle	60	4.32588	0.000240857	ITGB3BP, E2F2, DYNC1LI1, LZTS2, TTC28, CDC16, SPICE1, LATS2, RCBTB1, CDC42, NDE1, EVI5, RHOA, CABLES2, E4F1, MTUS1, KIF2A, STAG1, LIG3, PAPD5, MCM2, PRKCD, NCAPD3, STRA13, SASS6, EP300, CDK2AP1, SDCCAG3, MCMBP, USP22, MAD2L2, PDCD2L, NEK6, PARD3, FZR1, USP3, USP2, TIPIN, HCFC1, BCCIP, CCNG1, TFDP2, TERF2, TXNIP, PDS5B, WDR6, STRADA, BIRC6, GAS1, CDC26, TET2, CDC27, SMC3, SIRT2, SMC4, RNF8, CDKN1B…	1334	626	22680	1.62954	0.0819602	0.00275473	0.329605
GOTERM_BP_DIRECT	GO:0007049~cell cycle	60	4.32588	0.00102699	ITGB3BP, E2F2, DYNC1LI1, LZTS2, TTC28, CDC16, SPICE1, LATS2, RCBTB1, NDE1, EVI5, RHOA, CABLES2, E4F1, MTUS1, KIF2A, STAG1, LIN52, LIG3, PAPD5, MCM2, PRKCD, NCAPD3, STRA13, SASS6, EP300, CDK2AP1, SDCCAG3, MCMBP, USP22, MAD2L2, PDCD2L, NEK6, PARD3, FZR1, USP3, USP2, TIPIN, HCFC1, BCCIP, CCNG1, TFDP2, TERF2, TXNIP, PDS5B, WDR6, STRADA, BIRC6, GAS1, CDC26, TET2, SIRT2, SMC3, SMC4, RNF8, CDKN1B, MAPK1…	1152	614	18082	1.53383	0.975531	0.232814	1.87069
UP_KEYWORDS	Mitosis	28	2.01875	0.0028556	ITGB3BP, DYNC1LI1, LZTS2, FZR1, TIPIN, CDC16, TTC28, CCNG1, SPICE1, LATS2, NDE1, E4F1, KIF2A, STAG1, PDS5B, BIRC6, PAPD5, CDC26, SMC3, NCAPD3, SIRT2, SMC4, RNF8, STRA13, BRE, MCMBP, MAD2L2, NEK6	1334	259	22680	1.838	0.637665	0.0263618	3.84356
UP_KEYWORDS	Cell division	36	2.59553	0.00423887	ITGB3BP, DYNC1LI1, LZTS2, PARD3, FZR1, TIPIN, TTC28, CDC16, CCNG1, SPICE1, LATS2, CDC42, NDE1, EVI5, RHOA, CABLES2, E4F1, KIF2A, STAG1, PDS5B, LIG3, BIRC6, PAPD5, CDC26, CDC27, SIRT2, SMC3, NCAPD3, SMC4, RNF8, STRA13, MCMBP, SDCCAG3, BRE, MAD2L2, NEK6	1334	372	22680	1.64531	0.778647	0.0369982	5.65575
GOTERM_BP_DIRECT	GO:0007067~mitotic nuclear division	30	2.16294	0.00580273	ITGB3BP, DYNC1LI1, LZTS2, FZR1, TADA3, TIPIN, CDC16, TTC28, CCNG1, SPICE1, LATS2, NDE1, E4F1, KIF2A, STAG1, PDS5B, TADA2A, BIRC6, PAPD5, CDC26, SMC3, NCAPD3, SIRT2, SMC4, RNF8, STRA13, MCMBP, BRE, MAD2L2, NEK6	1152	277	18082	1.69995	1	0.568543	10.1434
GOTERM_BP_DIRECT	GO:0051301~cell division	36	2.59553	0.0143845	ITGB3BP, DYNC1LI1, LZTS2, PARD3, FZR1, TIPIN, TTC28, CDC16, CCNG1, SPICE1, LATS2, CDC42, NDE1, EVI5, RHOA, CABLES2, E4F1, KIF2A, STAG1, PDS5B, LIG3, BIRC6, PAPD5, CDC26, CDC27, SIRT2, SMC3, NCAPD3, SMC4, RNF8, STRA13, MCMBP, SDCCAG3, BRE, MAD2L2, NEK6	1152	374	18082	1.51086	1	0.720872	23.3778
Annotation Cluster 8	Enrichment Score: 1.9577137804698
Category	Term	Count	%	PValue	Genes	List Total	Pop Hits	Pop Total	Fold Enrichment	Bonferroni	Benjamini	FDR
UP_KEYWORDS	Neurogenesis	29	2.09084	0.000678035	MEF2A, PAX5, FGF13, TTLL7, ATCAY, CDC42, NDE1, SERPINE2, SEMA3C, TCF4, KIF2A, SIM2, ZFP423, LBX1, RBM45, DPYSL2, SMN1, SIRT2, SLIT3, AMIGO1, MEF2D, SEMA6D, NEDD4, GSK3A, GSK3B, CYFIP1, NGFR, CYB5D2, TCF12	1334	247	22680	1.99613	0.213989	0.00749626	0.925297
GOTERM_BP_DIRECT	GO:0007399~nervous system development	35	2.52343	0.0255363	SPG7, MEF2A, PAX5, FGF13, TTLL7, ITM2A, ATCAY, CDC42, NDE1, SERPINE2, SEMA3C, TCF4, KIF2A, SIM2, RBFOX1, ZFP423, LBX1, RBM45, DPYSL2, MBNL1, SIRT2, SMN1, PURA, SLIT3, AMIGO1, MEF2D, SEMA6D, GSK3A, NEDD4, GSK3B, CYFIP1, NGFR, CYB5D2, TCF12, KALRN	1152	377	18082	1.45721	1	0.828375	37.8371
UP_KEYWORDS	Differentiation	48	3.46071	0.0773479	MEF2A, PARD3, PDLIM7, VIPAS39, PAX5, TTLL7, SCRIB, CDC42, NDE1, PRMT7, HSPA2, SERPINE2, PUM1, AGO2, SEMA3C, ZFP521, MKL2, TCF4, GOLGA3, KIF2A, NPHP1, SIM2, OBSCN, ZFP423, RBM24, CTBP1, LBX1, RBM45, PKDCC, DPYSL2, ZFP39, SIRT2, PSMB8, SLIT3, QK, AMIGO1, MEF2D, EP300, SEMA6D, GSK3B, TENM3, CYFIP1, SORT1, THOC5, NGFR, TCF12, ALKBH5, LRP4	1334	646	22680	1.26327	1	0.327615	66.824
Annotation Cluster 9	Enrichment Score: 1.829467975018913
Category	Term	Count	%	PValue	Genes	List Total	Pop Hits	Pop Total	Fold Enrichment	Bonferroni	Benjamini	FDR
UP_KEYWORDS	RNA-binding	59	4.25379	0.000146741	SRSF1, CPEB3, SYNCRIP, CNOT7, YBX1, RAVER1, PCBP2, PUM1, RC3H1, RBFOX1, NOL6, EXOSC7, G3BP1, RBM45, EXOSC5, G3BP2, YTHDF2, ERAL1, SPEN, MBNL1, CSTF2T, DIS3L, SMN1, QK, EIF4G3, LARP4, KDM2B, FAM120A, TIAL1, CELF2, CELF1, THOC5, AKAP1, TFB1M, CPSF2, FASTKD5, LRPPRC, RBM12B2, MRPS17, SETD1B, ZCRB1, BICC1, STAU2, DIMT1, EIF3A, DDX46, TNRC6C, DDX19A, AGO1, AGO2, RBM25, RBM26, MARS, RBM24, ELAVL1, RNPS…	1334	601	22680	1.66903	0.050763	0.00173505	0.20093
INTERPRO	IPR000504:RNA recognition motif domain	26	1.87455	0.00751128	SRSF1, RBFOX1, RBM12B2, RBM33, RBM24, CPEB3, SETD1B, G3BP1, RBM45, G3BP2, ELAVL1, SYNCRIP, ZCRB1, RNPS1, SPEN, CSTF2T, HNRNPA1, TNRC6C, TAF15, RAVER1, TIAL1, GM4312, CELF2, CELF1, RBM25, RBM26	1269	241	20594	1.7508	0.999999	0.754543	12.0636
SMART	SM00360:RRM	25	1.80245	0.0136525	RBM12B2, SRSF1, RBFOX1, RBM24, RBM33, CPEB3, SETD1B, G3BP1, RBM45, G3BP2, SYNCRIP, ELAVL1, ZCRB1, RNPS1, SPEN, CSTF2T, HNRNPA1, TAF15, RAVER1, TIAL1, GM4312, CELF2, CELF1, RBM25, RBM26	678	229	10425	1.67861	0.993819	0.719605	17.2678
UP_SEQ_FEATURE	domain:RRM 3	9	0.648882	0.0176404	RBM12B2, TIAL1, RAVER1, RBM45, ELAVL1, SYNCRIP, CELF2, CELF1, SPEN	1213	50	18012	2.67284	1	0.886313	27.3606
INTERPRO	IPR012677:Nucleotide-binding, alpha-beta plait	27	1.94665	0.0251612	RBM12B2, SRSF1, RBM33, CPEB3, SETD1B, ZCRB1, SYNCRIP, TNRC6C, RAVER1, GM4312, RBM25, RBM26, RBFOX1, RBM24, RBM45, G3BP1, G3BP2, ELAVL1, RNPS1, SPEN, CSTF2T, HNRNPA1, LARP4, TAF15, TIAL1, CELF2, CELF1	1269	281	20594	1.55932	1	0.917807	35.2416
UP_SEQ_FEATURE	domain:RRM 2	13	0.937275	0.152934	SRSF1, RBM12B2, CPEB3, RBM45, SYNCRIP, ELAVL1, SPEN, HNRNPA1, RAVER1, TIAL1, CELF2, CELF1, RBM26	1213	128	18012	1.50812	1	0.998048	94.9261
UP_SEQ_FEATURE	domain:RRM 1	13	0.937275	0.152934	SRSF1, RBM12B2, CPEB3, RBM45, SYNCRIP, ELAVL1, SPEN, HNRNPA1, RAVER1, TIAL1, CELF2, CELF1, RBM26	1213	128	18012	1.50812	1	0.998048	94.9261
Annotation Cluster 10	Enrichment Score: 1.759156528962826
Category	Term	Count	%	PValue	Genes	List Total	Pop Hits	Pop Total	Fold Enrichment	Bonferroni	Benjamini	FDR
GOTERM_BP_DIRECT	GO:0060213~positive regulation of nuclear-transcribed mRNA poly(A) tail shortening	6	0.432588	0.00056251	TNRC6C, CPEB3, AGO2, CNOT1, CNOT7, TOB1	1152	12	18082	7.84809	0.8689	0.144691	1.02877
GOTERM_BP_DIRECT	GO:1900153~positive regulation of nuclear-transcribed mRNA catabolic process, deadenylation-dependent decay	6	0.432588	0.00181627	TNRC6C, CPEB3, AGO2, CNOT1, CNOT7, TOB1	1152	15	18082	6.27847	0.998591	0.320331	3.28586
GOTERM_CC_DIRECT	GO:0030014~CCR4-NOT complex	6	0.432588	0.00216659	CPEB3, CNOT2, CNOT11, CNOT1, CNOT7, TOB1	1212	16	19662	6.08354	0.76516	0.0734203	3.19814
GOTERM_CC_DIRECT	GO:0000932~cytoplasmic mRNA processing body	12	0.865177	0.00541455	PAN3, PNRC2, BTBD2, AGO1, PUM1, CNOT2, AGO2, CNOT1, YTHDF2, WTIP, CNOT7, RC3H1	1212	74	19662	2.63072	0.973397	0.151981	7.81416
UP_KEYWORDS	Translation regulation	14	1.00937	0.00620985	CPEB3, CNOT2, CNOT1, CNOT7, QK, EIF4EBP3, LSM14B, NCK2, EIF4G3, TNRC6C, AGO1, PUM1, AGO2, CNOT11	1334	101	22680	2.35664	0.89045	0.0525071	8.18323
UP_KEYWORDS	RNA-mediated gene silencing	8	0.576784	0.0287432	TNRC6C, AGO1, CNOT2, CNOT11, AGO2, CNOT1, WTIP, CNOT7	1334	51	22680	2.6669	0.999968	0.156105	32.9489
GOTERM_MF_DIRECT	GO:0004535~poly(A)-specific ribonuclease activity	4	0.288392	0.0364932	PAN3, CNOT2, CNOT1, CNOT7	1109	12	17446	5.24376	1	0.549241	44.9489
GOTERM_BP_DIRECT	GO:0006417~regulation of translation	14	1.00937	0.0442433	CNOT2, ELAVL1, CNOT1, CNOT7, QK, EIF4EBP3, LSM14B, NCK2, EIF4G3, TNRC6C, AGO1, PUM1, AGO2, CNOT11	1152	121	18082	1.81609	1	0.873614	56.4673
GOTERM_BP_DIRECT	GO:0031047~gene silencing by RNA	8	0.576784	0.0497082	TNRC6C, AGO1, CNOT2, CNOT11, AGO2, CNOT1, WTIP, CNOT7	1152	53	18082	2.36923	1	0.885366	60.8216
GOTERM_BP_DIRECT	GO:0035278~miRNA mediated inhibition of translation	3	0.216294	0.295309	TNRC6C, AGO1, AGO2	1152	17	18082	2.76991	1	0.998022	99.8391
GOTERM_BP_DIRECT	GO:0035195~gene silencing by miRNA	3	0.216294	0.879525	TNRC6C, CNOT1, WTIP	1152	56	18082	0.840867	1	1	100
Annotation Cluster 11	Enrichment Score: 1.6980212053710355
Category	Term	Count	%	PValue	Genes	List Total	Pop Hits	Pop Total	Fold Enrichment	Bonferroni	Benjamini	FDR
UP_KEYWORDS	DNA damage	34	2.45133	0.00277804	MORF4L1, XRCC5, FZR1, USP3, TIPIN, BCCIP, INTS3, ATF2, SUPT16, SPIDR, MCRS1, DTX3L, TAOK3, SIRT4, LIG3, SMC6, BRAT1, RAD54L, SMC3, RNF8, PAGR1A, STRA13, NABP2, OTUB1, UBR5, HIPK2, IKBKG, BRE, MAD2L2, ALKBH3, PARP1, ABL1, CLOCK, REV3L	1334	336	22680	1.72039	0.627522	0.0263382	3.74101
GOTERM_BP_DIRECT	GO:0006974~cellular response to DNA damage stimulus	38	2.73973	0.0282305	MORF4L1, XRCC5, FZR1, USP3, TIPIN, BCCIP, INTS3, ATF2, SUPT16, SPIDR, PGAP2, MCRS1, DTX3L, TAOK3, LIG3, SIRT4, SMC6, RAD54L, BRAT1, CTC1, SMC3, RNF8, STRA13, NABP2, OTUB1, HELB, UBR5, MAPK14, NCOA6, HIPK2, IKBKG, BRE, MAD2L2, ALKBH3, PARP1, ABL1, CLOCK, REV3L	1152	420	18082	1.42013	1	0.82155	40.921
UP_KEYWORDS	DNA repair	25	1.80245	0.0402693	XRCC5, MORF4L1, FZR1, BCCIP, INTS3, SUPT16, SPIDR, MCRS1, DTX3L, TAOK3, LIG3, SMC6, RAD54L, SMC3, RNF8, PAGR1A, STRA13, NABP2, OTUB1, UBR5, BRE, PARP1, ABL1, ALKBH3, REV3L	1334	279	22680	1.52343	1	0.201071	43.0693
GOTERM_BP_DIRECT	GO:0006281~DNA repair	29	2.09084	0.0511075	MORF4L1, XRCC5, FZR1, USP3, BCCIP, INTS3, SUPT16, SPIDR, MCRS1, PDS5B, DTX3L, TAOK3, LIG3, SMC6, RAD54L, EEPD1, SMC3, RNF8, PAGR1A, STRA13, NABP2, OTUB1, UBR5, BRE, PARP1, ABL1, ALKBH3, USP45, REV3L	1152	318	18082	1.43141	1	0.889495	61.8683
Annotation Cluster 12	Enrichment Score: 1.6878903557162457
Category	Term	Count	%	PValue	Genes	List Total	Pop Hits	Pop Total	Fold Enrichment	Bonferroni	Benjamini	FDR
UP_KEYWORDS	Endoplasmic reticulum	82	5.91204	0.00192711	CYB5R4, JPH3, SEC24A, SEC31A, VAPA, ALG1, ALG3, SYNCRIP, PIGK, AGPAT5, P4HA2, ELOVL5, CREB3L2, VMA21, CES1D, JPH1, ZFYVE1, AGPAT1, PLD3, SEC23A, PGAP2, LPGAT1, STIM2, KTN1, DPAGT1, STIM1, CYP26A1, WLS, TECR, LPCAT3, LPIN1, TOR2A, NCK2, SLC26A6, H6PD, VAMP7, MLEC, PSEN2, SORT1, ORMDL2, TRAPPC1, AKAP1, RAB10, UGGT1, FKBP9, FGFR3, GANAB, MTDH, ATG14, GPAA1, TRIM13, STAU2, G6PC3, IKBIP, STT3B, PSMF1,…	1334	997	22680	1.39832	0.495801	0.0193751	2.60913
GOTERM_CC_DIRECT	GO:0005783~endoplasmic reticulum	98	7.06561	0.0398846	GDF1, SEC31A, VAPA, SYNCRIP, SLC26A11, ELOVL5, CREB3L2, VMA21, CES1D, PLD3, STIM2, CYP26A1, STIM1, DPAGT1, TECR, LPCAT3, VAMP7, MLEC, TRAPPC1, RAB10, AKAP1, UGGT1, FGFR3, SLC38A9, G6PC3, IKBIP, MIA3, TMED10, SEC61A2, RHBDF2, CLCC1, OSBPL6, REEP1, FURIN, TXNDC12, ATP13A1, CNIH4, ABL1, SLC9A1, CYB5R4, JPH3, SEC24A, ALG1, ALG2, ALG3, SORL1, BNIP3, PIGK, AGPAT5, P4HA2, JPH1, IFNGR2, ZFYVE1, IFNGR1, A…	1212	1323	19662	1.20169	1	0.425855	45.6629
GOTERM_CC_DIRECT	GO:0005789~endoplasmic reticulum membrane	53	3.8212	0.112361	JPH3, SEC24A, SEC31A, VAPA, ALG1, ALG3, AGPAT5, ELOVL5, VMA21, CREB3L2, JPH1, AGPAT1, SEC23A, PLD3, PGAP2, PLD2, LPGAT1, STIM2, DPAGT1, CYP26A1, KTN1, WLS, LPIN1, LPCAT3, MLEC, VAMP7, PSEN2, SORT1, ORMDL2, RAB10, 9930111J21RIK1, FKBP9, MTDH, FKBP5, ATG14, FKBP3, TRIM13, IKBIP, MIA3, TMED5, SHISA2, TMEM33, TMED10, ACSL4, SEC61A2, RHBDF2, OSBPL6, REEP1, FURIN, ERP44, ATP13A1, MBTPS1, SLC9A1	1212	710	19662	1.211	1	0.625796	83.2406
Annotation Cluster 13	Enrichment Score: 1.5958198311388943
Category	Term	Count	%	PValue	Genes	List Total	Pop Hits	Pop Total	Fold Enrichment	Bonferroni	Benjamini	FDR
INTERPRO	IPR020454:Diacylglycerol/phorbol-ester binding	7	0.504686	0.00426822	PRKCA, DGKQ, RASGRP3, ARAF, CDC42BPA, RAF1, PRKCD	1269	26	20594	4.36922	0.999654	0.679665	7.03361
INTERPRO	IPR002219:Protein kinase C-like, phorbol ester/diacylglycerol binding	11	0.793079	0.00682565	PRKCA, DGKA, TNS1, DGKQ, RASGRP3, ARAF, CDC42BPA, RAF1, DGKZ, PRKCD, STAC3	1269	66	20594	2.70475	0.999997	0.757742	11.022
SMART	SM00109:C1	10	0.720981	0.0217037	PRKCA, DGKA, DGKQ, RASGRP3, ARAF, CDC42BPA, RAF1, DGKZ, PRKCD, STAC3	678	64	10425	2.40252	0.999702	0.741571	26.1094
UP_SEQ_FEATURE	zinc finger region:Phorbol-ester/DAG-type 2	5	0.36049	0.0292117	PRKCA, DGKA, DGKQ, DGKZ, PRKCD	1213	18	18012	4.12476	1	0.939434	41.2853
UP_SEQ_FEATURE	zinc finger region:Phorbol-ester/DAG-type 1	5	0.36049	0.0292117	PRKCA, DGKA, DGKQ, DGKZ, PRKCD	1213	18	18012	4.12476	1	0.939434	41.2853
UP_SEQ_FEATURE	zinc finger region:Phorbol-ester/DAG-type	4	0.288392	0.493222	ARAF, CDC42BPA, RAF1, STAC3	1213	39	18012	1.52299	1	0.999998	99.9995
Annotation Cluster 14	Enrichment Score: 1.5550097205593403
Category	Term	Count	%	PValue	Genes	List Total	Pop Hits	Pop Total	Fold Enrichment	Bonferroni	Benjamini	FDR
GOTERM_MF_DIRECT	GO:0016491~oxidoreductase activity	52	3.7491	0.0235539	CYB5R4, LDHA, D2HGDH, CYB5R1, HR, GFER, PRDX3, OGDH, HIBADH, P4HA2, CREG1, GPX3, SMOX, SQRDL, ALDH6A1, CTBP1, SDR39U1, MICAL2, CYP26A1, GRHPR, TECR, OGFOD3, 4933434E20RIK, KDM2B, KDM2A, H6PD, TPH1, PRODH, ME1, PHYHD1, ACADSB, ME2, ADHFE1, EGLN1, CBR2, ADH1, IVD, CHM, DHODH, KDM3B, HSD17B4, ALKBH6, MAOA, AKR1E1, MAOB, TET2, CRYZ, TXNDC12, KDM8, FOXRED1, ALKBH3, ALKBH5	1109	604	17446	1.35435	1	0.467251	31.7993
GOTERM_BP_DIRECT	GO:0055114~oxidation-reduction process	57	4.10959	0.0263228	CYB5R4, LDHA, D2HGDH, CYB5R1, HR, GFER, PRDX3, OGDH, HIBADH, NDUFS5, P4HA2, CREG1, GPX3, SMOX, LBR, ALDH6A1, SQRDL, CTBP1, SDR39U1, MICAL2, CYP26A1, GRHPR, CYB5B, TECR, OGFOD3, KDM2B, KDM2A, H6PD, TPH1, PRODH, ME1, PHYHD1, ACADSB, ME2, ADHFE1, EGLN1, CBR2, CYB561D1, ADH1, IVD, TYW1, CHM, DHODH, KDM3B, HSD17B4, ALKBH6, MAOA, AKR1E1, MAOB, TET2, CRYZ, AAED1, TXNDC12, KDM8, FOXRED1, ALKBH3, ALKBH5	1152	676	18082	1.32349	1	0.815465	38.7528
UP_KEYWORDS	Oxidoreductase	50	3.6049	0.03488	CYB5R4, LDHA, D2HGDH, CYB5R1, HR, GFER, PRDX3, OGDH, CYP4F39, HIBADH, P4HA2, GPX3, SMOX, SQRDL, ALDH6A1, CTBP1, SDR39U1, MICAL2, CYP26A1, GRHPR, TECR, OGFOD3, KDM2B, KDM2A, H6PD, TPH1, PRODH, ME1, PHYHD1, ACADSB, ME2, ADHFE1, EGLN1, CBR2, ADH1, IVD, DHODH, KDM3B, HSD17B4, ALKBH6, MAOA, AKR1E1, MAOB, TET2, CRYZ, TXNDC12, KDM8, FOXRED1, ALKBH3, ALKBH5	1334	639	22680	1.33032	0.999997	0.178752	38.528
Annotation Cluster 15	Enrichment Score: 1.5513563653052787
Category	Term	Count	%	PValue	Genes	List Total	Pop Hits	Pop Total	Fold Enrichment	Bonferroni	Benjamini	FDR
GOTERM_CC_DIRECT	GO:0005913~cell-cell adherens junction	30	2.16294	0.020695	PARD3, LDHA, STK38, VAPA, CHMP4B, CHMP5, PDLIM5, DAG1, HCFC1, KLC2, SCRIB, CHMP2B, VCL, CDC42EP1, PLIN3, RAB11B, EXOC3, MKL2, GOLGA3, ARGLU1, PTPRM, PPFIBP1, LYPLA2, EEF2, JUP, DHX29, DNAJB1, RAB10, UBAP2, EPN2	1212	316	19662	1.54014	0.999999	0.321612	26.9037
GOTERM_BP_DIRECT	GO:0098609~cell-cell adhesion	20	1.44196	0.0325044	ARGLU1, LDHA, VAPA, STK38, PDLIM5, PPFIBP1, HCFC1, LYPLA2, KLC2, SCRIB, CDC42EP1, DHX29, PLIN3, EXOC3, DNAJB1, MKL2, RAB10, UBAP2, GOLGA3, EPN2	1152	189	18082	1.66097	1	0.836006	45.5181
GOTERM_MF_DIRECT	GO:0098641~cadherin binding involved in cell-cell adhesion	27	1.94665	0.0329703	LDHA, STK38, VAPA, CHMP5, CHMP4B, PDLIM5, HCFC1, KLC2, SCRIB, CHMP2B, VCL, CDC42EP1, PLIN3, RAB11B, EXOC3, MKL2, GOLGA3, ARGLU1, PPFIBP1, LYPLA2, EEF2, JUP, DHX29, DNAJB1, RAB10, UBAP2, EPN2	1109	279	17446	1.52238	1	0.540335	41.6265
Annotation Cluster 16	Enrichment Score: 1.5005439020369726
Category	Term	Count	%	PValue	Genes	List Total	Pop Hits	Pop Total	Fold Enrichment	Bonferroni	Benjamini	FDR
GOTERM_MF_DIRECT	GO:0042975~peroxisome proliferator activated receptor binding	6	0.432588	0.00562875	ASXL2, EP300, NCOA3, IKBKG, LPIN1, MED1	1109	19	17446	4.96778	0.998359	0.234465	8.66469
GOTERM_MF_DIRECT	GO:0016922~ligand-dependent nuclear receptor binding	6	0.432588	0.00886319	NCOA1, NRBF2, TADA3, NCOA3, TRIM24, MED1	1109	21	17446	4.49465	0.999959	0.312417	13.3199
GOTERM_MF_DIRECT	GO:0030374~ligand-dependent nuclear receptor transcription coactivator activity	8	0.576784	0.0176927	ENY2, NCOA1, TADA3, NCOA3, NCOA6, USP22, CALCOCO1, MED1	1109	43	17446	2.92675	1	0.430673	24.9206
GOTERM_BP_DIRECT	GO:2001141~regulation of RNA biosynthetic process	3	0.216294	0.0222822	NCOA1, NCOA3, MED1	1152	4	18082	11.7721	1	0.816443	33.9094
UP_SEQ_FEATURE	short sequence motif:LXXLL motif 1	5	0.36049	0.0292117	NCOA1, NCOA3, NCOA6, MED24, MED1	1213	18	18012	4.12476	1	0.939434	41.2853
UP_SEQ_FEATURE	short sequence motif:LXXLL motif 2	5	0.36049	0.0292117	NCOA1, NCOA3, NCOA6, MED24, MED1	1213	18	18012	4.12476	1	0.939434	41.2853
INTERPRO	IPR009110:Nuclear receptor coactivator, interlocking	3	0.216294	0.0334353	NCOA1, EP300, NCOA3	1269	5	20594	9.73712	1	0.936364	44.0015
GOTERM_MF_DIRECT	GO:0042974~retinoic acid receptor binding	5	0.36049	0.0346549	NCOA1, MED25, SNW1, CNOT1, MED1	1109	20	17446	3.93282	1	0.551266	43.238
BIOCARTA	m_PPARgPathway:Role of PPAR-gamma Coactivators in Obesity and Thermogenesis	4	0.288392	0.0580957	LPL, NCOA1, EP300, MED1	121	10	1289	4.26116	0.999993	0.816023	52.7134
GOTERM_MF_DIRECT	GO:0035257~nuclear hormone receptor binding	5	0.36049	0.0622939	NCOA1, EP300, NCOA3, SNW1, MED1	1109	24	17446	3.27735	1	0.692255	64.3965
BIOCARTA	m_vdrPathway:Control of Gene Expression by Vitamin D Receptor	6	0.432588	0.0984287	NCOA1, EP300, SUPT16, NCOA3, SNW1, MED1	121	27	1289	2.36731	1	0.819074	72.6536
UP_SEQ_FEATURE	short sequence motif:LXXLL motif 3	3	0.216294	0.142209	NCOA1, NCOA3, MED24	1213	10	18012	4.45474	1	0.998063	93.6396
Annotation Cluster 17	Enrichment Score: 1.488599730237761
Category	Term	Count	%	PValue	Genes	List Total	Pop Hits	Pop Total	Fold Enrichment	Bonferroni	Benjamini	FDR
GOTERM_BP_DIRECT	GO:0070979~protein K11-linked ubiquitination	7	0.504686	0.00611363	UBE2D4, UBE2E3, CDC16, UBE2H, CDC26, UBE2L3, CDC27	1152	27	18082	4.06938	1	0.573309	10.6585
GOTERM_MF_DIRECT	GO:0061631~ubiquitin conjugating enzyme activity	7	0.504686	0.0141294	UBE2D4, UBE2E3, UBE2G1, BIRC6, UBE2H, UBE2D1, UBE2L3	1109	32	17446	3.44122	1	0.38729	20.4262
UP_SEQ_FEATURE	active site:Glycyl thioester intermediate	12	0.865177	0.0211482	UBE2E3, UBE3B, NEDD4, UBR5, UBE2G1, UBA2, HECTD3, ITCH, UBE2H, UBE2D1, UBE2L3, ATG3	1213	82	18012	2.17304	1	0.910225	31.8809
INTERPRO	IPR000608:Ubiquitin-conjugating enzyme, E2	7	0.504686	0.0467221	UBE2D4, UBE2E3, UBE2G1, BIRC6, UBE2H, UBE2D1, UBE2L3	1269	43	20594	2.64185	1	0.943615	55.774
INTERPRO	IPR016135:Ubiquitin-conjugating enzyme/RWD-like	8	0.576784	0.0596371	UBE2D4, UBE2E3, RWDD4A, UBE2G1, BIRC6, UBE2H, UBE2D1, UBE2L3	1269	57	20594	2.27769	1	0.954774	64.9516
GOTERM_BP_DIRECT	GO:0070936~protein K48-linked ubiquitination	7	0.504686	0.0825985	RNF8, UBE2D4, UBE2E3, UBE2G1, ITCH, UBE2H, UBE2D1	1152	48	18082	2.28903	1	0.942502	79.4929
INTERPRO	IPR023313:Ubiquitin-conjugating enzyme, active site	5	0.36049	0.0903844	UBE2E3, UBE2G1, UBE2H, UBE2D1, UBE2L3	1269	28	20594	2.89795	1	0.974697	80.1163
Annotation Cluster 18	Enrichment Score: 1.4860514248363472
Category	Term	Count	%	PValue	Genes	List Total	Pop Hits	Pop Total	Fold Enrichment	Bonferroni	Benjamini	FDR
GOTERM_BP_DIRECT	GO:0043981~histone H4-K5 acetylation	5	0.36049	0.0160422	MCRS1, KAT7, HCFC1, KANSL1L, PHF20	1152	16	18082	4.90506	1	0.74285	25.712
GOTERM_BP_DIRECT	GO:0043982~histone H4-K8 acetylation	5	0.36049	0.0160422	MCRS1, KAT7, HCFC1, KANSL1L, PHF20	1152	16	18082	4.90506	1	0.74285	25.712
GOTERM_CC_DIRECT	GO:0000123~histone acetyltransferase complex	6	0.432588	0.0166275	MCRS1, KAT7, EP300, HCFC1, KANSL1L, PHF20	1212	25	19662	3.89347	0.999986	0.295323	22.2193
GOTERM_MF_DIRECT	GO:0046972~histone acetyltransferase activity (H4-K16 specific)	4	0.288392	0.021885	MCRS1, HCFC1, KANSL1L, PHF20	1109	10	17446	6.29252	1	0.458336	29.9035
GOTERM_MF_DIRECT	GO:0043995~histone acetyltransferase activity (H4-K5 specific)	4	0.288392	0.021885	MCRS1, HCFC1, KANSL1L, PHF20	1109	10	17446	6.29252	1	0.458336	29.9035
GOTERM_MF_DIRECT	GO:0043996~histone acetyltransferase activity (H4-K8 specific)	4	0.288392	0.021885	MCRS1, HCFC1, KANSL1L, PHF20	1109	10	17446	6.29252	1	0.458336	29.9035
GOTERM_BP_DIRECT	GO:0043984~histone H4-K16 acetylation	4	0.288392	0.0552685	MCRS1, HCFC1, KANSL1L, PHF20	1152	14	18082	4.48462	1	0.892637	64.8271
GOTERM_CC_DIRECT	GO:0071339~MLL1 complex	3	0.216294	0.521572	MCRS1, HCFC1, PHF20	1212	28	19662	1.73815	1	0.960837	99.9984
Annotation Cluster 19	Enrichment Score: 1.4569398916313254
Category	Term	Count	%	PValue	Genes	List Total	Pop Hits	Pop Total	Fold Enrichment	Bonferroni	Benjamini	FDR
SMART	SM00356:ZnF_C3H1	10	0.720981	0.00285467	ZC3H3, ZC3H4, PAN3, ZC3H18, ZC3H11A, MBNL1, RC3H1, UNKL, RBM26, MKRN2	678	47	10425	3.27151	0.65276	0.297127	3.86545
INTERPRO	IPR000571:Zinc finger, CCCH-type	10	0.720981	0.00960087	ZC3H3, ZC3H4, PAN3, ZC3H18, ZC3H11A, MBNL1, RC3H1, UNKL, RBM26, MKRN2	1269	59	20594	2.7506	1	0.776364	15.1676
UP_SEQ_FEATURE	zinc finger region:C3H1-type 3	5	0.36049	0.0239646	ZC3H3, ZC3H4, ZC3H11A, MBNL1, MKRN2	1213	17	18012	4.36739	1	0.928214	35.3164
UP_SEQ_FEATURE	zinc finger region:C3H1-type 4	3	0.216294	0.118868	ZC3H3, MBNL1, MKRN2	1213	9	18012	4.94971	1	0.997483	89.6987
UP_SEQ_FEATURE	zinc finger region:C3H1-type 1	5	0.36049	0.15238	ZC3H3, ZC3H4, ZC3H11A, MBNL1, MKRN2	1213	31	18012	2.39502	1	0.998155	94.8662
UP_SEQ_FEATURE	zinc finger region:C3H1-type 2	5	0.36049	0.15238	ZC3H3, ZC3H4, ZC3H11A, MBNL1, MKRN2	1213	31	18012	2.39502	1	0.998155	94.8662
Annotation Cluster 20	Enrichment Score: 1.4125862906241016
Category	Term	Count	%	PValue	Genes	List Total	Pop Hits	Pop Total	Fold Enrichment	Bonferroni	Benjamini	FDR
UP_KEYWORDS	S-adenosyl-L-methionine	20	1.44196	0.0023852	DNMT3A, EHMT1, KMT2C, SETD1B, KMT2B, TRMT2B, WBSCR22, SMYD2, DIMT1, METTL22, PRMT7, TYW1, PRMT5, GAMT, FTSJ1, CDK5RAP1, TFB1M, TGS1, METTL21E, AMD2	1334	158	22680	2.15209	0.571625	0.0232737	3.21999
UP_KEYWORDS	Methyltransferase	17	1.22567	0.0553348	DNMT3A, EHMT1, SETD1B, KMT2C, KMT2B, TRMT2B, WBSCR22, SMYD2, DIMT1, METTL22, PRMT7, PRMT5, GAMT, FTSJ1, TFB1M, TGS1, METTL21E	1334	176	22680	1.64219	1	0.253884	54.1681
GOTERM_MF_DIRECT	GO:0008168~methyltransferase activity	17	1.22567	0.0684537	DNMT3A, EHMT1, SETD1B, KMT2C, KMT2B, TRMT2B, WBSCR22, SMYD2, DIMT1, METTL22, PRMT7, PRMT5, GAMT, FTSJ1, TFB1M, TGS1, METTL21E	1109	168	17446	1.59186	1	0.699493	67.9717
UP_SEQ_FEATURE	binding site:S-adenosyl-L-methionine	7	0.504686	0.0794039	RNF8, DIMT1, KMT2C, TRMT2B, KMT2B, GAMT, TGS1	1213	45	18012	2.30987	1	0.993614	77.3716
GOTERM_BP_DIRECT	GO:0032259~methylation	16	1.15357	0.120589	DIMT1, DNMT3A, METTL22, EHMT1, PRMT7, KMT2C, PRMT5, SETD1B, TRMT2B, KMT2B, WBSCR22, GAMT, SMYD2, TGS1, TFB1M, METTL21E	1152	169	18082	1.48603	1	0.96866	90.5737
Annotation Cluster 21	Enrichment Score: 1.408858959111709
Category	Term	Count	%	PValue	Genes	List Total	Pop Hits	Pop Total	Fold Enrichment	Bonferroni	Benjamini	FDR
INTERPRO	IPR001496:SOCS protein, C-terminal	10	0.720981	0.000319754	TULP4, ASB10, ASB12, ASB14, ASB13, ASB2, ASB16, ASB4, ASB15, RAB40B	1269	37	20594	4.38609	0.448877	0.180122	0.543808
SMART	SM00969:SM00969	10	0.720981	0.000374143	TULP4, ASB10, ASB12, ASB14, ASB13, ASB2, ASB16, ASB4, ASB15, RAB40B	678	36	10425	4.27114	0.129301	0.0668874	0.514701
UP_SEQ_FEATURE	domain:SOCS box	10	0.720981	0.000612177	TULP4, ASB10, ASB12, ASB14, ASB13, ASB2, ASB16, ASB4, ASB15, RAB40B	1213	37	18012	4.01328	0.833948	0.301689	1.09383
UP_KEYWORDS	ANK repeat	23	1.65826	0.0261811	CASKIN1, GIT1, EHMT1, ANKMY2, ASB12, ASB14, ANKHD1, ASB13, ASB16, ACBD6, ASB15, KANK2, SOWAHA, INVS, GLS, ANKRD24, ASB10, PLA2G6, DGKZ, ASB2, CLIP4, ASB4, MPHOSPH8	1334	240	22680	1.62931	0.999919	0.14754	30.4837
INTERPRO	IPR002110:Ankyrin repeat	23	1.65826	0.0293721	CASKIN1, GIT1, EHMT1, ANKMY2, ASB12, ASB14, ANKHD1, ASB13, ASB16, ACBD6, ASB15, KANK2, SOWAHA, INVS, GLS, ANKRD24, ASB10, PLA2G6, DGKZ, ASB2, CLIP4, ASB4, MPHOSPH8	1269	232	20594	1.60886	1	0.919905	39.8494
SMART	SM00248:ANK	23	1.65826	0.0354492	CASKIN1, GIT1, EHMT1, ANKMY2, ASB12, ASB14, ANKHD1, ASB13, ASB16, ACBD6, ASB15, KANK2, SOWAHA, INVS, GLS, ANKRD24, ASB10, PLA2G6, DGKZ, ASB2, CLIP4, ASB4, MPHOSPH8	678	225	10425	1.57178	0.999998	0.851588	39.2079
SMART	SM00253:SOCS	5	0.36049	0.043586	ASB10, ASB14, ASB2, ASB15, RAB40B	678	21	10425	3.66098	1	0.872687	45.9106
INTERPRO	IPR020683:Ankyrin repeat-containing domain	23	1.65826	0.0437637	CASKIN1, GIT1, EHMT1, ANKMY2, ASB12, ASB14, ANKHD1, ASB13, ASB16, ACBD6, ASB15, KANK2, SOWAHA, INVS, GLS, ANKRD24, ASB10, PLA2G6, DGKZ, ASB2, CLIP4, ASB4, MPHOSPH8	1269	242	20594	1.54238	1	0.943573	53.3746
UP_SEQ_FEATURE	repeat:ANK 5	13	0.937275	0.059062	CASKIN1, INVS, ANKRD24, ASB10, ASB12, PLA2G6, ASB14, ASB13, ASB2, ASB16, ASB4, ASB15, KANK2	1213	108	18012	1.7874	1	0.987139	66.493
UP_SEQ_FEATURE	repeat:ANK 6	10	0.720981	0.0778872	CASKIN1, INVS, ASB10, PLA2G6, ASB14, ASB13, ASB2, ASB16, ASB4, ASB15	1213	78	18012	1.90374	1	0.993645	76.6925
UP_SEQ_FEATURE	repeat:ANK 11	4	0.288392	0.0882813	INVS, ASB14, ASB2, ASB15	1213	16	18012	3.71228	1	0.994545	80.9861
UP_SEQ_FEATURE	repeat:ANK 1	19	1.36986	0.0999683	CASKIN1, GIT1, ANKMY2, ASB12, ASB14, ASB13, ASB16, ACBD6, ASB15, KANK2, SOWAHA, INVS, ANKRD24, ASB10, PLA2G6, DGKZ, ASB2, CLIP4, ASB4	1213	193	18012	1.46183	1	0.995563	84.9188
UP_SEQ_FEATURE	repeat:ANK 2	19	1.36986	0.0999683	CASKIN1, GIT1, ANKMY2, ASB12, ASB14, ASB13, ASB16, ACBD6, ASB15, KANK2, SOWAHA, INVS, ANKRD24, ASB10, PLA2G6, DGKZ, ASB2, CLIP4, ASB4	1213	193	18012	1.46183	1	0.995563	84.9188
UP_SEQ_FEATURE	repeat:ANK 3	16	1.15357	0.120788	CASKIN1, GIT1, ANKMY2, ASB12, ASB14, ASB13, ASB16, ASB15, KANK2, INVS, ANKRD24, ASB10, PLA2G6, ASB2, CLIP4, ASB4	1213	160	18012	1.48491	1	0.997499	90.0944
UP_SEQ_FEATURE	repeat:ANK 7	7	0.504686	0.144045	INVS, ASB10, PLA2G6, ASB14, ASB2, ASB16, ASB15	1213	53	18012	1.96121	1	0.998064	93.8797
UP_SEQ_FEATURE	repeat:ANK 4	13	0.937275	0.147004	CASKIN1, INVS, ANKRD24, ASB10, ASB12, PLA2G6, ASB14, ASB13, ASB2, ASB16, ASB4, ASB15, KANK2	1213	127	18012	1.51999	1	0.998163	94.2488
UP_SEQ_FEATURE	repeat:ANK 10	4	0.288392	0.216755	INVS, ASB14, ASB2, ASB15	1213	24	18012	2.47486	1	0.99951	98.7574
UP_SEQ_FEATURE	repeat:ANK 9	4	0.288392	0.403395	INVS, ASB14, ASB2, ASB15	1213	34	18012	1.74696	1	0.999985	99.9906
UP_SEQ_FEATURE	repeat:ANK 8	4	0.288392	0.493222	INVS, ASB14, ASB2, ASB15	1213	39	18012	1.52299	1	0.999998	99.9995
Annotation Cluster 22	Enrichment Score: 1.3893080567317044
Category	Term	Count	%	PValue	Genes	List Total	Pop Hits	Pop Total	Fold Enrichment	Bonferroni	Benjamini	FDR
INTERPRO	IPR000961:AGC-kinase, C-terminal	9	0.648882	0.0151239	PRKCA, MAST2, RPS6KA1, STK38, CDC42BPA, PRKACB, STK38L, PRKCD, LATS2	1269	53	20594	2.75579	1	0.793464	22.8828
UP_SEQ_FEATURE	domain:AGC-kinase C-terminal	9	0.648882	0.029836	PRKCA, MAST2, RPS6KA1, STK38, CDC42BPA, PRKACB, STK38L, PRKCD, LATS2	1213	55	18012	2.42986	1	0.937672	41.9598
INTERPRO	IPR017892:Protein kinase, C-terminal	6	0.432588	0.0346131	PRKCA, RPS6KA1, STK38, CDC42BPA, STK38L, PRKCD	1269	30	20594	3.24571	1	0.91987	45.1537
GOTERM_BP_DIRECT	GO:0018105~peptidyl-serine phosphorylation	15	1.08147	0.0437869	PRKCA, PDK2, STK38, PRKCD, LATS2, MAST2, MAPK12, GSK3B, MAPK14, HIPK3, HIPK2, CAMK2D, CAMK2A, STK38L, NEK6	1152	133	18082	1.77025	1	0.874171	56.0837
SMART	SM00133:S_TK_X	6	0.432588	0.165375	PRKCA, RPS6KA1, CDC42BPA, PRKACB, PRKCD, LATS2	678	45	10425	2.05015	1	0.923658	91.7323
Annotation Cluster 23	Enrichment Score: 1.369827898605843
Category	Term	Count	%	PValue	Genes	List Total	Pop Hits	Pop Total	Fold Enrichment	Bonferroni	Benjamini	FDR
INTERPRO	IPR001965:Zinc finger, PHD-type	13	0.937275	0.00982643	DPF2, ZMYND11, TCF20, RAI1, KDM2B, KDM2A, KMT2C, KMT2B, PHF21A, PHF20, PHF12, TRIM24, MLLT6	1269	91	20594	2.31836	1	0.757115	15.4964
SMART	SM00249:PHD	13	0.937275	0.0143359	DPF2, ZMYND11, TCF20, RAI1, KDM2B, KDM2A, KMT2C, KMT2B, PHF21A, PHF20, PHF12, TRIM24, MLLT6	678	91	10425	2.19659	0.995217	0.656488	18.0548
INTERPRO	IPR019787:Zinc finger, PHD-finger	10	0.720981	0.0465115	DPF2, ZMYND11, KDM2B, KDM2A, KMT2C, KMT2B, PHF21A, PHF12, TRIM24, MLLT6	1269	77	20594	2.1076	1	0.948061	55.6071
UP_SEQ_FEATURE	zinc finger region:PHD-type	7	0.504686	0.0604441	ZMYND11, RAI1, KDM2B, KDM2A, PHF21A, PHF20, TRIM24	1213	42	18012	2.47486	1	0.987125	67.366
INTERPRO	IPR011011:Zinc finger, FYVE/PHD-type	14	1.00937	0.0762301	DPF2, ZMYND11, KMT2C, KMT2B, RUFY1, PHF20, PHF12, TRIM24, KDM2B, KDM2A, PHF21A, MLLT6, FGD3, ZFYVE1	1269	136	20594	1.67058	1	0.970317	74.1275
INTERPRO	IPR019786:Zinc finger, PHD-type, conserved site	7	0.504686	0.200065	ZMYND11, KDM2A, PHF21A, PHF20, PHF12, TRIM24, MLLT6	1269	64	20594	1.775	1	0.996375	97.7766
Annotation Cluster 24	Enrichment Score: 1.3240728364140122
Category	Term	Count	%	PValue	Genes	List Total	Pop Hits	Pop Total	Fold Enrichment	Bonferroni	Benjamini	FDR
GOTERM_BP_DIRECT	GO:0006511~ubiquitin-dependent protein catabolic process	19	1.36986	0.00918737	USP3, USP2, UBE2G1, UBR2, RNF8, PSMF1, CUL2, ARIH1, CUL5, FBXO25, FBXO32, USP22, USP48, ITCH, UBE2D1, USP34, USP24, USP33, USP45	1152	154	18082	1.93654	1	0.670759	15.6023
GOTERM_MF_DIRECT	GO:0036459~thiol-dependent ubiquitinyl hydrolase activity	11	0.793079	0.0234236	USP3, OTUB1, USP2, OTUD6B, USP22, USP48, USP34, USP33, USP24, OTUB2, USP45	1109	77	17446	2.24733	1	0.473283	31.6531
GOTERM_BP_DIRECT	GO:0016579~protein deubiquitination	11	0.793079	0.0257574	STAMBP, USP3, OTUB1, USP2, USP22, USP48, USP34, USP33, USP24, OTUB2, USP45	1152	78	18082	2.21356	1	0.819721	38.0958
UP_KEYWORDS	Thiol protease	15	1.08147	0.0261412	USP3, USP2, OTUD6B, CAPN3, OTUB2, CAPN1, PIGK, ATG4C, OTUB1, USP22, USP48, USP34, USP24, USP33, USP45	1334	134	22680	1.90315	0.999918	0.14967	30.4447
UP_SEQ_FEATURE	zinc finger region:UBP-type	4	0.288392	0.0333514	USP3, USP22, USP33, USP45	1213	11	18012	5.39969	1	0.950894	45.6233
INTERPRO	IPR018200:Peptidase C19, ubiquitin carboxyl-terminal hydrolase 2, conserved site	8	0.576784	0.0428338	USP3, USP2, USP22, USP48, USP34, USP33, USP24, USP45	1269	53	20594	2.44959	1	0.945677	52.5954
INTERPRO	IPR001394:Peptidase C19, ubiquitin carboxyl-terminal hydrolase 2	8	0.576784	0.0551071	USP3, USP2, USP22, USP48, USP34, USP33, USP24, USP45	1269	56	20594	2.31836	1	0.951061	61.9587
GOTERM_BP_DIRECT	GO:0016578~histone deubiquitination	4	0.288392	0.0552685	ENY2, USP3, USP22, USP34	1152	14	18082	4.48462	1	0.892637	64.8271
INTERPRO	IPR001607:Zinc finger, UBP-type	4	0.288392	0.0608006	USP3, USP22, USP33, USP45	1269	15	20594	4.32761	1	0.953824	65.6837
GOTERM_MF_DIRECT	GO:0008234~cysteine-type peptidase activity	15	1.08147	0.064319	USP3, USP2, OTUD6B, CAPN3, OTUB2, CAPN1, PIGK, ATG4C, OTUB1, USP22, USP48, USP34, USP24, USP33, USP45	1109	141	17446	1.67354	1	0.692731	65.6112
GOTERM_MF_DIRECT	GO:0004843~thiol-dependent ubiquitin-specific protease activity	10	0.720981	0.0708237	STAMBP, USP3, OTUB1, USP2, USP22, USP48, USP34, USP33, OTUB2, USP45	1109	81	17446	1.94213	1	0.701617	69.2553
SMART	SM00290:ZnF_UBP	3	0.216294	0.180851	USP3, USP33, USP45	678	12	10425	3.84403	1	0.92836	93.613
GOTERM_BP_DIRECT	GO:0071108~protein K48-linked deubiquitination	4	0.288392	0.193931	OTUB1, USP34, USP33, OTUB2	1152	24	18082	2.61603	1	0.989738	98.0978
Annotation Cluster 25	Enrichment Score: 1.321722642329052
Category	Term	Count	%	PValue	Genes	List Total	Pop Hits	Pop Total	Fold Enrichment	Bonferroni	Benjamini	FDR
GOTERM_CC_DIRECT	GO:0030127~COPII vesicle coat	4	0.288392	0.0103264	SEC23A, SEC24B, SEC24A, VMA21	1212	8	19662	8.11139	0.999026	0.250922	14.4062
INTERPRO	IPR006900:Sec23/Sec24, helical domain	3	0.216294	0.0481304	SEC23A, SEC24B, SEC24A	1269	6	20594	8.11426	1	0.938255	56.8749
INTERPRO	IPR012990:Sec23/Sec24 beta-sandwich	3	0.216294	0.0481304	SEC23A, SEC24B, SEC24A	1269	6	20594	8.11426	1	0.938255	56.8749
INTERPRO	IPR006896:Sec23/Sec24, trunk domain	3	0.216294	0.0481304	SEC23A, SEC24B, SEC24A	1269	6	20594	8.11426	1	0.938255	56.8749
INTERPRO	IPR006895:Zinc finger, Sec23/Sec24-type	3	0.216294	0.0481304	SEC23A, SEC24B, SEC24A	1269	6	20594	8.11426	1	0.938255	56.8749
INTERPRO	IPR007123:Gelsolin domain	3	0.216294	0.211855	SEC23A, SEC24B, SEC24A	1269	14	20594	3.47754	1	0.996849	98.2739
Annotation Cluster 26	Enrichment Score: 1.3096290130843986
Category	Term	Count	%	PValue	Genes	List Total	Pop Hits	Pop Total	Fold Enrichment	Bonferroni	Benjamini	FDR
UP_KEYWORDS	Dioxygenase	12	0.865177	0.00915145	ALKBH6, PHYHD1, KDM2B, KDM2A, P4HA2, KDM8, EGLN1, KDM3B, TET2, ALKBH3, ALKBH5, OGFOD3	1334	83	22680	2.45805	0.961754	0.0699595	11.8389
GOTERM_MF_DIRECT	GO:0051213~dioxygenase activity	12	0.865177	0.0120302	ALKBH6, PHYHD1, KDM2B, KDM2A, P4HA2, KDM8, EGLN1, KDM3B, TET2, ALKBH3, ALKBH5, OGFOD3	1109	80	17446	2.35969	0.999999	0.358227	17.6616
INTERPRO	IPR005123:Oxoglutarate/iron-dependent dioxygenase	5	0.36049	0.036954	ALKBH6, P4HA2, EGLN1, ALKBH3, OGFOD3	1269	21	20594	3.86393	1	0.925588	47.3777
UP_SEQ_FEATURE	domain:Fe2OG dioxygenase	5	0.36049	0.0565055	ALKBH6, P4HA2, EGLN1, ALKBH3, OGFOD3	1213	22	18012	3.3748	1	0.987384	64.8196
GOTERM_MF_DIRECT	GO:0016706~oxidoreductase activity, acting on paired donors, with incorporation or reduction of molecular oxygen, 2-oxoglutarate as one donor, and incorporation of one atom each of oxygen into both donors	4	0.288392	0.209735	ALKBH6, EGLN1, ALKBH3, ALKBH5	1109	25	17446	2.51701	1	0.90814	97.7165
UP_KEYWORDS	Iron	26	1.87455	0.287768	GLRX3, PHYHD1, CYB5R4, SFXN3, HR, EGLN1, SFXN2, CYP4F39, CYB561D1, P4HA2, TYW1, KDM3B, CDK5RAP1, ALKBH6, CYP26A1, CYB5B, TET2, OGFOD3, KDM2B, KDM2A, FBXL5, KDM8, TPH1, ALKBH3, ALKBH5, REV3L	1334	375	22680	1.17877	1	0.636636	99.0448
