# Supplementary material for: Dysfunctional mitochondria accumulate in a skeletal muscle knockout model of Smn1, the causal gene of spinal muscular atrophy
Source: Cell Death Dis. 2023 Feb 27;14(2):162. doi: 10.1038/s41419-023-05573-x (PMC9971247; doi:10.1038/s41419-023-05573-x)
Supplement: Supplementary file 4 — Supplemental Table 2 [file 41419_2023_5573_MOESM4_ESM.xlsx]

## Sheet: Foglio1
ExclusiveMitoCarta3.0	Exclusive DEGs Smn1DSkm vs. Wt	common
Cyc1	Ighv14-4	Ogdh
Pdha1	Igsf23	Lrpprc
Atp5d	Psmb8	Pdhx
Isca2	4930517O19Rik	Slc25a3
Pdhb	1700013B16Rik	Mrps15
Uqcrc1	Rnase13	Cs
Coq9	Marcks	Letm1
Mrpl12	Fgd3	Letmd1
Mrps35	EG668643	Mrrf
Cox5a	Gm10330	Gfm2
Uqcrfs1	Vcl	Coq10a
Coq7	A_55_P2128181	Mrps2
Sdha	Rc3h1	Cpt2
Sdhb	Csrp2bp	Prdx3
Atp5a1	Csnk2b	Clpx
Sdhaf4	TC1772784	Pdk2
Pmpcb	A730061H03Rik	Slc25a35
Sdhd	Clcn3	Bckdk
Uqcrc2	Med25	Acadsb
Coq5	A_55_P2076154	Eral1
Uqcrq	Dis3l	Ivd
Mdh2	Cd72	Slc25a42
Dbt	Rwdd4a	Ndufs5
Dlat	Cog8	Mccc1
Mrpl53	Gm10094	Dnaja3
Dlst	Nabp2	Adhfe1
Gfm1	Ogfod3	Prodh
Grpel1	Gm7206	Spg7
Mpc2	Rsu1	Hibadh
Uqcr10	Cacnb1	Gatc
Coq3	Twsg1	Aldh6a1
Atp5e	Btbd2	Mrpl35
Mrpl34	Zer1	Acad8
Sdhc	Tab2	Coq10b
Atp5b	Zc3h11a	Oxa1l
Mrps23	Aar2	Trap1
Etfa	Elavl1	Pcx
Fh1	Ddx19a	Mrpl38
Mrps27	Dpagt1	Mccc2
Isca1	Cand2	Slc25a25
Idh3a	Fbxo25	Clybl
Ndufs1	Tulp4	Me2
Auh	4930415C11Rik	Sars2
Afg3l2	Map2k4	Bphl
Pmpca	Pax5	Mrpl37
Cox11	Eif4g3	Mrps24
Sucla2	Sbno1	Mrps25
Lars2	Gm12693	Rmdn1
Atp5o	Ppih	Gls
Mrpl46	LOC100048133	Mlycd
Cox15	Sdccag3	Rars2
Higd2a	Fzr1	Akap1
Uqcrh	Gon4l	Gfer
Etfdh	Chmp4b	Nit1
Timm10	Aaed1	Hsd17b4
Echs1	Npepps	Cox18
Hadha	Slco1a1	Pdp1
Bckdha	Eif2b2	Mrps17
Suclg1	Syt11	Yme1l1
Cox6a1	Abcc5	Chchd7
Acads	Glrx3	Sdr39u1
Ndufv2	Esf1	Sfxn3
Iars2	Lin37	D2hgdh
Coq6	Atf2	Diablo
Atp5k	Myo5c	Gpt2
Idh3b	Pnrc1	Grhpr
Ndufa6	Ube2h	Crls1
Atpaf2	Tmem33	Rfk
Rtn4ip1	Itga7	Lypla1
Mrpl43	Tarsl2	Mpst
Abhd11	Chm	Trmt2b
Timm50	6030458C11Rik	Ckmt1
Mrpl28	Lrrc20	Gtpbp3
Sdhaf2	Polr3h	Nadk2
Ndufb8	Gm11449	Cpt1b
Dld	Glt8d1	Pxmp4
Ndufs2	Capn1	Cyb5b
Ndufv1	Bbs7	Nudt2
Opa1	Pdcl	Rpusd3
Immt	2700089E24Rik	Mavs
Apool	Tgs1	Tmem177
Lonp1	NAP062887-1	Fundc1
Pdk4	Mtdh	Cbr2
Mtif2	Iqsec1	Sfxn2
Ndufs8	Rbm33	Foxred1
Ndufs7	Ganab	Mtif3
Mrpl2	Hsf2	Tfb1m
Timm9	Ccrl2	Flad1
Pitrm1	Lrtm1	Nipsnap3a
Acadm	Secisbp2	Pnkd
Supv3l1	Kdm2b	Smim8
Mrpl1	Prkag1	Bnip3
Aco2	Lbx1	Maob
Samm50	Fbxw4	Dhodh
Surf1	Dgkq	Taz
Mrpl44	Stx8	2300009A05Rik
Phb	Nelfb	Agpat5
Guf1	Fbxo32	Fbxl4
Polrmt	Nfix	Isoc2a
Ghitm	Gm6396	Cdk5rap1
Timm13	Aak1	Maoa
Mrpl10	LOC674218	Sirt4
Mto1	0610009O20Rik	Uqcc2
Cox7a2	Gm11677	Mcl1
Atp5j	Morf4l1	Fastkd5
Iba57	Adcy9	Pycr1
Mrpl40	Dolk	Cryz
Hibch	Dpy30	Lig3
Ndufs6	Fbxo7	Prepl
Oxct1	Slc44a2	Myo19
Gatd3a	Cenpb	Plscr3
Ndufb9	Rab10	Sphk2
Cox6c	Cops7a	Pde2a
Sod2	Rxrg	Snap29
Ndufb5	Zfp358
Hadh	Fam35a
Fech	Cd55
Lias	Ccp110
Nfs1	Gigyf1
Fdx1	Gpr44
Mrm1	Qk
Mrps18a	Hist1h1e
Malsu1	Clcc1
Gatb	Synm
Yars2	Gm1661
Fxn	Ptges3l
Idh3g	Tmod4
Mrps28	Vps16
Timm44	Nctc1
Mrpl3	Alkbh3
Mecr	Lin52
Slc25a20	Larp4
Slc25a4	Yaf2
Mtch2	Slc12a9
Cox6b1	ENSMUST00000053926
Vdac1	Cc2d1b
Mrpl4	Rexo1
Mrps14	Klk1
Hspa9	Cyb561d1
Ndufa9	Nedd4
Ndufa2	Zfp61
Iscu	Lypla2
C1qbp	AU019202
Afg1l	Ntpcr
Micos10	B4galt1
Cox17	Scrn3
Uqcc1	Vapa
Mrpl33	Gm13666
Acadl	XM_001475478
Ndufs4	Egf
Phb2	Zfp946
Bckdhb	Pkdcc
Mrps12	Trpt1
Mcat	Dynlrb1
Mrpl24	Rev3l
Mrpl13	Scamp2
Pcca	Fam160b1
Mrpl17	Kmt2c
Aifm1	Gyg
Cox4i1	Epb4.1
Ndufaf4	Pon3
Dap3	Fam149b
Atp5c1	Tmem69
Slc25a11	Gm4613
Timm8b	Snx19
Sdhaf1	Creg1
Mrpl15	A230065N10Rik
Alas1	Gm4595
Cmc2	Lpin1
Pptc7	Ift172
Txn2	Eif2d
Suclg2	9930021J03Rik
Mfn1	Scrn2
Ndufb6	Rrn3
Ndufa5	Ubac1
Mtx2	Leng1
Ogdhl	Tmem160
Acat1	Zdhhc4
Echdc3	Gphn
Mrpl21	Stambp
Nfu1	Atg3
Mrpl55	Aida
Taco1	Nfatc1
Sdhaf3	Nrbf2
Mrpl11	Arf1
Echdc2	Gm4631
Cox5b	Commd10
Abcb10	Alg1
Bcs1l	E4f1
Hsdl2	Ncoa4
Cmc1	Mrgprh
Me3	Etl4
Hspd1	Asb16
Lyrm7	Zfp1
Tsfm	Rraga
Ethe1	Parp1
Aldh4a1	Eif2s3y
Vdac2	Cdc27
Coa6	Gm4312
Coq4	2010012O05Rik
Acadvl	Man2b1
Slc25a1	Dgka
Abcb8	Kat7
Mrps7	Ldha
Mrpl49	Zfp605
Ndufaf5	Efcab14
Mrps9	Vangl2
Ndufb10	4930506C21Rik
Mrpl19	Exosc7
Mipep	Ipo11
Tomm40l	Fgf13
Coq8a	Alkbh6
Bdh1	A_55_P1992934
Tomm7	Lonp2
Hccs	Ccdc71l
Mrpl16	Fbxl5
Mrpl30	Usp48
Ndufa10	Gnas
Mars2	Cdk10
Clpp	Zfp428
Ak3	Smpdl3a
Sco1	Eef2
Atpif1	Zc3h4
Chchd3	Mpi
Acad12	G3bp1
Cox8b	Mroh1
Clpb	Dync1h1
Tmem126a	Acsl4
Mrps18c	Thra
Pdk1	Helb
Ppif	A_55_P2161228
Lyrm4	Ikbkg
Ech1	Six1
Acaa2	Gfpt1
Ndufa7	Ago2
Pccb	Otub2
Coq2	Lrrc57
Mrpl20	Elovl5
Timm17a	Otud6b
Timm22	Chrne
Mrpl54	Mlec
Tomm22	C2cd2
Crat	Dyrk1b
Mrps5	Tmem230
Dhtkd1	Dhx32
Tmem70	Pold2
Alkbh7	Prr14l
Mrps22	Dpp9
Uqcrb	Gm4845
Cox7c	Cdh13
Ndufaf1	C1galt1c1
Wars2	Cdc42bpa
Mrps34	LOC100044118
Ndufv3	Ddx5
Ndufb2	Dtx3l
Slc25a12	Ccdc167
Slc25a5	Gng2
Mrps21	Psmd8
Msrb2	Wnk2
Glrx5	Dhx29
Chchd10	Dnmt3a
Slc25a30	Araf
Slc25a13	Faf1
Slc25a10	Ccng1
Cox7a1	Copa
Slc25a19	Pard3
Smdt1	Eny2
Mrpl22	Arhgap10
Mrps10	Gm6945
Afg3l1	l7Rn6
Fdxr	Slc26a11
Slirp	Arhgap44
Poldip2	2310015B20Rik
Acsf3	Pon2
Idh2	Ifngr2
Atp5l	Mef2d
Bola1	Trappc1
Fahd2a	Klhl31
Etfrf1	Dcaf8
Ndufc2	Spen
Ndufa8	Mkl2
Mthfd1l	Hoxa9
Pdk3	Sobp
Cox14	Snrk
Gcdh	Pigk
Mrpl51	Tigd2
Hagh	Lyrm5
Mtx1	Gtdc1
Fars2	Pigy
Cbr4	Ube2l3
Mrpl32	Hbs1l
2310061I04Rik	Ptges3
Fdx2	Nfic
mt-Co2	Sf3a3
mt-Atp6	Mef2a
Gpd2	Strn3
Abcb7	Tob2
Hsd17b10	Tmem18
Glud1	Smarca5
Aldh2	Det1
Tufm	Mia3
Stoml2	Mcrs1
Dhrs4	A_55_P1992800
Aldh9a1	Prmt5
Nars2	Ctbp1
Vwa8	Ilf2
Mrps26	Egln1
Adck5	Ccdc6
Cars2	Bre
Cox10	Ptov1
Ndufb11	Gm8973
Pdha2	Stau2
Ssbp1	A930018M24Rik
Hscb	Ccdc134
Mrpl27	Fam78a
Hint2	Zbtb18
Etfb	Ublcp1
Slc25a15	Ybx1
Oxnad1	Atp2c1
Cyct	2610201A13Rik
Cycs	Tbc1d16
Mrpl23	Me1
Mrpl9	Utp3
Chchd1	Tom1l1
Atad3a	Dennd6b
Mmut	Tmem167b
Cisd1	Syncrip
Dars2	Kdm8
Aldh18a1	Dctn1
Mrpl50	Zmym2
Cox8a	Terc
Mrps6	Cyb5r4
Hspe1	Abhd17a
Ppa2	Ppp6r1
Gldc	Fam216a
Tamm41	Tceb2
Atp5g3	5830417I10Rik
Ndufa12	4933426M11Rik
Pdf	Gm14698
Acad10	Micall2
Ptges2	Ube2e3
Ccdc58	Fkbp9
Slc25a31	Stag1
Atp5h	Sort1
Atp5pb	Cul2
Mrpl41	A_55_P2096368
Txnrd2	Sorl1
Mcee	Smc3
Ptcd2	Gm12612
Ak4	Gstm3
Tomm40	Tmed5
Mterf2	Fam73b
Dnajc11	Abhd6
Decr1	Cdc42
Ndufaf6	NAP111447-1
Ptrh1	Dnajb12
Rmnd1	Tm9sf1
Gcat	2700062C07Rik
Pyurf	Kalrn
Acsm1	Ythdf2
Atad1	Zfp777
Tmem14c	Gamt
C030006K11Rik	Wbscr22
Nit2	Leng8
Slc25a26	Gm6981
Timm21	Stt3b
Ndufa4	Mapk9
Rexo2	NAP069232-1
Dnlz	Smn1
Ckmt2	Dctn4
Spryd4	Fsd2
Chchd4	Wbp2
Slc25a51	Ubl3
Mtarc2	Amigo1
Immp1l	Lpar6
Fam210a	Tmem135
Timm17b	R3hdm2
Hars2	NAP092744-001
Cox16	Ubtd2
Pdss2	E2f2
Eci1	Smek2
Ndufs3	Dyrk2
Hmgcs2	Ift46
L2hgdh	Kctd15
Zadh2	Kcnj12
Aurkaip1	Pla2g6
Coa5	Ppapdc3
H2-Ke6	Sema6d
Micos13	Nacc2
Ndufb7	Mapk1ip1
Nipsnap2	Trps1
Mrpl47	LOC676974
Mtres1	Trim24
Ndufaf7	LOC100047464
Acad9	Wrap73
Nags	Asb13
Ldhd	AI426330
Sardh	Gm13315
Spr	Gltpd1
Naxe	Heatr5a
Timm23	2310003H01Rik
Mpv17	Bpnt1
Mtg1	Fbxw5
Ide	Pdlim5
Trnt1	Unkl
Mrpl14	Fra10ac1
Mrps30	Elk4
Mrps16	Sik3
Prelid2	Neb
Shmt2	Wdr6
Suox	Ccdc86
Ccdc90b	Ccdc101
Acsm5	Rnf8
Mrpl36	Large
Gstk1	Zfp507
Fmc1	Rpl27a-ps1
Mrpl58	NAP031349-1
Cpt1a	Mras
Ak2	Rogdi
2810006K23Rik	Mfsd8
Them4	A_55_P2034227
Pdss1	Mypop
Mtg2	NAP005004-001
Mrps11	Mylk2
Tcaim	Epn2
Ndufc1	Rad54l
Gsr	Asb10
Slc25a24	Zfp710
Slc25a18	Tshz1
Slc25a22	Reep1
Mpc1	Hcfc1r1
Timm8a1	Gstm1
Vdac3	Golga3
Eci2	A630007B06Rik
Mrm2	Pde4d
Lipt2	Jph1
Nubpl	Iqcc
Sfxn1	Ncoa3
Slc30a9	Esr1
Gatm	Sec31a
Triap1	Evi5l
Cpox	Tfcp2l1
Xpnpep3	Sec61a2
Pnpla8	Tstd2
Gadd45gip1	Sirt2
Ngrn	Osbpl6
Mrpl57	Pomgnt1
Ndufa3	Ncoa6
Ptcd3	Cnot7
Mrpl45	Myo18a
Slc25a16	Mbtps1
Ucp1	Ralgapb
Tars2	Zfp641
Trit1	Pcm1
Ndufab1	Ago1
Csl	Maf
Slc25a39	Rnaseh2a
Prelid3b	LOC544818
Mtch1	Uba2
Dele1	Slc2a8
Acaa1a	Smco1
Acot13	Dusp3
Ndufa13	Ttyh2
Agxt2	Ppp1r3a
Selenoo	Usp33
Oxld1	Pitpnm2
Mfn2	Acn9
Chdh	Snw1
Msra	ENSMUST00000070905
Cox4i2	Kif1c
Lactb	Thrb
Tst	Prrc2a
Coa8	Pltp
Prodh2	2610034B18Rik
Cox7b	Tbc1d14
Glrx2	Rpgrip1
Aldh1b1	LOC100046475
Ndufb3	Clock
Ehhadh	4933434E20Rik
Echdc1	Pgap2
Trmu	Prmt7
Vars2	Hipk3
Mettl17	Igfbp5
Aass	1700123O20Rik
Aadat	Suz12
Ndufa11	Cradd
Gm4984	Nek10
Slc25a21	Rprd2
Slc25a29	Nfatc3
Mthfd2	Snx16
Mmab	4833420G17Rik
Nnt	Stat5a
Tmem11	Gm3725
Mrm3	Cask
Rida	Ficd
Cox6a2	Gna11
Sco2	Wtip
Gcsh	Hist1h4c
Dmgdh	Cc2d2a
Rdh13	Ubc
Lyrm2	Exosc5
Prdx5	Slc16a3
Maip1	Trappc12
Gstz1	Akr1e1
Twnk	Acp1
Tefm	Spry1
Coa3	Exoc3
Mcur1	Nde1
Pck2	Phf20
Hmgcl	A_55_P2134032
Abhd10	Acd
BC003965	Furin
Acot2	Asb12
Alas2	Asxl2
Acsm3	Polr2e
Romo1	St3gal5
Mrpl39	Ppap2b
Rhot2	Ncoa1
Higd1a	Pbxip1
Tbrg4	Phf21a
Apoo	Vmp1
Dnajc15	Mad2l2
Bcat2	Deptor
Abcd3	Serpine2
Cps1	Rbfox1
Atp5mpl	Txlnb
Oat	Srrm2
Hao2	Mast2
Tha1	Klc4
Hadhb	Hps4
Rdh14	AA408865
Fastkd1	Hrasls
Car5b	Birc2
Grpel2	Sdf4
Lipt1	Pus10
Slc25a44	Mcoln1
Dut	Serpinb6c
Immp2l	Wdtc1
Cox19	Sec23a
Aldh1l2	Rps10
Chchd2	Ifngr1
Pisd	Rai1
Crot	Plcd4
Noa1	Zmynd11
Ndufaf8	Hexb
Acaa1b	Gramd1a
Mtrf1l	Car11
Atp23	Atp6v0a1
Hdhd5	NAP093863-001
Aldh7a1	1110054M08Rik
Pdpr	Ap2a1
Nln	Brat1
Ndufaf2	Fry
Fastkd2	Gm13547
Dcakd	Smek1
Gars	Zfp423
Uqcr11	H6pd
Ears2	Rnpep
Cox6b2	Abl1
Timm10b	Fam193b
Atpaf1	Fkbp3
Abcd2	Thnsl2
Sqor	Vipas39
Sirt5	Tmem59
Nudt13	Ftsj1
Acad11	Gnpnat1
Ppox	Asb15
Slc25a45	Cog7
Ttc19	Fgfr3
Agxt	Thop1
Dglucy	Gpatch1
Mtfmt	Cnot2
mt-Co1	Ccz1
Endog	Zfp317
Fam162a	Rnf150
Atp5j2	Sgcb
Gls2	Txndc12
Timmdc1	Gm5408
Mrps33	Gsk3b
Tfam	Ints8
Ecsit	Vma21
Mrs2	Dlgap1
Abcb6	Pdzk1
Mtfr1l	Uckl1
Lap3	AU022252
Acsf2	Mettl22
Stom	Ptk7
Glod4	Tcf4
Tomm6	Pum1
Mrps36	G6pc3
Tmem65	Pradc1
Tomm70a	Ipo8
Fhit	Mob1b
Osgepl1	Stra13
Mocs1	Arid1b
Aldh1l1	Ptprm
Dhrs1	Gtf2i
Polg	Mylpf
Prelid3a	2310050B05Rik
Timm8a2	Iqck
Slc25a14	Orai3
Rhot1	Myoz3
Gpx1	Psen2
Slc25a46	Iars
mt-Nd5	A_55_P2105017
mt-Nd4	Pura
mt-Nd2	Gps2
Prelid1	Lzts2
Tstd3	Sapcd1
Slc25a32	Zc3h3
Mcu	Rab12
Nipsnap1	Slc16a9
Pus1	Atg4c
Pdp2	Akap9
Mthfd2l	Tmem80
Mtrf1	Ccdc66
Coq8b	Ppfibp1
Hemk1	Ktn1
Akr7a5	Calcoco1
Cyp27a1	Stk38l
Oxct2a	4930544D05Rik
Mrpl52	Abhd14a
Fis1	Clip4
Amt	Zfp426
Exog	Arl5a
Pnpo	Itm2a
Mpv17l2	Slco3a1
Fundc2	Lpl
Mrpl18	Dcbld2
Atp5g2	Tln2
Mettl5	D2Bwg1423e
Slc25a38	Mkl1
Slc25a36	Ggact
Abat	Phc1
Aldh5a1	C530030K21Rik
Got2	Atp13a5
Sirt3	Dimt1
C330018D20Rik	Mmd
Parl	Tinf2
Bloc1s1	Vwa7
Cox8c	C5ar2
Acly	Usp3
Sfxn5	4930429F24Rik
Slc25a40	Rab40b
Slc25a27	Alg2
Slc25a23	Hexim2
Ucp3	Gm5196
Htra2	Rnps1
mt-Cytb	Klhl24
Chchd5	Arfgef1
Mrps31	Vps52
Ndufa1	Mmgt2
Hoga1	Amd2
Aldh3a2	Cuedc1
Pam16	A_55_P1967483
Tomm5	Ttc28
Ndufb4	Fam168a
Fam136a	St8sia5
Mpv17l	9630041A04Rik
Gykl1	R3hdm1
Akr1b10	Ubr2
Slc25a2	Zfp385c
Slc25a53	Cpeb3
Opa3	LOC100046693
Fahd1	Qser1
Nif3l1	Gm9747
Grsf1	Fam122a
Macrod1	Ano10
Cisd3	A930016O22Rik
Nmnat3	Dnase1l2
Nudt8	Cpsf2
Cat	Tdrp
Dnajc19	Auts2
Elac2	Pld2
Sugct	Fuk
Hint3	Tyw1
Kars	Zfyve1
Dnajc28	Hyal2
Phyh	Gltscr1l
Guk1	Tigd4
Nudt19	Tmem106b
mt-Co3	Chd7
Mrpl42	Mettl21e
Dhrs7b	Terf2
Nt5m	Sqrdl
Mthfsl	Rab8a
Mthfs	Abcc9
Nme4	Snx30
Oma1	Phkg1
Acsl6	Tob1
Acss1	Zfp386
Dguok	Phka2
Pars2	Phyhd1
Htatip2	Slc35f6
Qrsl1	Elf2
Naxd	Cbx1
Chchd6	Dgkz
Pcbd2	Rab11b
Agmat	Lats2
Micu2	Pcgf3
Akr1b7	Cbx6
Scp2	Gbas
Rab24	Gstm2
Mcub	Hectd3
Lyplal1	Gypc
Spata19	Zfp81
mt-Atp8	Gm5088
Ldhal6b	Hcfc1
Aldh1a7	Add3
Kyat3	Fkbp15
Oxsm	Med24
mt-Nd3	BC023829
Adck1	Mreg
Slc25a33	Atxn2
Mgst1	Mbnl1
Ung	Trio
Nsun4	BC003331
Tmem205	9930111J21Rik1
Dbi	Lhpp
Coasy	Fam53b
Stard7	Ptpla
Letm2	Pqlc2
Ptcd1	Ctage5
Mtfp1	AI464131
Coa4	Mical2
Ephx2	Pmepa1
Nrd1	Sap130
Acacb	Inpp5k
Tmem143	2310009B15Rik
Mtpap	Tbc1d22b
Sdsl	Heatr2
Cmpk2	Gbf1
Glyctk	A_55_P2148285
Rpusd4	Lpcat3
Smim20	Prkca
Mterf4	Spop
Top1mt	Cd302
Arg2	Dnajb1
Ptrh2	A_55_P2163263
Lyrm1	Arhgef12
Aars2	Tspan7
Acsl1	Ankhd1
Dnajc30	Pgm2l1
Tmlhe	Mcm2
Bax	Prrx1
Cryzl2	Sh2d7
Dnm1l	Carkd
Pxmp2	Slc7a2
Cox20	A_55_P2033680
Tk2	Sirt6
Pgs1	Ivns1abp
Fasn	Nlk
Chpt1	Pds5b
Atp5g1	Smc4
Fam210b	Sharpin
Mmadhc	1700030K09Rik
Otc	Tada3
Txnrd1	Gnptab
Arf5	Zfp277
Fpgs	Tjap1
Trmt10c	Ormdl2
Them7	1110008P14Rik
Lactb2	Slc45a4
Smim26	Usp2
Pgam5	Kctd3
Ptpmt1	Gm7209
Hebp1	Lgals3bp
Abcd1	Arhgef10l
Hsdl1	Zfp467
Cbr3	Calm1
Prdx6	Rbm12b2
Dnajc4	Rufy1
Cebpzos	Fam96b
Eri3	Fam86
Dhx30	Sema3c
Bcl2l13	Cyb5r1
Acp6	Angptl1
Cox7a2l	Tcf25
Tstd1	2810021G02Rik
Qdpr	Gprc5c
Acsm2	Sypl
Adck2	Tbc1d19
Osbpl1a	Ctc1
Trmt1	Ddit4
Pet100	Cdon
Mtfr1	Nek6
Fth1	Hspa2
Tspo	Ermard
Glyat	Tmem184c
Rbfa	Samhd1
Rnaseh1	Otub1
Tmem186	Mapk12
Pex11b	Stk38
Nudt5	Usp45
Sod1	Nphp1
Star	Gkap1
Gtpbp10	Gm10135
Acss3	Ube2d1
Ccdc51	Erp44
Acot9	Tnrc6c
Ndufaf3	2810416G20Rik
Acaca	Ubr5
Kmo	Eml1
Mterf3	Abhd17c
Oxr1	Gm20877
Nudt9	Alpk3
Thnsl1	P4ha2
Pycr2	Cped1
Hint1	Bbip1
Slc25a34	Sass6
Slc25a48	Kbtbd4
Slc25a28	Gucd1
Slc25a43	Cdk2ap1
Slc25a47	Anxa9
Slc25a41	Tor1b
Slc25a54	Trappc11
Slc25a37	Setd1b
Ucp2	Pld3
Ybey	Tmem233
Ogg1	Stk3
Gm4952	Gtf3c5
Fabp1	Prkab2
Mettl15	Arih1
Metap1d	Nol6
Ldhb	Mxra8
Lyrm9	Cerkl
Mtarc1	Ap3m1
Recql4	AI663975
Plpbp	Car14
Mul1	BC030336
Nudt6	Med1
Pink1	Zcrb1
Vps13d	Sfrs18
Dmac2	Ddr1
Micu1	Slc26a6
Nt5dc3	Eif4ebp3
Top3a	Fhod3
Amacr	Arnt
Trmt5	Gm2436
Micu3	Rbm24
Car5a	Ocrl
Nthl1	Cnot1
Arl2	Irf2bpl
Synj2bp	Carns1
Mettl8	Tbcd
Mterf1b	Spice1
Rsad1	Sptb
Fdps	Lgalsl
Ociad1	Trim13
Fastk	Man2c1
Acsm4	Sumf2
Nme6	Gdf1
Ahcyl1	Hlf
Idi1	Unc119
Mtx3	Homer1
Tmem126b	Cdh8
Fkbp8	Fkbp5
Mcrip2	Gm2a
Bola3	Slc9a1
Pnpt1	Evi5
Pde12	Hist2h3c2-ps
Usp30	Trim35
Tfb2m	Cables2
Mrps18b	Tmem56
Prxl2a	Gsk3a
Mgst3	Mtvr2
Mrpl48	Eepd1
Gdap1	Top3b
Bak1	Papd5
mt-Nd1	LOC640919
Ociad2	Farp2
Dcxr	5830418K08Rik
Pmaip1	Cnot11
Nipsnap3b	6820431F20Rik
Mmaa	Prkcd
Cyp11a1	AU040320
Aifm2	Zfp68
Marchf5	Lingo3
Prdx2	Gm21719
Sfxn4	Zfp367
Ifi27	Cacna2d4
Abca9	Rab7l1
Ddx28	Hdac4
Acot7	Fut8
Msrb3	Prpf39
Acod1	Mars
Ftmt	Tfdp2
Gpam	Usp34
Qtrt1	B4galt3
Hpdl	Gm6541
Cyp11b1	Slain2
Cyp11b2	Gorasp1
Pet117	Mamstr
Dhrs2	Ssh2
Snd1	Exoc7
Cyb5r3	Zfp217
Mff	Zcchc8
Nlrx1	Itfg1
Fam185a	Rarb
Mief1	Raver1
Coa7	Cdc16
Acot11	Smyd2
Pusl1	Acot6
Polq	Tada2a
Dmac2l	Stac3
Rmdn3	Zfp395
Atp5md	Dph2
Tomm20	Dnaja2
Bnip3l	Rnf220
Aifm3	Cnih4
Timm29	Olfr150
Ppm1k	Pdzd9
Park7	Zfp142
Mterf1a	Dcaf4
mt-Nd4l	Ppp2r3c
AA467197	Ddx46
Nme3	Tspan8
Gtpbp6	Srsf1
Them5	Atp2b3
Prkaca	Lamc1
Miga2	Mink1
Mgarp	Cacng7
Myg1	Zfp521
Etfbkmt	Rpusd2
Mutyh	Arfgap2
Paics	Cux1
Cpt1c	Ppm1l
Rcc1l	Snapin
Antkmt	NAP115053-1
Uqcc3	Gadl1
Prdx4	Tial1
Angel2	Cxcr6
Mgme1	Chmp2b
Agpat4	Tirap
Comtd1	Gm6658
Neu4	Zscan26
Cyp27b1	Cstf2t
Noct	Lbr
Hdhd3	St3gal6
Slc8b1	Cyp26a1
mt-Nd6	Pcbp2
Dmac1	Trim11
Bco2	Dpysl2
Tdrkh	Med26
Gpx4	Agpat1
Comt	Klc2
Mtfr2	Zc3h18
Bik	Ikbip
Cry1	Morn4
Trub2	Hes1
Tomm20l	Gm3002
Ccdc127	Cmtm7
Yrdc	Dusp6
Thg1l	Nup155
Pif1	Rab6a
Rab5if	9030624J02Rik
Cep89	Thoc5
Acot10	Rae1
Efhd1	Capn3
Bid	Wipi1
Atpsckmt	Zfp454
Cyp24a1	Ube2d4
Sptlc2	Uggt1
Apex1	Rasgrp3
E130311K13Rik	Hipk2
Agk	Parp4
Dus2	Pifo
Pank2	Pfkfb3
Polg2	Fam45a
Gpat2	Scfd2
Tomm34	Smc6
Fkbp10	Rhoa
Exd2	Irs1
Bcl2l1	Wnk1
Golph3	Creb3l2
Nt5dc2	Gmppa
Armc10	Rcor3
Alkbh1	Spns2
Akap10	Ocel1
Serac1	Celf1
Septin4	Mkrn2
Fastkd3	Naa25
Bcl2l11	Lsp1
Nbr1	Stim1
Rpia	Ubap2
Bok	Ppfia1
Miga1	Atg14
Prorp	Nsf
Stx17	Ppapdc1a
Primpol	B630005N14Rik
Dna2	Atp1b2
Adcy10	Smim1
Prss35	Bccip
Mief2	Ap1s2
Nsun3	Asb4
Pabpc5	Snora74a
Styxl1	Gm6307
Prkn	Zfp654
Nsun2	Grb2
Pick1	Azi1
Dmpk	Asb2
Casp9	Mapk14
Casp8	Rasa1
Casp3	Vps25
Bcl2l2	Xrcc5
Bcl2l10	St7l
Bcl2a1d	Prickle3
Bcl2	Zfp46
Bad	Mboat7
Spata20	Klhl38
Plgrkt	2610507I01Rik
Pld6	Prorsd1
Bbc3	Eef2k
Cstad	Acbd6
Spire1	Kansl1l
Armcx1	Tmem55a
Armcx2	Zmym3
Armcx6	Hspa4
Nat8l	Prr13
Sphkap	Lrp4
Mettl4	Nat6
Armcx3	Fam114a2
Polb	Ighv5-9
Htd2	Orc3l
Pigbos1	Lrrc30
1700066M21Rik	Enthd2
	Nipa2
	Gatad2b
	Tom1l2
	Aqp1
	Lrrc28
	1700025G04Rik
	Leprotl1
	Orai1
	Desi1
	Alg3
	Inhbe
	Gm9877
	Slit3
	Atp6v1c1
	D14Abb1e
	Pcnt
	Gm5918
	LOC675231
	Hr
	Rhbdf2
	Tns1
	Arrdc2
	Casz1
	Gpcpd1
	Zfp687
	Lenep
	3830406C13Rik
	Prkacb
	AI852064
	Brd3
	Wls
	Gm16287
	Atp13a1
	Kdm2a
	Krba1
	Git1
	Mphosph8
	Iffo1
	Zfp825
	Sowaha
	Cdc26
	Pagr1a
	Prr14
	Gmps
	Cdv3
	Irak1
	Scrib
	Serinc2
	Camk2a
	Cdkn2aipnl
	Olfml3
	Strada
	Net1
	A_55_P2148284
	Zfp661
	Pan3
	Dio3os
	Rcbtb1
	Ttc7b
	Bicc1
	Nkiras2
	Ncstn
	2310045N01Rik
	Wnt9a
	Tenm3
	Snx27
	Ube3b
	Dag1
	Prr15
	G3bp2
	Filip1l
	Nutf2
	Asb14
	Cdkn1b
	Dip2c
	Rbm45
	Mllt6
	Olfr740
	Tor2a
	Ncald
	Lta4h
	Taok3
	Rnf123
	Raf1
	Ngfr
	A530047J11Rik
	1700080E11Rik
	Gosr1
	Dym
	Nhsl1
	Smox
	Gm5065
	Fgd4
	Flcn
	A_55_P2157507
	Tekt1
	Hnrnpa1
	Camk2d
	Gm5957
	Ttll7
	Fibin
	Egfl8
	Lsm14b
	Kcng4
	G630025P09Rik
	Usp22
	Slc16a10
	Gm5817
	Itgb3bp
	Ryk
	Kdm3b
	Daglb
	Psmf1
	Limch1
	Spidr
	Tspan13
	Rai2
	Rabep2
	Zbtb17
	Orc3
	Pex26
	Uri1
	Kmt2b
	Inpp5b
	Caskin1
	Pqbp1
	Tet2
	Ebf3
	Ky
	Acvr2a
	Ppp3r1
	Cbfa2t2
	Invs
	Rbm26
	Mtus1
	Ep300
	Lifr
	Med12
	Gpx3
	Atp6v0a2
	Itch
	Ski
	Gab1
	Polr1a
	Slc38a4
	Gm2897
	Pld5
	Pdlim7
	Zdhhc8
	Ebag9
	Kbtbd12
	Golgb1
	Tspyl1
	Pde7b
	Tcf20
	Tmed10
	Tmem245
	Plin5
	Pfas
	Mybph
	Igsf3
	Sp2
	Ncapd3
	Sh3bp5
	Gm17093
	Best3
	Jup
	Cpne3
	Tcf12
	Pde4a
	Trav13-1
	Kcnj2
	Phf12
	ENSMUST00000113709
	Gm8400
	Xpr1
	40435
	Tbl1xr1
	Rps6ka1
	Taf15
	Cops4
	E330014E10Rik
	Gaa
	9030617O03Rik
	Hps5
	Tug1
	NAP092556-001
	LOC100041369
	Prkag3
	LOC100046583
	1700120C14Rik
	Sec24b
	She
	Lpgat1
	Stat5b
	Pla2g7
	Ikzf2
	C330007P06Rik
	Tmem52
	Cyp4f39
	Chmp5
	Nid1
	Ypel2
	A730009E18Rik
	Ehmt1
	Pitpna
	Frmpd1
	Klf13
	Tpm1
	Dync1li1
	Fam120a
	Gstm4
	Nck2
	Kcnma1
	Cyfip1
	Supt16
	Osbpl7
	Gpbp1l1
	Cdc42ep2
	Foxn2
	Ndrg3
	Mmp2
	Tph1
	Epg5
	Set
	Gas1
	Ifnar1
	Pdcd2l
	Reps1
	D830024N08Rik
	Mr1
	Fbxo28
	Tecr
	Ypel1
	Ddi2
	TC1600187
	1700003H04Rik
	Kif2a
	Ankrd24
	Slc38a9
	Rreb1
	Pdcd10
	Gm9869
	Fam214a
	Cd34
	Gid4
	Adh1
	Angptl2
	Tipin
	Nhs
	Arglu1
	Slc39a13
	Cep350
	Kpna1
	Gpaa1
	Birc6
	Tmem131
	B4galt7
	Lrrc38
	Ighv14-2
	Ppp1r1a
	Ints3
	Fuz
	Lcor
	Ltbp3
	D5Ertd579e
	Dpf2
	AK080218
	Irf2
	Fgf22
	Sim2
	Atcay
	Gm13775
	Mfap3
	Ighv5-4
	Myot
	Txnip
	Eif3a
	Obscn
	LOC100189605
	Ces1d
	Kank2
	Fntb
	C77096
	Usp24
	ENSMUST00000100216
	Vwa9
	LOC100046877
	Jph3
	Tle1
	Ankmy2
	Ar
	Mtss1l
	Mtmr2
	Dkk3
	Ube2g1
	Fam186b
	Pxk
	Vamp7
	Ofcc1
	Mss51
	Sec24a
	1810011O10Rik
	Pitpnc1
	Shisa2
	Acvr1b
	A630057N01Rik
	Gm7233
	Gm5588
	Pnrc2
	1810009N02Rik
	Actl9
	Celf2
	Ogn
	Cdkl4
	Golm1
	Crtc3
	Pfkfb1
	Cyb5d2
	Setd5
	4633401B06Rik
	Cdc42ep3
	Actc1
	Prima1
	Cdc42ep1
	Ccdc125
	Slc2a3
	Ampd1
	Adam10
	Cap2
	Inha
	Kera
	Stim2
	Cul5
	ENSMUST00000099590
	Ptprb
	Nfe2l3
	Zfp39
	Heatr6
	ENSMUST00000097340
	4930554P06Rik
	Zfhx3
	Plin3
	Rbm25
	Ddit4l
	Cdh4
	Patz1
	Ctu2
	Olfr982
	9330159F19Rik
	Slc2a12
	Alkbh5
	Glb1l
	Gpr116
	Mstn
	Olfr143
	2610318N02Rik
	Htra1
	Mcmbp
	Fn1
	H60b
	Ambn
	Ankk1
	Awat1
	Capn8
	Cd48
	Crb1
	Efna3
	Gm11346
	Gm15232
	Gng3
	Gpnmb
	Gsdmd
	Kcnk5
	Kcns1
	Lef1
	Ms4a6b
	Slitrk3
	Slurp1
	Sox15
	Synj2
	Tmprss11bnl
	Ugt2b34
	Zfp236
	6720432D03Rik
	9330133O14Rik
	A_55_P1993184
	A_55_P2089209
	AU021128
	ENSMUST00000072254
	ENSMUST00000114742
	Gm11529
	Gm2082
	Gm2750
	Gm3519
	LOC100048040
	Dlgap2
	Parp10
	Srgap1
	Rrad
	B930018H19
	E430022K19Rik
	Zxdb
	Csta3
	A_55_P2415029
	Foxp3
	Srxn1
	Egln2
	Fbxo39
	Arc
	A630026N12Rik
	Cxcl1
	LOC100048512
	Dusp2
	Mt2
	Osgin1
	Vasn
	E030030I06Rik
	Cd300lf
	2900035I09Rik
	Adamts1
	2310005E17Rik
	Sphk1
	Sap30
	Gm14243
	Hmox1
	5031434C07Rik
	Ankrd1
	Myh9
	Fam83g
	AU022751
	Fam115a
	AB124611
	Myc
	Prss28
	Fam102a
	Paqr6
	Sox9
	Csf1
	Piwil1
	Ankrd2
	Taar7f
	Map6d1
	Tk1
	Cgref1
	Ctnnd1
	Gm6940
	Gm6754
	Atf3
	Hist1h1t
	Lmod2
	Hyi
	Klf6
	Ahnak2
	Sertad1
	Dpf1
	Tnfrsf12a
	Csrnp1
	Park2
	LOC100044968
	Pdpn
	Btrc
	Tuba1c
	Cfp
	LOC434825
	2001-03-01
	Matn4
	Mafk
	Magef1
	Tubb6
	Rabgap1
	Cd68
	Oas1d
	Cidea
	Uba1y
	4930486L24Rik
	Hbegf
	Nova2
	Grwd1
	5830409B07Rik
	9530036O11Rik
	Gm5258
	A330033J07Rik
	Gch1
	Spsb1
	Egr1
	9430025M13Rik
	Gm5316
	Gm2016
	Gm2749
	Zfp703
	Zfp655
	Slc2a1
	4933417O13Rik
	Gm2748
	Tex101
	Dcaf12l2
	Emp1
	LOC100046908
	Hmga2-ps1
	Rcan1
	4930447J18Rik
	Gm7376
	Gm12840
	Pip5k1a
	Gm3901
	Btg2
	A_55_P1984083
	Fam134b
	Serpinb6e
	Phldb1
	Mfap4
	Nos2
	Tnip2
	Cd44
	Lmnb2
	Serpine1
	A_55_P1981992
	Sfrp5
	Gm10436
	Plagl1
	Mustn1
	XM_001472371
	Sorcs1
	Tmem251
	6430411K18Rik
	LOC546233
	Mthfsd
	Trim71
	Klhl40
	4930430D24Rik
	Trib1
	Dusp5
	Pelo
	Gm3651
	Arhgef33
	Pcyt1b
	ENSMUST00000090250
	4930452L12Rik
	Trav15-2-dv6-2
	Zfp715
	Tmem184a
	LOC100045321
	C230037L09
	Gast
	Sh3bp5l
	Myh1
	Igkv2-109
	Gng8
	Gpr156
	Pcnx
	Fhl1
	Gm7710
	Gpbar1
	1520401A03Rik
	Sp4
	Snx29
	Vax2
	Gm3797
	Elk3
	Gm6236
	Olfm1
	Cep110
	A_55_P2064171
	Icmt
	Pigt
	Ppfia4
	ENSMUST00000116120
	Gm5513
	Stat3
	Gm5393
	Fbxo30
	Dnajc10
	Cd82
	Rab44
	Gm5705
	LOC100046858
	Gm3051
	Ifi30
	Errfi1
	Gm10444
	Phlda1
	Eef1a1
	A230045G11Rik
	Ddit3
	Gm11595
	Cacna2d2
	Zc3h10
	Prdm1
	Gm2627
	Naif1
	Serpina3h
	Gm7029
	Bzrap1
	Pou3f2
	Cd1d2
	Gm10818
	Mt1
	Midn
	Zbtb2
	Nab2
	Tpm3
	Gm4850
	Tm9sf3
	Kcnab1
	Fer1l6
	Lmcd1
	Ciita
	Gm7157
	Gm4858
	Arpp21
	4930505N22Rik
	Tle6
	Gdf5
	Xirp1
	Cstb
	Gemin6
	Gabarapl1
	Zbtb26
	Gm833
	A_55_P2132697
	Iqsec3
	Azin1
	Prkar1a
	Pwwp2b
	Exoc3l
	Hk1
	B4galt5
	Pemt
	Gm13084
	Pcsk1n
	Efhd2
	Vash1
	A_55_P2015777
	Tmem242
	Klf4
	Ier5l
	A730062M13Rik
	Spint2
	Myo1c
	Ccdc141
	Eif1a
	Egln3
	Kcnk12
	Thbd
	Sox12
	Gm10253
	7030419G21Rik
	Slc7a5
	4933405D12Rik
	Eif4e
	Gm3448
	Gm17082
	Khdc1c
	Kctd7
	Ephx3
	E2f7
	A130040M12Rik
	Prkag2
	Prmt6
	Gm4155
	Dzip1l
	Adig
	Gpr115
	Pdgfb
	Clstn3
	4833415N18Rik
	KCNQ1ot1
	Gm3925
	Rffl
	NAP069501-1
	A530072M11Rik
	A930037O16Rik
	4632427E13Rik
	4921529N20Rik
	Gfra4
	Rhox2h
	Siglece
	Usp54
	Syt10
	Hdac6
	Olfr700
	Ccdc169
	Spata32
	Sema6a
	C330021F23Rik
	Cldn15
	Tnk1
	1700016P03Rik
	BC005537
	5430417L22Rik
	Map2k7
	Dbndd2
	Inhbb
	Slc7a1
	NAP111319-1
	Tox4
	Med16
	Fosb
	D630032N06Rik
	Atp2b1
	LOC100045291
	Tsku
	Shank3
	Vegfa
	Hilpda
	Defa-rs12
	ENSMUST00000098918
	Gm2563
	ENSMUST00000114046
	Cpxm1
	Gm2504
	Pi16
	AK220028
	Irf1
	Gm8066
	Plk2
	Pcf11
	Cplx1
	Akap2
	Fosl2
	Actr3b
	Ube2i
	Zfp462
	Irak2
	Dgcr2
	A_55_P2095000
	Gm13889
	Plac9
	Tcfcp2
	A_55_P2157914
	Gm13308
	Gm2527
	Zdhhc18
	Gm17414
	LOC100039402
	Gne
	Prrt1
	Npas4
	Fat3
	AI118078
	Chst15
	Slc47a1
	Bnip2
	LOC677171
	Gm2334
	Ppp2r3d
	Dusp26
	Gm9964
	Gm9644
	A_55_P2087963
	Obfc1
	Pim1
	Matk
	2009-03-01
	2010111I01Rik
	Gm6795
	Aoc3
	Cstf2
	Kifc5c-ps
	Cym
	Fermt2
	4931428A05Rik
	Alyref2
	Gjd3
	Supt6
	Gm2658
	Gm20730
	Myh7b
	Rnf121
	C030048H21Rik
	Angptl4
	Gm2742
	4933440N22Rik
	Vps18
	H3f3b
	AI845619
	Gm4700
	A_66_P130993
	Zfp160
	Lax1
	LOC676177
	Parp9
	Cr2
	Gm3146
	Mir22hg
	Srrm3
	Gm2371
	LOC638045
	Pacs1
	A_55_P2053798
	Nfe2l2
	Cd28
	Gm3224
	Lhx1
	2810403A07Rik
	Tlr13
	Pvr
	Nkain4
	Ell
	Olfr1347
	Sde2
	Trim63
	Itgb1
	Pdik1l
	Gm2375
	Krtap4-8
	A_55_P1958912
	Ifitm3
	Fam163b
	Ss18
	Abhd16b
	A_55_P2148744
	Gna13
	1110002J07Rik
	Tsga8
	Speg
	LOC100045096
	Cyp2r1
	LOC100044768
	Pcdh1
	Ifrd1
	Amotl2
	Tgif2
	Kcnh3
	Trpv2
	Dedd2
	Adamts8
	Ttc16
	5830469G19Rik
	Clic4
	NP883496
	Hivep3
	Mt3
	Odc1
	Gm12725
	Gm4235
	Gm6425
	A3galt2
	1700008O03Rik
	Gm4131
	Traip
	AA960618
	D5Wsu152e
	Rxfp3
	1700006J14Rik
	Ccdc142
	Klk10
	Mirg
	H1foo
	NEAT1
	Tmem161a
	LOC100044545
	Ahnak
	Gm2015
	Gm2900
	Tln1
	LOC100047006
	Grm4
	Ntng1
	LOC100045328
	Ptrf
	Sdc4
	Gm3587
	Ceacam20
	Capn5
	2310002L09Rik
	Rpl26-ps2
	LOC100048297
	Fgd5
	Nolc1
	TC1636993
	Ifnl3
	Wdr73
	Tcte1
	Gm5129
	C030013C21Rik
	Tmem54
	Gm7475
	Tcp11
	Serpina11
	Fnip2
	Zfand2a
	S100a13
	2700073G19Rik
	LOC100045471
	Arhgef4
	Haao
	Arfgap3
	Pvt1
	Gm5878
	Nhlh1
	LOC100046144
	Lrrc3
	Cldn25
	Gm3087
	Ptbp1
	Rrbp1
	B830017H08Rik
	Pdlim1
	Dpysl4
	Def6
	LOC100044756
	Atic
	NAP017482-001
	Gm5388
	Gm21865
	Olfr632
