# Supplementary material for: Dysfunctional mitochondria accumulate in a skeletal muscle knockout model of Smn1, the causal gene of spinal muscular atrophy
Source: Cell Death Dis. 2023 Feb 27;14(2):162. doi: 10.1038/s41419-023-05573-x (PMC9971247; doi:10.1038/s41419-023-05573-x)
Supplement: Supplementary file 5 — Supplemental Table 3 [file 41419_2023_5573_MOESM5_ESM.xlsx]

## Sheet: mTOR&upstream pathways
Exclusive mTOR and upstream pathways	Exclusive DEGs Smn1DSkm vs. Wt	common
LAMTOR1	Ambn	FLCN
LAMTOR2	Ankk1	FNIP2
LAMTOR3	Awat1	SLC38A9
LAMTOR4	Capn8	BTRC
LAMTOR5	Cd48	RRAGA
FNIP1	Crb1	ATP6V0A1
MIOS	Efna3	ATP6V0A2
SEH1L	Gm11346	ATP6V1C1
WDR24	Gm15232	DEPTOR
WDR59	Gng3	PRKAG1
SEC13	Gpnmb	PRKAG2
RHEB	Gsdmd	PRKAG3
NPC1	Kcnk5	PRKAB2
NPC2	Kcns1	STRADA
SESN2	Lef1	RPS6KA1
SESN1	Ms4a6b	EEF2K
SESN3	Slitrk3	ESR1
KIAA1524	Slurp1	LPIN1
PPP2CA	Sox15	STAT3
RRAGC	Synj2	HDAC4
RRAGD	Tmprss11bnl	PRKCA
RRAGB	Ugt2b34	MRAS
TSC2	Zfp236
TSC1	6720432D03Rik
BMT2	9330133O14Rik
NPRL2	A_55_P1993184
NPRL3	A_55_P2089209
DEPDC5	AU021128
KPTN	ENSMUST00000072254
ITFG2	ENSMUST00000114742
C12orf66	Gm11529
SZT2	Gm2082
CASTOR1	Gm2750
CASTOR2	Gm3519
LGALS8	LOC100048040
ATP6V0E1	Dlgap2
ATP6V1D	Parp10
ATP6V1G3	Srgap1
ATP6V1C2	Rrad
ATP6V1B2	B930018H19
ATP6V1B1	E430022K19Rik
ATP6V1G2	Zxdb
ATP6V1E2	Csta3
ATP6V0A4	A_55_P2415029
ATP6V1E1	Foxp3
ATP6V0B	Srxn1
TCIRG1	Egln2
ATP6AP2	Fbxo39
ATP6V1A	Arc
ATP6AP1	A630026N12Rik
ATP6V1G1	Cxcl1
ATP6V0E2	LOC100048512
ATP6V0C	Dusp2
ATP6AP1L	Mt2
ATP6V1H	Osgin1
ATP6V1F	Vasn
ATP6V0D1	E030030I06Rik
MTOR	Cd300lf
RPTOR	2900035I09Rik
AKT1S1	Adamts1
MLST8	2310005E17Rik
RICTOR	Sphk1
PRR5	Sap30
MAPKAP1	Gm14243
TELO2	Hmox1
TTI1	5031434C07Rik
TTI2	Ankrd1
PRR5L	Myh9
PRKAA1	Fam83g
PRKAA2	AU022751
PRKAB1	Fam115a
STK11	AB124611
STRADB	Myc
CAB39	Prss28
CAB39L	Fam102a
CAMKK2	Paqr6
PIK3CA	Sox9
PIK3CB	Csf1
PIK3CD	Piwil1
PIK3CG	Ankrd2
PIK3R1	Taar7f
PIK3R2	Map6d1
PIK3R3	Tk1
PIK3R4	Cgref1
PIK3R5	Ctnnd1
PIK3R6	Gm6940
PIK3C2A	Gm6754
PIK3C2B	Atf3
PIK3C2G	Hist1h1t
RPS6KB1	Lmod2
DAP	Hyi
EIF4EBP1	Klf6
LARP1	Ahnak2
MAF1	Sertad1
ULK1	Dpf1
ATG13	Tnfrsf12a
AMBRA1	Csrnp1
GRB10	Park2
RPS6KB2	LOC100044968
HIF1A	Pdpn
TFEB	5830417I10Rik
YY1	Tuba1c
TFE3	Cfp
MITF	LOC434825
HDAC5	2001-03-01
SGK1	Matn4
AKT1	Mafk
IGF2BP1	Magef1
KRAS	Tubb6
RRAS	Rabgap1
HRAS	Myo19
NRAS	Cd68
	Oas1d
	Cidea
	Uba1y
	2610318N02Rik
	4930486L24Rik
	Hbegf
	Nova2
	Grwd1
	5830409B07Rik
	9530036O11Rik
	Gm5258
	A330033J07Rik
	Gch1
	Spsb1
	Egr1
	9430025M13Rik
	Gm5316
	Gm2016
	Gm2749
	Zfp703
	Zfp655
	Slc2a1
	4933417O13Rik
	Gm2748
	Tex101
	Dcaf12l2
	Emp1
	LOC100046908
	Hmga2-ps1
	Rcan1
	4930447J18Rik
	Gm7376
	Gm12840
	Pip5k1a
	Gm3901
	Btg2
	A_55_P1984083
	Fam134b
	Serpinb6e
	Phldb1
	Mfap4
	Nos2
	Tnip2
	Cd44
	Lmnb2
	Serpine1
	A_55_P1981992
	Sfrp5
	Gm10436
	Plagl1
	Mustn1
	XM_001472371
	Sorcs1
	Tmem251
	6430411K18Rik
	LOC546233
	Mthfsd
	Trim71
	Klhl40
	4930430D24Rik
	Trib1
	Dusp5
	Pelo
	Gm3651
	Arhgef33
	Pcyt1b
	ENSMUST00000090250
	4930452L12Rik
	Trav15-2-dv6-2
	Zfp715
	Tmem184a
	LOC100045321
	2300009A05Rik
	C230037L09
	Gast
	Sh3bp5l
	Myh1
	Igkv2-109
	Gng8
	Gpr156
	Pcnx
	Fhl1
	Gm7710
	Gpbar1
	1520401A03Rik
	Sp4
	Snx29
	Vax2
	Gm3797
	Elk3
	Gm6236
	Olfm1
	Cep110
	A_55_P2064171
	Icmt
	Pigt
	Ppfia4
	ENSMUST00000116120
	Gm5513
	Gm5393
	Ocel1
	Fbxo30
	Dnajc10
	Cd82
	Rab44
	Gm5705
	LOC100046858
	Gm3051
	Ifi30
	Errfi1
	Gm10444
	Phlda1
	Eef1a1
	A230045G11Rik
	Ddit3
	Gm11595
	Cacna2d2
	Zc3h10
	Prdm1
	Gm2627
	Naif1
	Serpina3h
	Gm7029
	Bzrap1
	Pou3f2
	Cd1d2
	Gm10818
	Mt1
	Midn
	Zbtb2
	Nab2
	Tpm3
	Gm4850
	Tm9sf3
	Kcnab1
	Fer1l6
	Lmcd1
	Ciita
	Gm7157
	Gm4858
	Arpp21
	4930505N22Rik
	Tle6
	Gdf5
	Xirp1
	Cstb
	Gemin6
	Gabarapl1
	Zbtb26
	Gm833
	Coq10b
	A_55_P2132697
	Iqsec3
	Azin1
	Prkar1a
	Pwwp2b
	Exoc3l
	Hk1
	B4galt5
	Pemt
	Gm13084
	Pcsk1n
	Efhd2
	Vash1
	A_55_P2015777
	Tmem242
	Klf4
	Ier5l
	A730062M13Rik
	Spint2
	Myo1c
	Ccdc141
	Eif1a
	Egln3
	Kcnk12
	Thbd
	Sox12
	Gm10253
	7030419G21Rik
	Slc7a5
	4933405D12Rik
	Eif4e
	Gm3448
	Gm17082
	Khdc1c
	Kctd7
	Mcl1
	Ephx3
	E2f7
	A130040M12Rik
	Prmt6
	Gm4155
	Dzip1l
	Adig
	Gpr115
	Pdgfb
	Clstn3
	4833415N18Rik
	KCNQ1ot1
	Gm3925
	Rffl
	NAP069501-1
	A530072M11Rik
	A930037O16Rik
	4632427E13Rik
	4921529N20Rik
	Gfra4
	Rhox2h
	Siglece
	Usp54
	Syt10
	Hdac6
	Olfr700
	Ccdc169
	Spata32
	Sema6a
	C330021F23Rik
	Cldn15
	Tnk1
	1700016P03Rik
	BC005537
	5430417L22Rik
	Map2k7
	Dbndd2
	Inhbb
	Slc7a1
	NAP111319-1
	Tox4
	Med16
	Fosb
	D630032N06Rik
	Atp2b1
	LOC100045291
	Tsku
	Shank3
	Vegfa
	Hilpda
	Pycr1
	Defa-rs12
	ENSMUST00000098918
	Gm2563
	ENSMUST00000114046
	Cpxm1
	Gm2504
	Pi16
	AK220028
	Irf1
	Gm8066
	Plk2
	Pcf11
	Cplx1
	Akap2
	Fosl2
	Actr3b
	Ube2i
	Zfp462
	Irak2
	Dgcr2
	A_55_P2095000
	Gm13889
	Plac9
	Tcfcp2
	A_55_P2157914
	Gm13308
	Gm2527
	Zdhhc18
	Gm17414
	LOC100039402
	Gne
	Prrt1
	Npas4
	Fat3
	AI118078
	Chst15
	Slc47a1
	Bnip2
	Ccdc167
	LOC677171
	Gm2334
	Ppp2r3d
	Dusp26
	Gm9964
	Gm9644
	A_55_P2087963
	Obfc1
	Pim1
	Matk
	2009-03-01
	2010111I01Rik
	Gm6795
	Aoc3
	Cstf2
	Kifc5c-ps
	Pde2a
	Cym
	Fermt2
	4931428A05Rik
	Alyref2
	Gjd3
	Acad8
	Supt6
	Gm2658
	Gm20730
	Myh7b
	Rnf121
	C030048H21Rik
	Angptl4
	Gm2742
	4933440N22Rik
	Vps18
	H3f3b
	AI845619
	Gm4700
	A_66_P130993
	Zfp160
	Fgfr3
	Lax1
	LOC676177
	Parp9
	Cr2
	Gm3146
	Ddx5
	Mir22hg
	Srrm3
	Gm2371
	LOC638045
	Pacs1
	A_55_P2053798
	Nfe2l2
	Cd28
	Gm3224
	Lhx1
	2810403A07Rik
	Tlr13
	Pvr
	Nkain4
	Ell
	Olfr1347
	Sde2
	Trim63
	Itgb1
	Pdik1l
	Gm2375
	Krtap4-8
	A_55_P1958912
	Ifitm3
	Fam163b
	Ss18
	Abhd16b
	A_55_P2148744
	Gna13
	1110002J07Rik
	Tsga8
	Speg
	LOC100045096
	Cyp2r1
	Ckmt1
	LOC100044768
	Pcdh1
	Ifrd1
	Amotl2
	Tgif2
	Kcnh3
	Trpv2
	Dedd2
	Adamts8
	Ttc16
	5830469G19Rik
	Clic4
	NP883496
	Hivep3
	Mt3
	Odc1
	Gm12725
	Gm4235
	Gm6425
	A3galt2
	1700008O03Rik
	Gm4131
	Traip
	AA960618
	D5Wsu152e
	Rxfp3
	1700006J14Rik
	Ccdc142
	Klk10
	Mirg
	H1foo
	NEAT1
	Tmem161a
	LOC100044545
	Ahnak
	Gm2015
	Gm2900
	Tln1
	LOC100047006
	Grm4
	Ntng1
	LOC100045328
	Ptrf
	Sdc4
	Gm3587
	Ceacam20
	Capn5
	2310002L09Rik
	Rpl26-ps2
	LOC100048297
	Fgd5
	Nolc1
	TC1636993
	Ehmt1
	Ifnl3
	Wdr73
	Tcte1
	Gm5129
	C030013C21Rik
	Tmem54
	Gm7475
	Tcp11
	Serpina11
	Zfand2a
	S100a13
	2700073G19Rik
	LOC100045471
	Arhgef4
	Haao
	Arfgap3
	Pvt1
	Gm5878
	Nhlh1
	LOC100046144
	Lrrc3
	Cldn25
	Gm3087
	Ptbp1
	Rrbp1
	B830017H08Rik
	Pdlim1
	Dpysl4
	Def6
	LOC100044756
	Atic
	NAP017482-001
	Gm5388
	Gm21865
	Olfr632
	LOC100048400
	Ighv14-4
	Igsf23
	Psmb8
	4930517O19Rik
	1700013B16Rik
	Rnase13
	Marcks
	Fgd3
	EG668643
	Gm10330
	Vcl
	A_55_P2128181
	Rc3h1
	Csrp2bp
	Csnk2b
	TC1772784
	A730061H03Rik
	Clcn3
	Med25
	A_55_P2076154
	Fastkd5
	Dis3l
	Cd72
	Rwdd4a
	Cs
	Cog8
	Gm10094
	Nabp2
	Ogfod3
	Akap1
	Gm7206
	Rsu1
	Cacnb1
	Twsg1
	Btbd2
	Zer1
	Tab2
	Zc3h11a
	Aar2
	Elavl1
	Ddx19a
	Dpagt1
	Cand2
	Fbxo25
	Tulp4
	4930415C11Rik
	Map2k4
	Pax5
	Eif4g3
	Sbno1
	Gm12693
	Ppih
	LOC100048133
	Sdccag3
	Fzr1
	Gon4l
	Chmp4b
	Ndufs5
	Aaed1
	Bckdk
	Npepps
	Slco1a1
	Eif2b2
	Syt11
	Abcc5
	Glrx3
	Esf1
	Lin37
	Atf2
	Myo5c
	Mrps2
	Pnrc1
	Ube2h
	Tmem33
	Itga7
	Tarsl2
	Chm
	6030458C11Rik
	Lrrc20
	Polr3h
	Gm11449
	Glt8d1
	Capn1
	Bbs7
	Pdcl
	2700089E24Rik
	Tgs1
	NAP062887-1
	Mtdh
	Iqsec1
	Rbm33
	Ganab
	Hsf2
	Ccrl2
	Lrtm1
	Secisbp2
	Kdm2b
	Lbx1
	Fbxw4
	Dgkq
	Stx8
	Nelfb
	Fbxo32
	Nfix
	Gm6396
	Aak1
	LOC674218
	0610009O20Rik
	Gm11677
	Morf4l1
	Adcy9
	Dolk
	Dpy30
	Fbxo7
	Slc44a2
	Cenpb
	Rab10
	Cops7a
	Rxrg
	Zfp358
	Fam35a
	Cd55
	Ccp110
	Mrrf
	Gigyf1
	Bphl
	Gpr44
	Qk
	Trmt2b
	Hist1h1e
	Clcc1
	Synm
	Gm1661
	Ptges3l
	Tmod4
	Vps16
	Nctc1
	Uqcc2
	Alkbh3
	Lin52
	Larp4
	Yaf2
	Hsd17b4
	Slc12a9
	ENSMUST00000053926
	Cc2d1b
	Rexo1
	Klk1
	Cyb561d1
	Ogdh
	Nedd4
	Zfp61
	Gfm2
	Lypla2
	AU019202
	Ntpcr
	B4galt1
	Scrn3
	Vapa
	Gm13666
	XM_001475478
	Egf
	Zfp946
	Nudt2
	Pkdcc
	Trpt1
	Dynlrb1
	Rev3l
	Scamp2
	Maob
	Fam160b1
	Kmt2c
	Gyg
	Epb4.1
	Pon3
	Fam149b
	Tmem69
	Gm4613
	Snx19
	Creg1
	A230065N10Rik
	Gm4595
	Dhodh
	Ift172
	Eif2d
	9930021J03Rik
	Scrn2
	Rrn3
	Cpt2
	Ubac1
	Leng1
	Tmem160
	Zdhhc4
	Gphn
	Stambp
	Atg3
	Aida
	Nfatc1
	Nrbf2
	Arf1
	Gm4631
	Commd10
	Alg1
	E4f1
	Pdhx
	Ncoa4
	Mrgprh
	Etl4
	Asb16
	Zfp1
	Parp1
	Eif2s3y
	Cdc27
	Gm4312
	2010012O05Rik
	Man2b1
	Dgka
	Kat7
	Ldha
	Zfp605
	Slc25a3
	Efcab14
	Vangl2
	4930506C21Rik
	Exosc7
	Ipo11
	Fgf13
	Alkbh6
	A_55_P1992934
	Diablo
	Lonp2
	Ccdc71l
	Fbxl5
	Usp48
	Gnas
	Cdk10
	Zfp428
	Smpdl3a
	Flad1
	Eef2
	Zc3h4
	Mpi
	G3bp1
	Mroh1
	Dync1h1
	Acsl4
	Thra
	Helb
	Taz
	A_55_P2161228
	Ikbkg
	Six1
	Gfpt1
	Nit1
	Ago2
	Otub2
	Lrrc57
	Elovl5
	Otud6b
	Chrne
	Mlec
	C2cd2
	Dyrk1b
	Tmem230
	Dhx32
	Pold2
	Prr14l
	Dpp9
	Gm4845
	Cdh13
	C1galt1c1
	Cdc42bpa
	LOC100044118
	Dtx3l
	Gng2
	Mrps17
	Psmd8
	Wnk2
	Dhx29
	Gls
	Dnmt3a
	Araf
	Faf1
	Ccng1
	Copa
	Pard3
	Eny2
	Arhgap10
	Gm6945
	l7Rn6
	Slc26a11
	Arhgap44
	2310015B20Rik
	Pon2
	Ifngr2
	Mef2d
	Trappc1
	Klhl31
	Dcaf8
	Spen
	Mkl2
	Hoxa9
	Sobp
	Snrk
	Hibadh
	Pigk
	Tigd2
	Lyrm5
	Gtdc1
	Pigy
	Ube2l3
	Hbs1l
	Ptges3
	Nfic
	Sf3a3
	Mef2a
	Strn3
	Tob2
	Tmem18
	Smarca5
	Det1
	Mia3
	Mcrs1
	A_55_P1992800
	Prmt5
	Ctbp1
	Ilf2
	Egln1
	Ccdc6
	Bre
	Ptov1
	Gm8973
	Stau2
	A930018M24Rik
	Sirt4
	Ccdc134
	Clpx
	Fam78a
	Zbtb18
	Ublcp1
	Ybx1
	Atp2c1
	2610201A13Rik
	Tbc1d16
	Me1
	Utp3
	Prdx3
	Tom1l1
	Dennd6b
	Tmem167b
	Syncrip
	Kdm8
	Dctn1
	Zmym2
	Terc
	Cyb5r4
	Pnkd
	Abhd17a
	Ppp6r1
	Fam216a
	Tceb2
	4933426M11Rik
	Gm14698
	Micall2
	Ube2e3
	Fkbp9
	Stag1
	Sort1
	Cul2
	A_55_P2096368
	Sorl1
	Smc3
	Gm12612
	Gstm3
	Tmed5
	Fam73b
	Abhd6
	Cdc42
	NAP111447-1
	Dnajb12
	Tm9sf1
	2700062C07Rik
	Kalrn
	Ythdf2
	Zfp777
	Gamt
	Wbscr22
	Leng8
	Nadk2
	Gm6981
	Stt3b
	Mapk9
	NAP069232-1
	Sars2
	Smn1
	Dctn4
	Fsd2
	Wbp2
	Ubl3
	Amigo1
	Lpar6
	Tmem135
	R3hdm2
	Fundc1
	NAP092744-001
	Ubtd2
	D2hgdh
	E2f2
	Smek2
	Dyrk2
	Cyb5b
	Ift46
	Kctd15
	Kcnj12
	Pla2g6
	Ppapdc3
	Mavs
	Sema6d
	Nacc2
	Mapk1ip1
	Trps1
	LOC676974
	Trim24
	LOC100047464
	Wrap73
	Asb13
	AI426330
	Gm13315
	Gltpd1
	Heatr5a
	2310003H01Rik
	Bpnt1
	Fbxw5
	Pdlim5
	Unkl
	Fra10ac1
	Elk4
	Sik3
	Neb
	Wdr6
	Ccdc86
	Ccdc101
	Rnf8
	Large
	Gtpbp3
	Zfp507
	Rpl27a-ps1
	NAP031349-1
	Ivd
	Rogdi
	Mrps25
	Mfsd8
	A_55_P2034227
	Mypop
	NAP005004-001
	Sphk2
	Mylk2
	Epn2
	Rad54l
	Asb10
	Zfp710
	Tshz1
	Reep1
	Hcfc1r1
	Gstm1
	Golga3
	A630007B06Rik
	Eral1
	Pde4d
	Jph1
	Iqcc
	Ncoa3
	Sec31a
	Evi5l
	Tfcp2l1
	Sec61a2
	Maoa
	Tstd2
	Sirt2
	Osbpl6
	Pomgnt1
	Ncoa6
	Chchd7
	Mrpl35
	Cnot7
	Myo18a
	Mbtps1
	Ralgapb
	Zfp641
	Pcm1
	Ago1
	Maf
	Rnaseh2a
	LOC544818
	Uba2
	Slc2a8
	Smco1
	Dusp3
	Ttyh2
	Ppp1r3a
	Usp33
	Pitpnm2
	Acn9
	Snw1
	ENSMUST00000070905
	Kif1c
	Thrb
	Prrc2a
	Pltp
	2610034B18Rik
	Tbc1d14
	Rpgrip1
	LOC100046475
	Clock
	4933434E20Rik
	Pgap2
	Prmt7
	Hipk3
	Igfbp5
	1700123O20Rik
	Suz12
	Cradd
	Nek10
	Rprd2
	Nfatc3
	Snx16
	Rmdn1
	Prepl
	4833420G17Rik
	Stat5a
	Gm3725
	Cask
	Ficd
	Gna11
	Wtip
	Hist1h4c
	Cc2d2a
	Ubc
	Exosc5
	Slc16a3
	Trappc12
	Akr1e1
	Acp1
	Spry1
	Exoc3
	Nde1
	Phf20
	A_55_P2134032
	Acd
	Furin
	Asb12
	Asxl2
	Mrpl37
	Polr2e
	St3gal5
	Ppap2b
	Ncoa1
	Pbxip1
	Phf21a
	Mrps24
	Vmp1
	Mad2l2
	Serpine2
	Mlycd
	Rbfox1
	Txlnb
	Srrm2
	Mast2
	Klc4
	Hps4
	AA408865
	Hrasls
	Birc2
	Sdf4
	Pus10
	Mcoln1
	Serpinb6c
	Wdtc1
	Sec23a
	Rps10
	Ifngr1
	Rai1
	Plcd4
	Zmynd11
	Hexb
	Gramd1a
	Car11
	NAP093863-001
	1110054M08Rik
	Ap2a1
	Brat1
	Fbxl4
	Fry
	Gm13547
	Smek1
	Zfp423
	H6pd
	Rnpep
	Abl1
	Fam193b
	Fkbp3
	Thnsl2
	Vipas39
	Tmem59
	Ftsj1
	Gnpnat1
	Asb15
	Cog7
	Thop1
	Gpatch1
	Cnot2
	Ccz1
	Zfp317
	Rnf150
	Sgcb
	Txndc12
	Gm5408
	Gsk3b
	Ints8
	Lrpprc
	Vma21
	Dlgap1
	Pdzk1
	Uckl1
	AU022252
	Mettl22
	Ptk7
	Tcf4
	Pum1
	G6pc3
	Rfk
	Pradc1
	Clybl
	Ipo8
	Mob1b
	Stra13
	Agpat5
	Arid1b
	Ptprm
	Gtf2i
	Mylpf
	2310050B05Rik
	Mpst
	Gfer
	Iqck
	Orai3
	Myoz3
	Psen2
	Iars
	A_55_P2105017
	Pura
	Gps2
	Lzts2
	Sapcd1
	Zc3h3
	Cryz
	Rab12
	Slc25a25
	Slc16a9
	Atg4c
	Akap9
	Tmem80
	Trap1
	Ccdc66
	Ppfibp1
	Ktn1
	Calcoco1
	Stk38l
	4930544D05Rik
	Mccc1
	Abhd14a
	Clip4
	Zfp426
	Arl5a
	Itm2a
	Slco3a1
	Lpl
	Dcbld2
	Tln2
	D2Bwg1423e
	Mkl1
	Ggact
	Phc1
	C530030K21Rik
	Atp13a5
	Dimt1
	Mmd
	Tinf2
	Vwa7
	C5ar2
	Usp3
	4930429F24Rik
	Rab40b
	Alg2
	Hexim2
	Gm5196
	Rnps1
	Klhl24
	Arfgef1
	Cpt1b
	Vps52
	Mmgt2
	Pdk2
	Amd2
	Cuedc1
	A_55_P1967483
	Ttc28
	Fam168a
	St8sia5
	9630041A04Rik
	R3hdm1
	Ubr2
	Tfb1m
	Zfp385c
	Cpeb3
	LOC100046693
	Coq10a
	Qser1
	Gm9747
	Fam122a
	Ano10
	A930016O22Rik
	Dnase1l2
	Cpsf2
	Tdrp
	Auts2
	Pld2
	Fuk
	Tyw1
	Zfyve1
	Prodh
	Hyal2
	Gltscr1l
	Tigd4
	Tmem106b
	Chd7
	Mettl21e
	Terf2
	Sqrdl
	Rab8a
	Abcc9
	Snx30
	Grhpr
	Phkg1
	Tob1
	Zfp386
	Phka2
	Phyhd1
	Slc35f6
	Elf2
	Cbx1
	Dgkz
	Rab11b
	Lats2
	Pcgf3
	Cbx6
	Gbas
	Smim8
	Gstm2
	Hectd3
	Gypc
	Zfp81
	Gm5088
	Hcfc1
	Add3
	Fkbp15
	Med24
	BC023829
	Mreg
	Atxn2
	Mbnl1
	Trio
	BC003331
	9930111J21Rik1
	Lhpp
	Fam53b
	Ptpla
	Pqlc2
	Ctage5
	AI464131
	Mical2
	Pmepa1
	Sap130
	Sfxn3
	Dnaja3
	Inpp5k
	2310009B15Rik
	Tbc1d22b
	Heatr2
	Gbf1
	A_55_P2148285
	Lpcat3
	Spop
	Pcx
	Letm1
	Cd302
	Dnajb1
	A_55_P2163263
	Arhgef12
	Tspan7
	Ankhd1
	Pgm2l1
	Mcm2
	Prrx1
	Sh2d7
	Carkd
	Slc7a2
	A_55_P2033680
	Sirt6
	Ivns1abp
	Plscr3
	Nlk
	Pds5b
	Smc4
	Sharpin
	1700030K09Rik
	Tada3
	Gnptab
	Zfp277
	Cox18
	Tjap1
	Ormdl2
	1110008P14Rik
	Slc45a4
	Usp2
	Kctd3
	Gm7209
	Lgals3bp
	Arhgef10l
	Zfp467
	Calm1
	Rbm12b2
	Rufy1
	Fam96b
	Fam86
	Sema3c
	Cyb5r1
	Crls1
	Angptl1
	Tcf25
	2810021G02Rik
	Gprc5c
	Snap29
	Spg7
	Sypl
	Tbc1d19
	Ctc1
	Ddit4
	Cdon
	Nek6
	Hspa2
	Ermard
	Tmem184c
	Samhd1
	Otub1
	Mapk12
	Stk38
	Usp45
	Nphp1
	Gkap1
	Gm10135
	Ube2d1
	Erp44
	Tnrc6c
	2810416G20Rik
	Ubr5
	Eml1
	Abhd17c
	Gm20877
	Alpk3
	P4ha2
	Cped1
	Bbip1
	Rpusd3
	Sass6
	Kbtbd4
	Gucd1
	Cdk2ap1
	Anxa9
	Tor1b
	Trappc11
	Setd1b
	Pld3
	Tmem233
	Stk3
	Gtf3c5
	Arih1
	Nol6
	Mxra8
	Cerkl
	Ap3m1
	AI663975
	Car14
	BC030336
	Med1
	Zcrb1
	Sfrs18
	Ddr1
	Slc26a6
	Eif4ebp3
	Fhod3
	Arnt
	Gm2436
	Rbm24
	Ocrl
	Cnot1
	Irf2bpl
	Acadsb
	Carns1
	Tbcd
	Spice1
	Sptb
	Lgalsl
	Trim13
	Man2c1
	Sumf2
	Gdf1
	Hlf
	Unc119
	Homer1
	Cdh8
	Fkbp5
	Gm2a
	Slc9a1
	Me2
	Lypla1
	Evi5
	Hist2h3c2-ps
	Trim35
	Mrps15
	Cables2
	Tmem56
	Gsk3a
	Mtvr2
	Eepd1
	Top3b
	Papd5
	LOC640919
	Farp2
	5830418K08Rik
	Cnot11
	6820431F20Rik
	Prkcd
	AU040320
	Zfp68
	Lingo3
	Gm21719
	Zfp367
	Pxmp4
	Cacna2d4
	Rab7l1
	Fut8
	Prpf39
	Mars
	Tfdp2
	Usp34
	B4galt3
	Gm6541
	Slain2
	Gorasp1
	Mamstr
	Ssh2
	Exoc7
	Zfp217
	Zcchc8
	Itfg1
	Rarb
	Raver1
	Cdc16
	Smyd2
	Acot6
	Tada2a
	Stac3
	Zfp395
	Dph2
	Dnaja2
	Rnf220
	Cnih4
	Olfr150
	Pdzd9
	Zfp142
	Dcaf4
	Ppp2r3c
	Ddx46
	Tspan8
	Srsf1
	Atp2b3
	Lamc1
	Mink1
	Cacng7
	Zfp521
	Rpusd2
	Arfgap2
	Cux1
	Ppm1l
	Snapin
	NAP115053-1
	Gadl1
	Tial1
	Cxcr6
	Chmp2b
	Tirap
	Gm6658
	Zscan26
	Cstf2t
	Lbr
	St3gal6
	Cyp26a1
	Pcbp2
	Lig3
	Trim11
	Dpysl2
	Med26
	Agpat1
	Klc2
	Zc3h18
	Ikbip
	Morn4
	Hes1
	Gm3002
	Cmtm7
	Dusp6
	Nup155
	Rab6a
	9030624J02Rik
	Thoc5
	Rae1
	Capn3
	Wipi1
	Zfp454
	Ube2d4
	Uggt1
	Rasgrp3
	Sdr39u1
	Hipk2
	Parp4
	Pifo
	Pfkfb3
	Fam45a
	Scfd2
	Smc6
	Rhoa
	Irs1
	Wnk1
	Creb3l2
	Gmppa
	Rcor3
	Spns2
	Celf1
	Mkrn2
	Naa25
	Lsp1
	Stim1
	Ubap2
	Ppfia1
	Atg14
	Nsf
	Ppapdc1a
	B630005N14Rik
	Atp1b2
	Smim1
	Bccip
	Ap1s2
	Asb4
	Snora74a
	Gm6307
	Zfp654
	Grb2
	Azi1
	Asb2
	Mapk14
	Rasa1
	Letmd1
	Vps25
	Xrcc5
	St7l
	Prickle3
	Zfp46
	Adhfe1
	Mboat7
	Klhl38
	2610507I01Rik
	Mccc2
	Prorsd1
	Acbd6
	Kansl1l
	Foxred1
	Tmem55a
	Zmym3
	Hspa4
	Prr13
	Lrp4
	Nat6
	Fam114a2
	Ighv5-9
	Orc3l
	Lrrc30
	Enthd2
	Nipa2
	Gatad2b
	Tom1l2
	Aqp1
	Lrrc28
	1700025G04Rik
	Leprotl1
	Orai1
	Desi1
	Alg3
	Inhbe
	Gm9877
	Slit3
	D14Abb1e
	Pcnt
	Gm5918
	LOC675231
	Hr
	Rhbdf2
	Tns1
	Arrdc2
	Casz1
	Gpcpd1
	Zfp687
	Lenep
	3830406C13Rik
	Prkacb
	AI852064
	Brd3
	Wls
	Gm16287
	Atp13a1
	Kdm2a
	Krba1
	Git1
	Mphosph8
	Iffo1
	Zfp825
	Sowaha
	Cdc26
	Pagr1a
	Prr14
	Gmps
	Cdv3
	Irak1
	Scrib
	Serinc2
	Camk2a
	Cdkn2aipnl
	Olfml3
	Net1
	Gpt2
	A_55_P2148284
	Zfp661
	Rars2
	Pan3
	Dio3os
	Rcbtb1
	Ttc7b
	Bicc1
	Nkiras2
	Ncstn
	Oxa1l
	2310045N01Rik
	Wnt9a
	Tenm3
	Snx27
	Ube3b
	Dag1
	Prr15
	G3bp2
	Aldh6a1
	Bnip3
	Filip1l
	Nutf2
	Mtif3
	Asb14
	Cdkn1b
	Dip2c
	Rbm45
	Mllt6
	Olfr740
	Tor2a
	Ncald
	Lta4h
	Taok3
	Isoc2a
	Rnf123
	Raf1
	Ngfr
	A530047J11Rik
	1700080E11Rik
	Gosr1
	Dym
	Nhsl1
	Smox
	Gm5065
	Fgd4
	A_55_P2157507
	Tekt1
	Hnrnpa1
	Camk2d
	Gm5957
	Ttll7
	Fibin
	Pdp1
	Egfl8
	Lsm14b
	Kcng4
	G630025P09Rik
	Usp22
	Slc16a10
	Gm5817
	Itgb3bp
	Ryk
	Kdm3b
	Daglb
	Psmf1
	Limch1
	Spidr
	Tspan13
	Rai2
	Rabep2
	Zbtb17
	Orc3
	Pex26
	Tmem177
	Uri1
	Kmt2b
	Inpp5b
	Caskin1
	Pqbp1
	Tet2
	Ebf3
	Ky
	Yme1l1
	Acvr2a
	Ppp3r1
	Cbfa2t2
	Invs
	Rbm26
	Mtus1
	Ep300
	Lifr
	Med12
	Gpx3
	Itch
	Ski
	Gab1
	Polr1a
	Slc38a4
	Gm2897
	Pld5
	Slc25a42
	Pdlim7
	Zdhhc8
	Ebag9
	Kbtbd12
	Golgb1
	Tspyl1
	Pde7b
	Tcf20
	Tmed10
	Tmem245
	Plin5
	Pfas
	Mybph
	Sfxn2
	Igsf3
	Sp2
	Ncapd3
	Sh3bp5
	Gm17093
	Best3
	Jup
	Cpne3
	Tcf12
	Pde4a
	Trav13-1
	Kcnj2
	Phf12
	ENSMUST00000113709
	Gm8400
	Xpr1
	40435
	Tbl1xr1
	Taf15
	Cdk5rap1
	Cops4
	E330014E10Rik
	Gaa
	9030617O03Rik
	Hps5
	Tug1
	NAP092556-001
	Slc25a35
	LOC100041369
	LOC100046583
	1700120C14Rik
	Sec24b
	She
	Lpgat1
	Stat5b
	Pla2g7
	Ikzf2
	C330007P06Rik
	Tmem52
	Cyp4f39
	Chmp5
	Nid1
	Ypel2
	A730009E18Rik
	Pitpna
	Frmpd1
	Klf13
	Tpm1
	Dync1li1
	Fam120a
	Gstm4
	Nck2
	Kcnma1
	Cyfip1
	Supt16
	Osbpl7
	Gpbp1l1
	Cdc42ep2
	Foxn2
	Ndrg3
	Mmp2
	Tph1
	Epg5
	Set
	Gas1
	Ifnar1
	Pdcd2l
	Reps1
	D830024N08Rik
	Mr1
	Fbxo28
	Tecr
	Ypel1
	Ddi2
	TC1600187
	1700003H04Rik
	Kif2a
	Ankrd24
	Rreb1
	Pdcd10
	Gm9869
	Fam214a
	Cd34
	Gid4
	Adh1
	Angptl2
	Tipin
	Nhs
	Arglu1
	Slc39a13
	Cep350
	Kpna1
	Gpaa1
	Birc6
	Tmem131
	B4galt7
	Lrrc38
	Ighv14-2
	Ppp1r1a
	Ints3
	Fuz
	Lcor
	Ltbp3
	D5Ertd579e
	Dpf2
	AK080218
	Irf2
	Mrpl38
	Fgf22
	Sim2
	Atcay
	Gm13775
	Mfap3
	Ighv5-4
	Myot
	Txnip
	Eif3a
	Obscn
	LOC100189605
	Ces1d
	Kank2
	Fntb
	C77096
	Usp24
	Gatc
	ENSMUST00000100216
	Vwa9
	LOC100046877
	Jph3
	Tle1
	Ankmy2
	Ar
	Mtss1l
	Mtmr2
	Dkk3
	Ube2g1
	Fam186b
	Pxk
	Vamp7
	Ofcc1
	Mss51
	Sec24a
	1810011O10Rik
	Pitpnc1
	Shisa2
	Acvr1b
	A630057N01Rik
	Gm7233
	Gm5588
	Pnrc2
	1810009N02Rik
	Actl9
	Celf2
	Ogn
	Cdkl4
	Golm1
	Crtc3
	Pfkfb1
	Cyb5d2
	Setd5
	4633401B06Rik
	Cdc42ep3
	Actc1
	Prima1
	Cdc42ep1
	Ccdc125
	Slc2a3
	Ampd1
	Adam10
	Cap2
	Cbr2
	Inha
	Nipsnap3a
	Kera
[truncated: 28 more rows]

## Sheet: Autophagy core
Exclusive Autophagy core	Exclusive DEGs Smn1DSkm vs. Wt	common
ULK3	Ambn	ATG14
C12orf44	Ankk1	VMP1
AMBRA1	Awat1	STK38
ULK1	Capn8	NEDD4
TRAF6	Cd48	GABARAPL1
RB1CC1	Crb1	ATG3
ULK2	Efna3	ATG4C
ATG13	Gm11346	WIPI1
BECN2	Gm15232	HDAC6
BECN1	Gng3	WNK1
PIK3C3	Gpnmb	CUL5
PIK3R4	Gsdmd	CAPN1
UVRAG	Kcnk5	MAPK14
KIAA0226	Kcns1	ABL1
RNF2	Lef1	TMEM59
TLR4	Ms4a6b	MTDH
SH3GLB1	Slitrk3	TM9SF1
BCL2L1	Slurp1	ZFYVE1
BCL2	Sox15	SNAP29
BIRC5	Synj2	PCM1
HMGB1	Tmprss11bnl	TRIM13
RHOQ	Ugt2b34	RAB8A
WAS	Zfp236	RAB11B
PAQR3	6720432D03Rik
SLAMF1	9330133O14Rik
ITPR3	A_55_P1993184
PINK1	A_55_P2089209
ATG4A	AU021128
ATG7	ENSMUST00000072254
MAP1LC3C	ENSMUST00000114742
MAP1LC3B	Gm11529
GABARAPL2	Gm2082
ATG4B	Gm2750
MAP1LC3A	Gm3519
ATG4D	LOC100048040
GABARAP	Dlgap2
MAP1LC3B2	Parp10
GABARAPL3	Srgap1
ATG2B	Rrad
ATG2A	B930018H19
WIPI2	E430022K19Rik
ATG9A	Zxdb
ATG9B	Csta3
WDR45B	A_55_P2415029
WDR45	Foxp3
ATG12	Srxn1
ATG16L1	Egln2
ATG5	Fbxo39
ATG10	Arc
ATG16L2	A630026N12Rik
SQSTM1	Cxcl1
OPTN	LOC100048512
NBR1	Dusp2
TAX1BP1	Mt2
CBL	Osgin1
CALCOCO2	Vasn
BNIP3L	E030030I06Rik
WDFY3	Cd300lf
BAG3	2900035I09Rik
TECPR1	Adamts1
NEDD4L	2310005E17Rik
CUL4A	Sphk1
CAPN2	Sap30
CAPNS1	Gm14243
FEZ1	Hmox1
STK39	5031434C07Rik
CUL4B	Ankrd1
CUL3	Myh9
PPP2R2A	Fam83g
CISD2	AU022751
GOLGA2	Fam115a
CYBB	AB124611
HSPA1A	Myc
UCP2	Prss28
C9orf72	Fam102a
HERC1	Paqr6
TMEM173	Sox9
MST1	Csf1
MAPK8	Piwil1
MCOLN3	Ankrd2
DRAM1	Taar7f
HDAC1	Map6d1
HDAC2	Tk1
TBK1	Cgref1
NOX4	Ctnnd1
DAPK1	Gm6940
DAPK2	Gm6754
CAST	Atf3
PDCD6IP	Hist1h1t
PICALM	Lmod2
SMURF1	Hyi
SCOC	Klf6
WAC	Ahnak2
MYO6	Sertad1
PIM2	Dpf1
DYNLL1	Tnfrsf12a
IRGM	Csrnp1
ABL2	Park2
EI24	LOC100044968
EVA1A	Pdpn
SUPT20H	Btrc
DAPK3	5830417I10Rik
TMEM74	Tuba1c
KIAA1324	Cfp
HDAC10	LOC434825
PXN	2001-03-01
TGM2	Matn4
STUB1	Mafk
PMAIP1	Magef1
RAB3GAP1	Tubb6
RAB18	Rabgap1
CLN3	Myo19
CFTR	Cd68
TP53INP1	Oas1d
RAB11A	Cidea
RAB23	Uba1y
RAB1A	2610318N02Rik
RAB5A	4930486L24Rik
RAB8B	Hbegf
RAB1B	Nova2
RAB7A	Grwd1
RAB5B	5830409B07Rik
RAB5C	9530036O11Rik
RAB32	Gm5258
RAB24	A330033J07Rik
RAB33B	Gch1
RAB1C	Spsb1
RAB9A	Egr1
RAB25	9430025M13Rik
RAB4A	Gm5316
RAB4B	Gm2016
USP25	Gm2749
USP16	Zfp703
U2AF1	Zfp655
USP8	Slc2a1
USP7	4933417O13Rik
USP11	Gm2748
USP10	Tex101
PIK3AP1	Dcaf12l2
TSKS	Emp1
NRBP2	LOC100046908
NEK9	Hmga2-ps1
PGK2	Rcan1
NME4	4930447J18Rik
MOS	Gm7376
IKBKB	Gm12840
TPD52L3	Pip5k1a
LIMK1	Gm3901
GLYCTK	Btg2
PRKACA	A_55_P1984083
ALPK2	Fam134b
ACVR2B	Serpinb6e
MARK4	Phldb1
MAP3K1	Mfap4
NUAK1	Nos2
LY6G5B	Tnip2
PRDX5	Cd44
PRKDC	Lmnb2
AK7	Serpine1
PRKCE	A_55_P1981992
CDC42SE2	Sfrp5
MAPK4	Gm10436
TIE1	Plagl1
SKAP1	Mustn1
CLK3	XM_001472371
DGKB	Sorcs1
CHKA	Tmem251
CLK2	6430411K18Rik
BMX	LOC546233
	Mthfsd
	Trim71
	Klhl40
	4930430D24Rik
	Trib1
	Dusp5
	Pelo
	Gm3651
	Arhgef33
	Pcyt1b
	ENSMUST00000090250
	4930452L12Rik
	Trav15-2-dv6-2
	Zfp715
	Tmem184a
	LOC100045321
	2300009A05Rik
	C230037L09
	Gast
	Sh3bp5l
	Myh1
	Igkv2-109
	Gng8
	Gpr156
	Pcnx
	Fhl1
	Gm7710
	Gpbar1
	1520401A03Rik
	Sp4
	Snx29
	Vax2
	Gm3797
	Elk3
	Gm6236
	Olfm1
	Cep110
	A_55_P2064171
	Icmt
	Pigt
	Ppfia4
	ENSMUST00000116120
	Gm5513
	Stat3
	Gm5393
	Ocel1
	Fbxo30
	Dnajc10
	Cd82
	Rab44
	Gm5705
	LOC100046858
	Gm3051
	Ifi30
	Errfi1
	Gm10444
	Phlda1
	Eef1a1
	A230045G11Rik
	Ddit3
	Gm11595
	Cacna2d2
	Zc3h10
	Prdm1
	Gm2627
	Naif1
	Serpina3h
	Gm7029
	Bzrap1
	Pou3f2
	Cd1d2
	Gm10818
	Mt1
	Midn
	Zbtb2
	Nab2
	Tpm3
	Gm4850
	Tm9sf3
	Kcnab1
	Fer1l6
	Lmcd1
	Ciita
	Gm7157
	Gm4858
	Arpp21
	4930505N22Rik
	Tle6
	Gdf5
	Xirp1
	Cstb
	Gemin6
	Zbtb26
	Gm833
	Coq10b
	A_55_P2132697
	Iqsec3
	Azin1
	Prkar1a
	Pwwp2b
	Exoc3l
	Hk1
	B4galt5
	Pemt
	Gm13084
	Pcsk1n
	Efhd2
	Vash1
	A_55_P2015777
	Tmem242
	Klf4
	Ier5l
	A730062M13Rik
	Spint2
	Myo1c
	Ccdc141
	Eif1a
	Egln3
	Kcnk12
	Thbd
	Sox12
	Gm10253
	7030419G21Rik
	Slc7a5
	4933405D12Rik
	Eif4e
	Gm3448
	Gm17082
	Khdc1c
	Kctd7
	Mcl1
	Ephx3
	E2f7
	A130040M12Rik
	Prkag2
	Prmt6
	Gm4155
	Dzip1l
	Adig
	Gpr115
	Pdgfb
	Clstn3
	4833415N18Rik
	KCNQ1ot1
	Gm3925
	Rffl
	NAP069501-1
	A530072M11Rik
	A930037O16Rik
	4632427E13Rik
	4921529N20Rik
	Gfra4
	Rhox2h
	Siglece
	Usp54
	Syt10
	Olfr700
	Ccdc169
	Spata32
	Sema6a
	C330021F23Rik
	Cldn15
	Tnk1
	1700016P03Rik
	BC005537
	5430417L22Rik
	Map2k7
	Dbndd2
	Inhbb
	Slc7a1
	NAP111319-1
	Tox4
	Med16
	Fosb
	D630032N06Rik
	Atp2b1
	LOC100045291
	Tsku
	Shank3
	Vegfa
	Hilpda
	Pycr1
	Defa-rs12
	ENSMUST00000098918
	Gm2563
	ENSMUST00000114046
	Cpxm1
	Gm2504
	Pi16
	AK220028
	Irf1
	Gm8066
	Plk2
	Pcf11
	Cplx1
	Akap2
	Fosl2
	Actr3b
	Ube2i
	Zfp462
	Irak2
	Dgcr2
	A_55_P2095000
	Gm13889
	Plac9
	Tcfcp2
	A_55_P2157914
	Gm13308
	Gm2527
	Zdhhc18
	Gm17414
	LOC100039402
	Gne
	Prrt1
	Npas4
	Fat3
	AI118078
	Chst15
	Slc47a1
	Bnip2
	Ccdc167
	LOC677171
	Gm2334
	Ppp2r3d
	Dusp26
	Gm9964
	Gm9644
	A_55_P2087963
	Obfc1
	Pim1
	Matk
	2009-03-01
	2010111I01Rik
	Gm6795
	Aoc3
	Cstf2
	Kifc5c-ps
	Pde2a
	Cym
	Fermt2
	4931428A05Rik
	Alyref2
	Gjd3
	Acad8
	Supt6
	Gm2658
	Gm20730
	Myh7b
	Rnf121
	C030048H21Rik
	Angptl4
	Gm2742
	4933440N22Rik
	Vps18
	H3f3b
	AI845619
	Gm4700
	A_66_P130993
	Zfp160
	Fgfr3
	Lax1
	LOC676177
	Parp9
	Cr2
	Gm3146
	Ddx5
	Mir22hg
	Srrm3
	Gm2371
	LOC638045
	Pacs1
	A_55_P2053798
	Nfe2l2
	Cd28
	Gm3224
	Lhx1
	2810403A07Rik
	Tlr13
	Pvr
	Nkain4
	Ell
	Olfr1347
	Sde2
	Trim63
	Itgb1
	Pdik1l
	Gm2375
	Krtap4-8
	A_55_P1958912
	Ifitm3
	Fam163b
	Ss18
	Abhd16b
	A_55_P2148744
	Gna13
	1110002J07Rik
	Tsga8
	Speg
	LOC100045096
	Cyp2r1
	Ckmt1
	LOC100044768
	Pcdh1
	Ifrd1
	Amotl2
	Tgif2
	Kcnh3
	Trpv2
	Dedd2
	Adamts8
	Ttc16
	5830469G19Rik
	Clic4
	NP883496
	Hivep3
	Mt3
	Odc1
	Gm12725
	Gm4235
	Gm6425
	A3galt2
	1700008O03Rik
	Gm4131
	Traip
	AA960618
	D5Wsu152e
	Rxfp3
	1700006J14Rik
	Ccdc142
	Klk10
	Mirg
	H1foo
	NEAT1
	Tmem161a
	LOC100044545
	Ahnak
	Gm2015
	Gm2900
	Tln1
	LOC100047006
	Grm4
	Ntng1
	LOC100045328
	Ptrf
	Sdc4
	Gm3587
	Ceacam20
	Capn5
	2310002L09Rik
	Rpl26-ps2
	LOC100048297
	Fgd5
	Nolc1
	TC1636993
	Ehmt1
	Ifnl3
	Wdr73
	Tcte1
	Gm5129
	C030013C21Rik
	Tmem54
	Gm7475
	Tcp11
	Serpina11
	Fnip2
	Zfand2a
	S100a13
	2700073G19Rik
	LOC100045471
	Arhgef4
	Haao
	Arfgap3
	Pvt1
	Gm5878
	Nhlh1
	LOC100046144
	Lrrc3
	Cldn25
	Gm3087
	Ptbp1
	Rrbp1
	B830017H08Rik
	Pdlim1
	Dpysl4
	Def6
	LOC100044756
	Atic
	NAP017482-001
	Gm5388
	Gm21865
	Olfr632
	LOC100048400
	Ighv14-4
	Igsf23
	Psmb8
	4930517O19Rik
	1700013B16Rik
	Rnase13
	Marcks
	Fgd3
	EG668643
	Gm10330
	Vcl
	A_55_P2128181
	Rc3h1
	Csrp2bp
	Csnk2b
	TC1772784
	A730061H03Rik
	Clcn3
	Med25
	A_55_P2076154
	Fastkd5
	Dis3l
	Cd72
	Rwdd4a
	Cs
	Cog8
	Gm10094
	Nabp2
	Ogfod3
	Akap1
	Gm7206
	Rsu1
	Cacnb1
	Twsg1
	Btbd2
	Zer1
	Tab2
	Zc3h11a
	Aar2
	Elavl1
	Ddx19a
	Dpagt1
	Cand2
	Fbxo25
	Tulp4
	4930415C11Rik
	Map2k4
	Pax5
	Eif4g3
	Sbno1
	Gm12693
	Ppih
	LOC100048133
	Sdccag3
	Fzr1
	Gon4l
	Chmp4b
	Ndufs5
	Aaed1
	Bckdk
	Npepps
	Slco1a1
	Eif2b2
	Syt11
	Abcc5
	Glrx3
	Esf1
	Lin37
	Atf2
	Myo5c
	Mrps2
	Pnrc1
	Ube2h
	Tmem33
	Itga7
	Tarsl2
	Chm
	6030458C11Rik
	Lrrc20
	Polr3h
	Gm11449
	Glt8d1
	Bbs7
	Pdcl
	2700089E24Rik
	Tgs1
	NAP062887-1
	Iqsec1
	Rbm33
	Ganab
	Hsf2
	Ccrl2
	Lrtm1
	Secisbp2
	Kdm2b
	Prkag1
	Lbx1
	Fbxw4
	Dgkq
	Stx8
	Nelfb
	Fbxo32
	Nfix
	Gm6396
	Aak1
	LOC674218
	0610009O20Rik
	Gm11677
	Morf4l1
	Adcy9
	Dolk
	Dpy30
	Fbxo7
	Slc44a2
	Cenpb
	Rab10
	Cops7a
	Rxrg
	Zfp358
	Fam35a
	Cd55
	Ccp110
	Mrrf
	Gigyf1
	Bphl
	Gpr44
	Qk
	Trmt2b
	Hist1h1e
	Clcc1
	Synm
	Gm1661
	Ptges3l
	Tmod4
	Vps16
	Nctc1
	Uqcc2
	Alkbh3
	Lin52
	Larp4
	Yaf2
	Hsd17b4
	Slc12a9
	ENSMUST00000053926
	Cc2d1b
	Rexo1
	Klk1
	Cyb561d1
	Ogdh
	Zfp61
	Gfm2
	Lypla2
	AU019202
	Ntpcr
	B4galt1
	Scrn3
	Vapa
	Gm13666
	XM_001475478
	Egf
	Zfp946
	Nudt2
	Pkdcc
	Trpt1
	Dynlrb1
	Rev3l
	Scamp2
	Maob
	Fam160b1
	Kmt2c
	Gyg
	Epb4.1
	Pon3
	Fam149b
	Tmem69
	Gm4613
	Snx19
	Creg1
	A230065N10Rik
	Gm4595
	Dhodh
	Lpin1
	Ift172
	Eif2d
	9930021J03Rik
	Scrn2
	Rrn3
	Cpt2
	Ubac1
	Leng1
	Tmem160
	Zdhhc4
	Gphn
	Stambp
	Aida
	Nfatc1
	Nrbf2
	Arf1
	Gm4631
	Commd10
	Alg1
	E4f1
	Pdhx
	Ncoa4
	Mrgprh
	Etl4
	Asb16
	Zfp1
	Rraga
	Parp1
	Eif2s3y
	Cdc27
	Gm4312
	2010012O05Rik
	Man2b1
	Dgka
	Kat7
	Ldha
	Zfp605
	Slc25a3
	Efcab14
	Vangl2
	4930506C21Rik
	Exosc7
	Ipo11
	Fgf13
	Alkbh6
	A_55_P1992934
	Diablo
	Lonp2
	Ccdc71l
	Fbxl5
	Usp48
	Gnas
	Cdk10
	Zfp428
	Smpdl3a
	Flad1
	Eef2
	Zc3h4
	Mpi
	G3bp1
	Mroh1
	Dync1h1
	Acsl4
	Thra
	Helb
	Taz
	A_55_P2161228
	Ikbkg
	Six1
	Gfpt1
	Nit1
	Ago2
	Otub2
	Lrrc57
	Elovl5
	Otud6b
	Chrne
	Mlec
	C2cd2
	Dyrk1b
	Tmem230
	Dhx32
	Pold2
	Prr14l
	Dpp9
	Gm4845
	Cdh13
	C1galt1c1
	Cdc42bpa
	LOC100044118
	Dtx3l
	Gng2
	Mrps17
	Psmd8
	Wnk2
	Dhx29
	Gls
	Dnmt3a
	Araf
	Faf1
	Ccng1
	Copa
	Pard3
	Eny2
	Arhgap10
	Gm6945
	l7Rn6
	Slc26a11
	Arhgap44
	2310015B20Rik
	Pon2
	Ifngr2
	Mef2d
	Trappc1
	Klhl31
	Dcaf8
	Spen
	Mkl2
	Hoxa9
	Sobp
	Snrk
	Hibadh
	Pigk
	Tigd2
	Lyrm5
	Gtdc1
	Pigy
	Ube2l3
	Hbs1l
	Ptges3
	Nfic
	Sf3a3
	Mef2a
	Strn3
	Tob2
	Tmem18
	Smarca5
	Det1
	Mia3
	Mcrs1
	A_55_P1992800
	Prmt5
	Ctbp1
	Ilf2
	Egln1
	Ccdc6
	Bre
	Ptov1
	Gm8973
	Stau2
	A930018M24Rik
	Sirt4
	Ccdc134
	Clpx
	Fam78a
	Zbtb18
	Ublcp1
	Ybx1
	Atp2c1
	2610201A13Rik
	Tbc1d16
	Me1
	Utp3
	Prdx3
	Tom1l1
	Dennd6b
	Tmem167b
	Syncrip
	Kdm8
	Dctn1
	Zmym2
	Terc
	Cyb5r4
	Pnkd
	Abhd17a
	Ppp6r1
	Fam216a
	Tceb2
	4933426M11Rik
	Gm14698
	Micall2
	Ube2e3
	Fkbp9
	Stag1
	Sort1
	Cul2
	A_55_P2096368
	Sorl1
	Smc3
	Gm12612
	Gstm3
	Tmed5
	Fam73b
	Abhd6
	Cdc42
	NAP111447-1
	Dnajb12
	2700062C07Rik
	Kalrn
	Ythdf2
	Zfp777
	Gamt
	Wbscr22
	Leng8
	Nadk2
	Gm6981
	Stt3b
	Mapk9
	NAP069232-1
	Sars2
	Smn1
	Dctn4
	Fsd2
	Wbp2
	Ubl3
	Amigo1
	Lpar6
	Tmem135
	R3hdm2
	Fundc1
	NAP092744-001
	Ubtd2
	D2hgdh
	E2f2
	Smek2
	Dyrk2
	Cyb5b
	Ift46
	Kctd15
	Kcnj12
	Pla2g6
	Ppapdc3
	Mavs
	Sema6d
	Nacc2
	Mapk1ip1
	Trps1
	LOC676974
	Trim24
	LOC100047464
	Wrap73
	Asb13
	AI426330
	Gm13315
	Gltpd1
	Heatr5a
	2310003H01Rik
	Bpnt1
	Fbxw5
	Pdlim5
	Unkl
	Fra10ac1
	Elk4
	Sik3
	Neb
	Wdr6
	Ccdc86
	Ccdc101
	Rnf8
	Large
	Gtpbp3
	Zfp507
	Rpl27a-ps1
	NAP031349-1
	Ivd
	Mras
	Rogdi
	Mrps25
	Mfsd8
	A_55_P2034227
	Mypop
	NAP005004-001
	Sphk2
	Mylk2
	Epn2
	Rad54l
	Asb10
	Zfp710
	Tshz1
	Reep1
	Hcfc1r1
	Gstm1
	Golga3
	A630007B06Rik
	Eral1
	Pde4d
	Jph1
	Iqcc
	Ncoa3
	Esr1
	Sec31a
	Evi5l
	Tfcp2l1
	Sec61a2
	Maoa
	Tstd2
	Sirt2
	Osbpl6
	Pomgnt1
	Ncoa6
	Chchd7
	Mrpl35
	Cnot7
	Myo18a
	Mbtps1
	Ralgapb
	Zfp641
	Ago1
	Maf
	Rnaseh2a
	LOC544818
	Uba2
	Slc2a8
	Smco1
	Dusp3
	Ttyh2
	Ppp1r3a
	Usp33
	Pitpnm2
	Acn9
	Snw1
	ENSMUST00000070905
	Kif1c
	Thrb
	Prrc2a
	Pltp
	2610034B18Rik
	Tbc1d14
	Rpgrip1
	LOC100046475
	Clock
	4933434E20Rik
	Pgap2
	Prmt7
	Hipk3
	Igfbp5
	1700123O20Rik
	Suz12
	Cradd
	Nek10
	Rprd2
	Nfatc3
	Snx16
	Rmdn1
	Prepl
	4833420G17Rik
	Stat5a
	Gm3725
	Cask
	Ficd
	Gna11
	Wtip
	Hist1h4c
	Cc2d2a
	Ubc
	Exosc5
	Slc16a3
	Trappc12
	Akr1e1
	Acp1
	Spry1
	Exoc3
	Nde1
	Phf20
	A_55_P2134032
	Acd
	Furin
	Asb12
	Asxl2
	Mrpl37
	Polr2e
	St3gal5
	Ppap2b
	Ncoa1
	Pbxip1
	Phf21a
	Mrps24
	Mad2l2
	Deptor
	Serpine2
	Mlycd
	Rbfox1
	Txlnb
	Srrm2
	Mast2
	Klc4
	Hps4
	AA408865
	Hrasls
	Birc2
	Sdf4
	Pus10
	Mcoln1
	Serpinb6c
	Wdtc1
	Sec23a
	Rps10
	Ifngr1
	Rai1
	Plcd4
	Zmynd11
	Hexb
	Gramd1a
	Car11
	Atp6v0a1
	NAP093863-001
	1110054M08Rik
	Ap2a1
	Brat1
	Fbxl4
	Fry
	Gm13547
	Smek1
	Zfp423
	H6pd
	Rnpep
	Fam193b
	Fkbp3
	Thnsl2
	Vipas39
	Ftsj1
	Gnpnat1
	Asb15
	Cog7
	Thop1
	Gpatch1
	Cnot2
	Ccz1
	Zfp317
	Rnf150
	Sgcb
	Txndc12
	Gm5408
	Gsk3b
	Ints8
	Lrpprc
	Vma21
	Dlgap1
	Pdzk1
	Uckl1
	AU022252
	Mettl22
	Ptk7
	Tcf4
	Pum1
	G6pc3
	Rfk
	Pradc1
	Clybl
	Ipo8
	Mob1b
	Stra13
	Agpat5
	Arid1b
	Ptprm
	Gtf2i
	Mylpf
	2310050B05Rik
	Mpst
	Gfer
	Iqck
	Orai3
	Myoz3
	Psen2
	Iars
	A_55_P2105017
	Pura
	Gps2
	Lzts2
	Sapcd1
	Zc3h3
	Cryz
	Rab12
	Slc25a25
	Slc16a9
	Akap9
	Tmem80
	Trap1
	Ccdc66
	Ppfibp1
	Ktn1
	Calcoco1
	Stk38l
	4930544D05Rik
	Mccc1
	Abhd14a
	Clip4
	Zfp426
	Arl5a
	Itm2a
	Slco3a1
	Lpl
	Dcbld2
	Tln2
	D2Bwg1423e
	Mkl1
	Ggact
	Phc1
	C530030K21Rik
	Atp13a5
	Dimt1
	Mmd
	Tinf2
	Vwa7
	C5ar2
	Usp3
	4930429F24Rik
	Rab40b
	Alg2
	Hexim2
	Gm5196
	Rnps1
	Klhl24
	Arfgef1
	Cpt1b
	Vps52
	Mmgt2
	Pdk2
	Amd2
	Cuedc1
	A_55_P1967483
	Ttc28
	Fam168a
	St8sia5
	9630041A04Rik
	R3hdm1
	Ubr2
	Tfb1m
	Zfp385c
	Cpeb3
	LOC100046693
	Coq10a
	Qser1
	Gm9747
	Fam122a
	Ano10
	A930016O22Rik
	Dnase1l2
	Cpsf2
	Tdrp
	Auts2
	Pld2
	Fuk
	Tyw1
	Prodh
	Hyal2
	Gltscr1l
	Tigd4
	Tmem106b
	Chd7
	Mettl21e
	Terf2
	Sqrdl
	Abcc9
	Snx30
	Grhpr
	Phkg1
	Tob1
	Zfp386
	Phka2
	Phyhd1
	Slc35f6
	Elf2
	Cbx1
	Dgkz
	Lats2
	Pcgf3
	Cbx6
	Gbas
	Smim8
	Gstm2
	Hectd3
	Gypc
	Zfp81
	Gm5088
	Hcfc1
	Add3
	Fkbp15
	Med24
	BC023829
	Mreg
	Atxn2
	Mbnl1
	Trio
	BC003331
	9930111J21Rik1
	Lhpp
	Fam53b
	Ptpla
	Pqlc2
	Ctage5
	AI464131
	Mical2
	Pmepa1
	Sap130
	Sfxn3
	Dnaja3
	Inpp5k
	2310009B15Rik
	Tbc1d22b
	Heatr2
	Gbf1
	A_55_P2148285
	Lpcat3
	Prkca
	Spop
	Pcx
	Letm1
	Cd302
	Dnajb1
	A_55_P2163263
	Arhgef12
	Tspan7
	Ankhd1
	Pgm2l1
	Mcm2
	Prrx1
	Sh2d7
	Carkd
	Slc7a2
	A_55_P2033680
	Sirt6
	Ivns1abp
	Plscr3
	Nlk
	Pds5b
	Smc4
	Sharpin
	1700030K09Rik
	Tada3
	Gnptab
	Zfp277
	Cox18
	Tjap1
	Ormdl2
	1110008P14Rik
	Slc45a4
	Usp2
	Kctd3
	Gm7209
	Lgals3bp
	Arhgef10l
	Zfp467
	Calm1
	Rbm12b2
	Rufy1
	Fam96b
	Fam86
	Sema3c
	Cyb5r1
	Crls1
	Angptl1
	Tcf25
	2810021G02Rik
	Gprc5c
	Spg7
	Sypl
	Tbc1d19
	Ctc1
	Ddit4
	Cdon
	Nek6
	Hspa2
	Ermard
	Tmem184c
	Samhd1
	Otub1
	Mapk12
	Usp45
	Nphp1
	Gkap1
	Gm10135
	Ube2d1
	Erp44
	Tnrc6c
	2810416G20Rik
	Ubr5
	Eml1
	Abhd17c
	Gm20877
	Alpk3
	P4ha2
	Cped1
	Bbip1
	Rpusd3
	Sass6
	Kbtbd4
	Gucd1
	Cdk2ap1
	Anxa9
	Tor1b
	Trappc11
	Setd1b
	Pld3
	Tmem233
	Stk3
	Gtf3c5
	Prkab2
	Arih1
	Nol6
	Mxra8
	Cerkl
	Ap3m1
	AI663975
	Car14
	BC030336
	Med1
	Zcrb1
	Sfrs18
	Ddr1
	Slc26a6
	Eif4ebp3
	Fhod3
	Arnt
	Gm2436
	Rbm24
	Ocrl
	Cnot1
	Irf2bpl
	Acadsb
	Carns1
	Tbcd
	Spice1
	Sptb
	Lgalsl
	Man2c1
	Sumf2
	Gdf1
	Hlf
	Unc119
	Homer1
	Cdh8
	Fkbp5
	Gm2a
	Slc9a1
	Me2
	Lypla1
	Evi5
	Hist2h3c2-ps
	Trim35
	Mrps15
	Cables2
	Tmem56
	Gsk3a
	Mtvr2
	Eepd1
	Top3b
	Papd5
	LOC640919
	Farp2
	5830418K08Rik
	Cnot11
	6820431F20Rik
	Prkcd
	AU040320
	Zfp68
	Lingo3
	Gm21719
	Zfp367
	Pxmp4
	Cacna2d4
	Rab7l1
	Hdac4
	Fut8
	Prpf39
	Mars
	Tfdp2
	Usp34
	B4galt3
	Gm6541
	Slain2
	Gorasp1
	Mamstr
	Ssh2
	Exoc7
	Zfp217
	Zcchc8
	Itfg1
	Rarb
	Raver1
	Cdc16
	Smyd2
	Acot6
	Tada2a
	Stac3
	Zfp395
	Dph2
	Dnaja2
	Rnf220
	Cnih4
	Olfr150
	Pdzd9
	Zfp142
	Dcaf4
	Ppp2r3c
	Ddx46
	Tspan8
	Srsf1
	Atp2b3
	Lamc1
	Mink1
	Cacng7
	Zfp521
	Rpusd2
	Arfgap2
	Cux1
	Ppm1l
	Snapin
	NAP115053-1
	Gadl1
	Tial1
	Cxcr6
	Chmp2b
	Tirap
	Gm6658
	Zscan26
	Cstf2t
	Lbr
	St3gal6
	Cyp26a1
	Pcbp2
	Lig3
	Trim11
	Dpysl2
	Med26
	Agpat1
	Klc2
	Zc3h18
	Ikbip
	Morn4
	Hes1
	Gm3002
	Cmtm7
	Dusp6
	Nup155
	Rab6a
	9030624J02Rik
	Thoc5
	Rae1
	Capn3
	Zfp454
	Ube2d4
	Uggt1
	Rasgrp3
	Sdr39u1
	Hipk2
	Parp4
	Pifo
	Pfkfb3
	Fam45a
	Scfd2
	Smc6
	Rhoa
	Irs1
	Creb3l2
	Gmppa
	Rcor3
	Spns2
	Celf1
	Mkrn2
	Naa25
	Lsp1
	Stim1
	Ubap2
	Ppfia1
	Nsf
	Ppapdc1a
	B630005N14Rik
	Atp1b2
	Smim1
	Bccip
	Ap1s2
	Asb4
	Snora74a
	Gm6307
	Zfp654
	Grb2
	Azi1
	Asb2
	Rasa1
	Letmd1
	Vps25
	Xrcc5
	St7l
	Prickle3
	Zfp46
	Adhfe1
	Mboat7
	Klhl38
	2610507I01Rik
	Mccc2
	Prorsd1
	Eef2k
	Acbd6
	Kansl1l
	Foxred1
	Tmem55a
	Zmym3
	Hspa4
	Prr13
	Lrp4
	Nat6
	Fam114a2
	Ighv5-9
	Orc3l
	Lrrc30
	Enthd2
	Nipa2
	Gatad2b
	Tom1l2
	Aqp1
	Lrrc28
	1700025G04Rik
	Leprotl1
	Orai1
	Desi1
	Alg3
	Inhbe
	Gm9877
	Slit3
	Atp6v1c1
	D14Abb1e
	Pcnt
	Gm5918
	LOC675231
	Hr
	Rhbdf2
	Tns1
	Arrdc2
	Casz1
	Gpcpd1
	Zfp687
	Lenep
	3830406C13Rik
	Prkacb
	AI852064
	Brd3
	Wls
	Gm16287
	Atp13a1
	Kdm2a
	Krba1
	Git1
	Mphosph8
	Iffo1
	Zfp825
	Sowaha
	Cdc26
	Pagr1a
	Prr14
	Gmps
	Cdv3
	Irak1
	Scrib
	Serinc2
	Camk2a
	Cdkn2aipnl
	Olfml3
	Strada
	Net1
	Gpt2
	A_55_P2148284
	Zfp661
	Rars2
	Pan3
	Dio3os
	Rcbtb1
	Ttc7b
	Bicc1
	Nkiras2
	Ncstn
	Oxa1l
	2310045N01Rik
	Wnt9a
	Tenm3
	Snx27
	Ube3b
	Dag1
	Prr15
	G3bp2
	Aldh6a1
	Bnip3
	Filip1l
	Nutf2
	Mtif3
	Asb14
	Cdkn1b
	Dip2c
	Rbm45
	Mllt6
	Olfr740
	Tor2a
	Ncald
	Lta4h
	Taok3
	Isoc2a
	Rnf123
	Raf1
	Ngfr
	A530047J11Rik
	1700080E11Rik
	Gosr1
	Dym
	Nhsl1
	Smox
	Gm5065
	Fgd4
	Flcn
	A_55_P2157507
	Tekt1
	Hnrnpa1
	Camk2d
	Gm5957
	Ttll7
	Fibin
	Pdp1
	Egfl8
	Lsm14b
	Kcng4
	G630025P09Rik
	Usp22
	Slc16a10
	Gm5817
	Itgb3bp
	Ryk
	Kdm3b
	Daglb
	Psmf1
	Limch1
	Spidr
	Tspan13
	Rai2
	Rabep2
	Zbtb17
	Orc3
	Pex26
	Tmem177
	Uri1
	Kmt2b
	Inpp5b
	Caskin1
	Pqbp1
	Tet2
	Ebf3
	Ky
	Yme1l1
	Acvr2a
	Ppp3r1
	Cbfa2t2
	Invs
	Rbm26
	Mtus1
	Ep300
	Lifr
	Med12
	Gpx3
	Atp6v0a2
	Itch
	Ski
	Gab1
	Polr1a
	Slc38a4
	Gm2897
	Pld5
	Slc25a42
	Pdlim7
	Zdhhc8
	Ebag9
	Kbtbd12
	Golgb1
	Tspyl1
	Pde7b
	Tcf20
	Tmed10
	Tmem245
	Plin5
	Pfas
	Mybph
	Sfxn2
	Igsf3
	Sp2
	Ncapd3
	Sh3bp5
	Gm17093
	Best3
	Jup
	Cpne3
	Tcf12
	Pde4a
	Trav13-1
	Kcnj2
	Phf12
	ENSMUST00000113709
	Gm8400
	Xpr1
	40435
	Tbl1xr1
	Rps6ka1
	Taf15
	Cdk5rap1
	Cops4
	E330014E10Rik
	Gaa
	9030617O03Rik
	Hps5
	Tug1
	NAP092556-001
	Slc25a35
	LOC100041369
	Prkag3
	LOC100046583
	1700120C14Rik
	Sec24b
	She
	Lpgat1
	Stat5b
	Pla2g7
	Ikzf2
	C330007P06Rik
	Tmem52
	Cyp4f39
	Chmp5
	Nid1
	Ypel2
	A730009E18Rik
	Pitpna
	Frmpd1
	Klf13
	Tpm1
	Dync1li1
	Fam120a
	Gstm4
	Nck2
	Kcnma1
	Cyfip1
	Supt16
	Osbpl7
	Gpbp1l1
	Cdc42ep2
	Foxn2
	Ndrg3
	Mmp2
	Tph1
	Epg5
	Set
	Gas1
	Ifnar1
	Pdcd2l
	Reps1
	D830024N08Rik
	Mr1
	Fbxo28
	Tecr
	Ypel1
	Ddi2
	TC1600187
	1700003H04Rik
	Kif2a
	Ankrd24
	Slc38a9
	Rreb1
	Pdcd10
	Gm9869
	Fam214a
	Cd34
	Gid4
	Adh1
	Angptl2
	Tipin
	Nhs
	Arglu1
	Slc39a13
	Cep350
	Kpna1
	Gpaa1
	Birc6
	Tmem131
	B4galt7
	Lrrc38
	Ighv14-2
	Ppp1r1a
	Ints3
	Fuz
	Lcor
	Ltbp3
	D5Ertd579e
	Dpf2
	AK080218
	Irf2
	Mrpl38
	Fgf22
	Sim2
	Atcay
	Gm13775
	Mfap3
	Ighv5-4
	Myot
	Txnip
	Eif3a
	Obscn
	LOC100189605
	Ces1d
	Kank2
	Fntb
	C77096
	Usp24
	Gatc
	ENSMUST00000100216
	Vwa9
	LOC100046877
	Jph3
	Tle1
	Ankmy2
	Ar
	Mtss1l
	Mtmr2
	Dkk3
	Ube2g1
	Fam186b
	Pxk
	Vamp7
	Ofcc1
	Mss51
	Sec24a
	1810011O10Rik
	Pitpnc1
	Shisa2
	Acvr1b
	A630057N01Rik
	Gm7233
	Gm5588
	Pnrc2
	1810009N02Rik
	Actl9
	Celf2
	Ogn
	Cdkl4
	Golm1
	Crtc3
	Pfkfb1
	Cyb5d2
	Setd5
	4633401B06Rik
	Cdc42ep3
	Actc1
	Prima1
	Cdc42ep1
	Ccdc125
	Slc2a3
	Ampd1
	Adam10
	Cap2
	Cbr2
	Inha
	Nipsnap3a
	Kera
[truncated: 27 more rows]

## Sheet: Autophagy regulators
Exclusive Autophagy regulators	Exclusive DEGs Smn1DSkm vs. Wt	common
ATF4	Ambn	ATF2
ATF6	Ankk1	ATF3
CEBPB	Awat1	DDIT3
CREB1	Capn8	EGR1
CRTC2	Cd48	IRF1
E2F1	Crb1	MEF2A
EIF2A	Efna3	MYC
EPAS1	Gm11346	NFE2L2
ESR2	Gm15232	SIRT2
FOS	Gng3	SIRT4
FOXO1	Gpnmb	SIRT6
FOXO3	Gsdmd	STAT3
FOXO4	Kcnk5
FOXO6	Kcns1
HEY2	Lef1
HIF1A	Ms4a6b
HSF1	Slitrk3
LMX1A	Slurp1
LMX1B	Sox15
MAPK1	Synj2
MAPK3	Tmprss11bnl
MITF	Ugt2b34
NACC1	Zfp236
NFE2L1	6720432D03Rik
NFKB1	9330133O14Rik
NRF1	A_55_P1993184
PPARA	A_55_P2089209
PPARG	AU021128
PPARGC1A	ENSMUST00000072254
PPARGC1B	ENSMUST00000114742
RARA	Gm11529
RELA	Gm2082
RELB	Gm2750
RFX1	Gm3519
SIRT1	LOC100048040
SIRT3	Dlgap2
SIRT5	Parp10
SIRT7	Srgap1
SOX2	Rrad
SP1	B930018H19
TFE3	E430022K19Rik
TFEB	Zxdb
TFEC	Csta3
TNFAIP3	A_55_P2415029
TP53	Foxp3
XBP1	Srxn1
YY1	Egln2
ZEB1	Fbxo39
ATF5	Arc
BDNF	A630026N12Rik
JUN	Cxcl1
JUNB	LOC100048512
KEAP1	Dusp2
NR1H4	Mt2
STAT1	Osgin1
ZKSCAN3	Vasn
	E030030I06Rik
	Cd300lf
	2900035I09Rik
	Adamts1
	2310005E17Rik
	Sphk1
	Sap30
	Gm14243
	Hmox1
	5031434C07Rik
	Ankrd1
	Myh9
	Fam83g
	AU022751
	Fam115a
	AB124611
	Prss28
	Fam102a
	Paqr6
	Sox9
	Csf1
	Piwil1
	Ankrd2
	Taar7f
	Map6d1
	Tk1
	Cgref1
	Ctnnd1
	Gm6940
	Gm6754
	Hist1h1t
	Lmod2
	Hyi
	Klf6
	Ahnak2
	Sertad1
	Dpf1
	Tnfrsf12a
	Csrnp1
	Park2
	LOC100044968
	Pdpn
	Btrc
	5830417I10Rik
	Tuba1c
	Cfp
	LOC434825
	2001-03-01
	Matn4
	Mafk
	Magef1
	Tubb6
	Rabgap1
	Myo19
	Cd68
	Oas1d
	Cidea
	Uba1y
	2610318N02Rik
	4930486L24Rik
	Hbegf
	Nova2
	Grwd1
	5830409B07Rik
	9530036O11Rik
	Gm5258
	A330033J07Rik
	Gch1
	Spsb1
	9430025M13Rik
	Gm5316
	Gm2016
	Gm2749
	Zfp703
	Zfp655
	Slc2a1
	4933417O13Rik
	Gm2748
	Tex101
	Dcaf12l2
	Emp1
	LOC100046908
	Hmga2-ps1
	Rcan1
	4930447J18Rik
	Gm7376
	Gm12840
	Pip5k1a
	Gm3901
	Btg2
	A_55_P1984083
	Fam134b
	Serpinb6e
	Phldb1
	Mfap4
	Nos2
	Tnip2
	Cd44
	Lmnb2
	Serpine1
	A_55_P1981992
	Sfrp5
	Gm10436
	Plagl1
	Mustn1
	XM_001472371
	Sorcs1
	Tmem251
	6430411K18Rik
	LOC546233
	Mthfsd
	Trim71
	Klhl40
	4930430D24Rik
	Trib1
	Dusp5
	Pelo
	Gm3651
	Arhgef33
	Pcyt1b
	ENSMUST00000090250
	4930452L12Rik
	Trav15-2-dv6-2
	Zfp715
	Tmem184a
	LOC100045321
	2300009A05Rik
	C230037L09
	Gast
	Sh3bp5l
	Myh1
	Igkv2-109
	Gng8
	Gpr156
	Pcnx
	Fhl1
	Gm7710
	Gpbar1
	1520401A03Rik
	Sp4
	Snx29
	Vax2
	Gm3797
	Elk3
	Gm6236
	Olfm1
	Cep110
	A_55_P2064171
	Icmt
	Pigt
	Ppfia4
	ENSMUST00000116120
	Gm5513
	Gm5393
	Ocel1
	Fbxo30
	Dnajc10
	Cd82
	Rab44
	Gm5705
	LOC100046858
	Gm3051
	Ifi30
	Errfi1
	Gm10444
	Phlda1
	Eef1a1
	A230045G11Rik
	Gm11595
	Cacna2d2
	Zc3h10
	Prdm1
	Gm2627
	Naif1
	Serpina3h
	Gm7029
	Bzrap1
	Pou3f2
	Cd1d2
	Gm10818
	Mt1
	Midn
	Zbtb2
	Nab2
	Tpm3
	Gm4850
	Tm9sf3
	Kcnab1
	Fer1l6
	Lmcd1
	Ciita
	Gm7157
	Gm4858
	Arpp21
	4930505N22Rik
	Tle6
	Gdf5
	Xirp1
	Cstb
	Gemin6
	Gabarapl1
	Zbtb26
	Gm833
	Coq10b
	A_55_P2132697
	Iqsec3
	Azin1
	Prkar1a
	Pwwp2b
	Exoc3l
	Hk1
	B4galt5
	Pemt
	Gm13084
	Pcsk1n
	Efhd2
	Vash1
	A_55_P2015777
	Tmem242
	Klf4
	Ier5l
	A730062M13Rik
	Spint2
	Myo1c
	Ccdc141
	Eif1a
	Egln3
	Kcnk12
	Thbd
	Sox12
	Gm10253
	7030419G21Rik
	Slc7a5
	4933405D12Rik
	Eif4e
	Gm3448
	Gm17082
	Khdc1c
	Kctd7
	Mcl1
	Ephx3
	E2f7
	A130040M12Rik
	Prkag2
	Prmt6
	Gm4155
	Dzip1l
	Adig
	Gpr115
	Pdgfb
	Clstn3
	4833415N18Rik
	KCNQ1ot1
	Gm3925
	Rffl
	NAP069501-1
	A530072M11Rik
	A930037O16Rik
	4632427E13Rik
	4921529N20Rik
	Gfra4
	Rhox2h
	Siglece
	Usp54
	Syt10
	Hdac6
	Olfr700
	Ccdc169
	Spata32
	Sema6a
	C330021F23Rik
	Cldn15
	Tnk1
	1700016P03Rik
	BC005537
	5430417L22Rik
	Map2k7
	Dbndd2
	Inhbb
	Slc7a1
	NAP111319-1
	Tox4
	Med16
	Fosb
	D630032N06Rik
	Atp2b1
	LOC100045291
	Tsku
	Shank3
	Vegfa
	Hilpda
	Pycr1
	Defa-rs12
	ENSMUST00000098918
	Gm2563
	ENSMUST00000114046
	Cpxm1
	Gm2504
	Pi16
	AK220028
	Gm8066
	Plk2
	Pcf11
	Cplx1
	Akap2
	Fosl2
	Actr3b
	Ube2i
	Zfp462
	Irak2
	Dgcr2
	A_55_P2095000
	Gm13889
	Plac9
	Tcfcp2
	A_55_P2157914
	Gm13308
	Gm2527
	Zdhhc18
	Gm17414
	LOC100039402
	Gne
	Prrt1
	Npas4
	Fat3
	AI118078
	Chst15
	Slc47a1
	Bnip2
	Ccdc167
	LOC677171
	Gm2334
	Ppp2r3d
	Dusp26
	Gm9964
	Gm9644
	A_55_P2087963
	Obfc1
	Pim1
	Matk
	2009-03-01
	2010111I01Rik
	Gm6795
	Aoc3
	Cstf2
	Kifc5c-ps
	Pde2a
	Cym
	Fermt2
	4931428A05Rik
	Alyref2
	Gjd3
	Acad8
	Supt6
	Gm2658
	Gm20730
	Myh7b
	Rnf121
	C030048H21Rik
	Angptl4
	Gm2742
	4933440N22Rik
	Vps18
	H3f3b
	AI845619
	Gm4700
	A_66_P130993
	Zfp160
	Fgfr3
	Lax1
	LOC676177
	Parp9
	Cr2
	Gm3146
	Ddx5
	Mir22hg
	Srrm3
	Gm2371
	LOC638045
	Pacs1
	A_55_P2053798
	Cd28
	Gm3224
	Lhx1
	2810403A07Rik
	Tlr13
	Pvr
	Nkain4
	Ell
	Olfr1347
	Sde2
	Trim63
	Itgb1
	Pdik1l
	Gm2375
	Krtap4-8
	A_55_P1958912
	Ifitm3
	Fam163b
	Ss18
	Abhd16b
	A_55_P2148744
	Gna13
	1110002J07Rik
	Tsga8
	Speg
	LOC100045096
	Cyp2r1
	Ckmt1
	LOC100044768
	Pcdh1
	Ifrd1
	Amotl2
	Tgif2
	Kcnh3
	Trpv2
	Dedd2
	Adamts8
	Ttc16
	5830469G19Rik
	Clic4
	NP883496
	Hivep3
	Mt3
	Odc1
	Gm12725
	Gm4235
	Gm6425
	A3galt2
	1700008O03Rik
	Gm4131
	Traip
	AA960618
	D5Wsu152e
	Rxfp3
	1700006J14Rik
	Ccdc142
	Klk10
	Mirg
	H1foo
	NEAT1
	Tmem161a
	LOC100044545
	Ahnak
	Gm2015
	Gm2900
	Tln1
	LOC100047006
	Grm4
	Ntng1
	LOC100045328
	Ptrf
	Sdc4
	Gm3587
	Ceacam20
	Capn5
	2310002L09Rik
	Rpl26-ps2
	LOC100048297
	Fgd5
	Nolc1
	TC1636993
	Ehmt1
	Ifnl3
	Wdr73
	Tcte1
	Gm5129
	C030013C21Rik
	Tmem54
	Gm7475
	Tcp11
	Serpina11
	Fnip2
	Zfand2a
	S100a13
	2700073G19Rik
	LOC100045471
	Arhgef4
	Haao
	Arfgap3
	Pvt1
	Gm5878
	Nhlh1
	LOC100046144
	Lrrc3
	Cldn25
	Gm3087
	Ptbp1
	Rrbp1
	B830017H08Rik
	Pdlim1
	Dpysl4
	Def6
	LOC100044756
	Atic
	NAP017482-001
	Gm5388
	Gm21865
	Olfr632
	LOC100048400
	Ighv14-4
	Igsf23
	Psmb8
	4930517O19Rik
	1700013B16Rik
	Rnase13
	Marcks
	Fgd3
	EG668643
	Gm10330
	Vcl
	A_55_P2128181
	Rc3h1
	Csrp2bp
	Csnk2b
	TC1772784
	A730061H03Rik
	Clcn3
	Med25
	A_55_P2076154
	Fastkd5
	Dis3l
	Cd72
	Rwdd4a
	Cs
	Cog8
	Gm10094
	Nabp2
	Ogfod3
	Akap1
	Gm7206
	Rsu1
	Cacnb1
	Twsg1
	Btbd2
	Zer1
	Tab2
	Zc3h11a
	Aar2
	Elavl1
	Ddx19a
	Dpagt1
	Cand2
	Fbxo25
	Tulp4
	4930415C11Rik
	Map2k4
	Pax5
	Eif4g3
	Sbno1
	Gm12693
	Ppih
	LOC100048133
	Sdccag3
	Fzr1
	Gon4l
	Chmp4b
	Ndufs5
	Aaed1
	Bckdk
	Npepps
	Slco1a1
	Eif2b2
	Syt11
	Abcc5
	Glrx3
	Esf1
	Lin37
	Myo5c
	Mrps2
	Pnrc1
	Ube2h
	Tmem33
	Itga7
	Tarsl2
	Chm
	6030458C11Rik
	Lrrc20
	Polr3h
	Gm11449
	Glt8d1
	Capn1
	Bbs7
	Pdcl
	2700089E24Rik
	Tgs1
	NAP062887-1
	Mtdh
	Iqsec1
	Rbm33
	Ganab
	Hsf2
	Ccrl2
	Lrtm1
	Secisbp2
	Kdm2b
	Prkag1
	Lbx1
	Fbxw4
	Dgkq
	Stx8
	Nelfb
	Fbxo32
	Nfix
	Gm6396
	Aak1
	LOC674218
	0610009O20Rik
	Gm11677
	Morf4l1
	Adcy9
	Dolk
	Dpy30
	Fbxo7
	Slc44a2
	Cenpb
	Rab10
	Cops7a
	Rxrg
	Zfp358
	Fam35a
	Cd55
	Ccp110
	Mrrf
	Gigyf1
	Bphl
	Gpr44
	Qk
	Trmt2b
	Hist1h1e
	Clcc1
	Synm
	Gm1661
	Ptges3l
	Tmod4
	Vps16
	Nctc1
	Uqcc2
	Alkbh3
	Lin52
	Larp4
	Yaf2
	Hsd17b4
	Slc12a9
	ENSMUST00000053926
	Cc2d1b
	Rexo1
	Klk1
	Cyb561d1
	Ogdh
	Nedd4
	Zfp61
	Gfm2
	Lypla2
	AU019202
	Ntpcr
	B4galt1
	Scrn3
	Vapa
	Gm13666
	XM_001475478
	Egf
	Zfp946
	Nudt2
	Pkdcc
	Trpt1
	Dynlrb1
	Rev3l
	Scamp2
	Maob
	Fam160b1
	Kmt2c
	Gyg
	Epb4.1
	Pon3
	Fam149b
	Tmem69
	Gm4613
	Snx19
	Creg1
	A230065N10Rik
	Gm4595
	Dhodh
	Lpin1
	Ift172
	Eif2d
	9930021J03Rik
	Scrn2
	Rrn3
	Cpt2
	Ubac1
	Leng1
	Tmem160
	Zdhhc4
	Gphn
	Stambp
	Atg3
	Aida
	Nfatc1
	Nrbf2
	Arf1
	Gm4631
	Commd10
	Alg1
	E4f1
	Pdhx
	Ncoa4
	Mrgprh
	Etl4
	Asb16
	Zfp1
	Rraga
	Parp1
	Eif2s3y
	Cdc27
	Gm4312
	2010012O05Rik
	Man2b1
	Dgka
	Kat7
	Ldha
	Zfp605
	Slc25a3
	Efcab14
	Vangl2
	4930506C21Rik
	Exosc7
	Ipo11
	Fgf13
	Alkbh6
	A_55_P1992934
	Diablo
	Lonp2
	Ccdc71l
	Fbxl5
	Usp48
	Gnas
	Cdk10
	Zfp428
	Smpdl3a
	Flad1
	Eef2
	Zc3h4
	Mpi
	G3bp1
	Mroh1
	Dync1h1
	Acsl4
	Thra
	Helb
	Taz
	A_55_P2161228
	Ikbkg
	Six1
	Gfpt1
	Nit1
	Ago2
	Otub2
	Lrrc57
	Elovl5
	Otud6b
	Chrne
	Mlec
	C2cd2
	Dyrk1b
	Tmem230
	Dhx32
	Pold2
	Prr14l
	Dpp9
	Gm4845
	Cdh13
	C1galt1c1
	Cdc42bpa
	LOC100044118
	Dtx3l
	Gng2
	Mrps17
	Psmd8
	Wnk2
	Dhx29
	Gls
	Dnmt3a
	Araf
	Faf1
	Ccng1
	Copa
	Pard3
	Eny2
	Arhgap10
	Gm6945
	l7Rn6
	Slc26a11
	Arhgap44
	2310015B20Rik
	Pon2
	Ifngr2
	Mef2d
	Trappc1
	Klhl31
	Dcaf8
	Spen
	Mkl2
	Hoxa9
	Sobp
	Snrk
	Hibadh
	Pigk
	Tigd2
	Lyrm5
	Gtdc1
	Pigy
	Ube2l3
	Hbs1l
	Ptges3
	Nfic
	Sf3a3
	Strn3
	Tob2
	Tmem18
	Smarca5
	Det1
	Mia3
	Mcrs1
	A_55_P1992800
	Prmt5
	Ctbp1
	Ilf2
	Egln1
	Ccdc6
	Bre
	Ptov1
	Gm8973
	Stau2
	A930018M24Rik
	Ccdc134
	Clpx
	Fam78a
	Zbtb18
	Ublcp1
	Ybx1
	Atp2c1
	2610201A13Rik
	Tbc1d16
	Me1
	Utp3
	Prdx3
	Tom1l1
	Dennd6b
	Tmem167b
	Syncrip
	Kdm8
	Dctn1
	Zmym2
	Terc
	Cyb5r4
	Pnkd
	Abhd17a
	Ppp6r1
	Fam216a
	Tceb2
	4933426M11Rik
	Gm14698
	Micall2
	Ube2e3
	Fkbp9
	Stag1
	Sort1
	Cul2
	A_55_P2096368
	Sorl1
	Smc3
	Gm12612
	Gstm3
	Tmed5
	Fam73b
	Abhd6
	Cdc42
	NAP111447-1
	Dnajb12
	Tm9sf1
	2700062C07Rik
	Kalrn
	Ythdf2
	Zfp777
	Gamt
	Wbscr22
	Leng8
	Nadk2
	Gm6981
	Stt3b
	Mapk9
	NAP069232-1
	Sars2
	Smn1
	Dctn4
	Fsd2
	Wbp2
	Ubl3
	Amigo1
	Lpar6
	Tmem135
	R3hdm2
	Fundc1
	NAP092744-001
	Ubtd2
	D2hgdh
	E2f2
	Smek2
	Dyrk2
	Cyb5b
	Ift46
	Kctd15
	Kcnj12
	Pla2g6
	Ppapdc3
	Mavs
	Sema6d
	Nacc2
	Mapk1ip1
	Trps1
	LOC676974
	Trim24
	LOC100047464
	Wrap73
	Asb13
	AI426330
	Gm13315
	Gltpd1
	Heatr5a
	2310003H01Rik
	Bpnt1
	Fbxw5
	Pdlim5
	Unkl
	Fra10ac1
	Elk4
	Sik3
	Neb
	Wdr6
	Ccdc86
	Ccdc101
	Rnf8
	Large
	Gtpbp3
	Zfp507
	Rpl27a-ps1
	NAP031349-1
	Ivd
	Mras
	Rogdi
	Mrps25
	Mfsd8
	A_55_P2034227
	Mypop
	NAP005004-001
	Sphk2
	Mylk2
	Epn2
	Rad54l
	Asb10
	Zfp710
	Tshz1
	Reep1
	Hcfc1r1
	Gstm1
	Golga3
	A630007B06Rik
	Eral1
	Pde4d
	Jph1
	Iqcc
	Ncoa3
	Esr1
	Sec31a
	Evi5l
	Tfcp2l1
	Sec61a2
	Maoa
	Tstd2
	Osbpl6
	Pomgnt1
	Ncoa6
	Chchd7
	Mrpl35
	Cnot7
	Myo18a
	Mbtps1
	Ralgapb
	Zfp641
	Pcm1
	Ago1
	Maf
	Rnaseh2a
	LOC544818
	Uba2
	Slc2a8
	Smco1
	Dusp3
	Ttyh2
	Ppp1r3a
	Usp33
	Pitpnm2
	Acn9
	Snw1
	ENSMUST00000070905
	Kif1c
	Thrb
	Prrc2a
	Pltp
	2610034B18Rik
	Tbc1d14
	Rpgrip1
	LOC100046475
	Clock
	4933434E20Rik
	Pgap2
	Prmt7
	Hipk3
	Igfbp5
	1700123O20Rik
	Suz12
	Cradd
	Nek10
	Rprd2
	Nfatc3
	Snx16
	Rmdn1
	Prepl
	4833420G17Rik
	Stat5a
	Gm3725
	Cask
	Ficd
	Gna11
	Wtip
	Hist1h4c
	Cc2d2a
	Ubc
	Exosc5
	Slc16a3
	Trappc12
	Akr1e1
	Acp1
	Spry1
	Exoc3
	Nde1
	Phf20
	A_55_P2134032
	Acd
	Furin
	Asb12
	Asxl2
	Mrpl37
	Polr2e
	St3gal5
	Ppap2b
	Ncoa1
	Pbxip1
	Phf21a
	Mrps24
	Vmp1
	Mad2l2
	Deptor
	Serpine2
	Mlycd
	Rbfox1
	Txlnb
	Srrm2
	Mast2
	Klc4
	Hps4
	AA408865
	Hrasls
	Birc2
	Sdf4
	Pus10
	Mcoln1
	Serpinb6c
	Wdtc1
	Sec23a
	Rps10
	Ifngr1
	Rai1
	Plcd4
	Zmynd11
	Hexb
	Gramd1a
	Car11
	Atp6v0a1
	NAP093863-001
	1110054M08Rik
	Ap2a1
	Brat1
	Fbxl4
	Fry
	Gm13547
	Smek1
	Zfp423
	H6pd
	Rnpep
	Abl1
	Fam193b
	Fkbp3
	Thnsl2
	Vipas39
	Tmem59
	Ftsj1
	Gnpnat1
	Asb15
	Cog7
	Thop1
	Gpatch1
	Cnot2
	Ccz1
	Zfp317
	Rnf150
	Sgcb
	Txndc12
	Gm5408
	Gsk3b
	Ints8
	Lrpprc
	Vma21
	Dlgap1
	Pdzk1
	Uckl1
	AU022252
	Mettl22
	Ptk7
	Tcf4
	Pum1
	G6pc3
	Rfk
	Pradc1
	Clybl
	Ipo8
	Mob1b
	Stra13
	Agpat5
	Arid1b
	Ptprm
	Gtf2i
	Mylpf
	2310050B05Rik
	Mpst
	Gfer
	Iqck
	Orai3
	Myoz3
	Psen2
	Iars
	A_55_P2105017
	Pura
	Gps2
	Lzts2
	Sapcd1
	Zc3h3
	Cryz
	Rab12
	Slc25a25
	Slc16a9
	Atg4c
	Akap9
	Tmem80
	Trap1
	Ccdc66
	Ppfibp1
	Ktn1
	Calcoco1
	Stk38l
	4930544D05Rik
	Mccc1
	Abhd14a
	Clip4
	Zfp426
	Arl5a
	Itm2a
	Slco3a1
	Lpl
	Dcbld2
	Tln2
	D2Bwg1423e
	Mkl1
	Ggact
	Phc1
	C530030K21Rik
	Atp13a5
	Dimt1
	Mmd
	Tinf2
	Vwa7
	C5ar2
	Usp3
	4930429F24Rik
	Rab40b
	Alg2
	Hexim2
	Gm5196
	Rnps1
	Klhl24
	Arfgef1
	Cpt1b
	Vps52
	Mmgt2
	Pdk2
	Amd2
	Cuedc1
	A_55_P1967483
	Ttc28
	Fam168a
	St8sia5
	9630041A04Rik
	R3hdm1
	Ubr2
	Tfb1m
	Zfp385c
	Cpeb3
	LOC100046693
	Coq10a
	Qser1
	Gm9747
	Fam122a
	Ano10
	A930016O22Rik
	Dnase1l2
	Cpsf2
	Tdrp
	Auts2
	Pld2
	Fuk
	Tyw1
	Zfyve1
	Prodh
	Hyal2
	Gltscr1l
	Tigd4
	Tmem106b
	Chd7
	Mettl21e
	Terf2
	Sqrdl
	Rab8a
	Abcc9
	Snx30
	Grhpr
	Phkg1
	Tob1
	Zfp386
	Phka2
	Phyhd1
	Slc35f6
	Elf2
	Cbx1
	Dgkz
	Rab11b
	Lats2
	Pcgf3
	Cbx6
	Gbas
	Smim8
	Gstm2
	Hectd3
	Gypc
	Zfp81
	Gm5088
	Hcfc1
	Add3
	Fkbp15
	Med24
	BC023829
	Mreg
	Atxn2
	Mbnl1
	Trio
	BC003331
	9930111J21Rik1
	Lhpp
	Fam53b
	Ptpla
	Pqlc2
	Ctage5
	AI464131
	Mical2
	Pmepa1
	Sap130
	Sfxn3
	Dnaja3
	Inpp5k
	2310009B15Rik
	Tbc1d22b
	Heatr2
	Gbf1
	A_55_P2148285
	Lpcat3
	Prkca
	Spop
	Pcx
	Letm1
	Cd302
	Dnajb1
	A_55_P2163263
	Arhgef12
	Tspan7
	Ankhd1
	Pgm2l1
	Mcm2
	Prrx1
	Sh2d7
	Carkd
	Slc7a2
	A_55_P2033680
	Ivns1abp
	Plscr3
	Nlk
	Pds5b
	Smc4
	Sharpin
	1700030K09Rik
	Tada3
	Gnptab
	Zfp277
	Cox18
	Tjap1
	Ormdl2
	1110008P14Rik
	Slc45a4
	Usp2
	Kctd3
	Gm7209
	Lgals3bp
	Arhgef10l
	Zfp467
	Calm1
	Rbm12b2
	Rufy1
	Fam96b
	Fam86
	Sema3c
	Cyb5r1
	Crls1
	Angptl1
	Tcf25
	2810021G02Rik
	Gprc5c
	Snap29
	Spg7
	Sypl
	Tbc1d19
	Ctc1
	Ddit4
	Cdon
	Nek6
	Hspa2
	Ermard
	Tmem184c
	Samhd1
	Otub1
	Mapk12
	Stk38
	Usp45
	Nphp1
	Gkap1
	Gm10135
	Ube2d1
	Erp44
	Tnrc6c
	2810416G20Rik
	Ubr5
	Eml1
	Abhd17c
	Gm20877
	Alpk3
	P4ha2
	Cped1
	Bbip1
	Rpusd3
	Sass6
	Kbtbd4
	Gucd1
	Cdk2ap1
	Anxa9
	Tor1b
	Trappc11
	Setd1b
	Pld3
	Tmem233
	Stk3
	Gtf3c5
	Prkab2
	Arih1
	Nol6
	Mxra8
	Cerkl
	Ap3m1
	AI663975
	Car14
	BC030336
	Med1
	Zcrb1
	Sfrs18
	Ddr1
	Slc26a6
	Eif4ebp3
	Fhod3
	Arnt
	Gm2436
	Rbm24
	Ocrl
	Cnot1
	Irf2bpl
	Acadsb
	Carns1
	Tbcd
	Spice1
	Sptb
	Lgalsl
	Trim13
	Man2c1
	Sumf2
	Gdf1
	Hlf
	Unc119
	Homer1
	Cdh8
	Fkbp5
	Gm2a
	Slc9a1
	Me2
	Lypla1
	Evi5
	Hist2h3c2-ps
	Trim35
	Mrps15
	Cables2
	Tmem56
	Gsk3a
	Mtvr2
	Eepd1
	Top3b
	Papd5
	LOC640919
	Farp2
	5830418K08Rik
	Cnot11
	6820431F20Rik
	Prkcd
	AU040320
	Zfp68
	Lingo3
	Gm21719
	Zfp367
	Pxmp4
	Cacna2d4
	Rab7l1
	Hdac4
	Fut8
	Prpf39
	Mars
	Tfdp2
	Usp34
	B4galt3
	Gm6541
	Slain2
	Gorasp1
	Mamstr
	Ssh2
	Exoc7
	Zfp217
	Zcchc8
	Itfg1
	Rarb
	Raver1
	Cdc16
	Smyd2
	Acot6
	Tada2a
	Stac3
	Zfp395
	Dph2
	Dnaja2
	Rnf220
	Cnih4
	Olfr150
	Pdzd9
	Zfp142
	Dcaf4
	Ppp2r3c
	Ddx46
	Tspan8
	Srsf1
	Atp2b3
	Lamc1
	Mink1
	Cacng7
	Zfp521
	Rpusd2
	Arfgap2
	Cux1
	Ppm1l
	Snapin
	NAP115053-1
	Gadl1
	Tial1
	Cxcr6
	Chmp2b
	Tirap
	Gm6658
	Zscan26
	Cstf2t
	Lbr
	St3gal6
	Cyp26a1
	Pcbp2
	Lig3
	Trim11
	Dpysl2
	Med26
	Agpat1
	Klc2
	Zc3h18
	Ikbip
	Morn4
	Hes1
	Gm3002
	Cmtm7
	Dusp6
	Nup155
	Rab6a
	9030624J02Rik
	Thoc5
	Rae1
	Capn3
	Wipi1
	Zfp454
	Ube2d4
	Uggt1
	Rasgrp3
	Sdr39u1
	Hipk2
	Parp4
	Pifo
	Pfkfb3
	Fam45a
	Scfd2
	Smc6
	Rhoa
	Irs1
	Wnk1
	Creb3l2
	Gmppa
	Rcor3
	Spns2
	Celf1
	Mkrn2
	Naa25
	Lsp1
	Stim1
	Ubap2
	Ppfia1
	Atg14
	Nsf
	Ppapdc1a
	B630005N14Rik
	Atp1b2
	Smim1
	Bccip
	Ap1s2
	Asb4
	Snora74a
	Gm6307
	Zfp654
	Grb2
	Azi1
	Asb2
	Mapk14
	Rasa1
	Letmd1
	Vps25
	Xrcc5
	St7l
	Prickle3
	Zfp46
	Adhfe1
	Mboat7
	Klhl38
	2610507I01Rik
	Mccc2
	Prorsd1
	Eef2k
	Acbd6
	Kansl1l
	Foxred1
	Tmem55a
	Zmym3
	Hspa4
	Prr13
	Lrp4
	Nat6
	Fam114a2
	Ighv5-9
	Orc3l
	Lrrc30
	Enthd2
	Nipa2
	Gatad2b
	Tom1l2
	Aqp1
	Lrrc28
	1700025G04Rik
	Leprotl1
	Orai1
	Desi1
	Alg3
	Inhbe
	Gm9877
	Slit3
	Atp6v1c1
	D14Abb1e
	Pcnt
	Gm5918
	LOC675231
	Hr
	Rhbdf2
	Tns1
	Arrdc2
	Casz1
	Gpcpd1
	Zfp687
	Lenep
	3830406C13Rik
	Prkacb
	AI852064
	Brd3
	Wls
	Gm16287
	Atp13a1
	Kdm2a
	Krba1
	Git1
	Mphosph8
	Iffo1
	Zfp825
	Sowaha
	Cdc26
	Pagr1a
	Prr14
	Gmps
	Cdv3
	Irak1
	Scrib
	Serinc2
	Camk2a
	Cdkn2aipnl
	Olfml3
	Strada
	Net1
	Gpt2
	A_55_P2148284
	Zfp661
	Rars2
	Pan3
	Dio3os
	Rcbtb1
	Ttc7b
	Bicc1
	Nkiras2
	Ncstn
	Oxa1l
	2310045N01Rik
	Wnt9a
	Tenm3
	Snx27
	Ube3b
	Dag1
	Prr15
	G3bp2
	Aldh6a1
	Bnip3
	Filip1l
	Nutf2
	Mtif3
	Asb14
	Cdkn1b
	Dip2c
	Rbm45
	Mllt6
	Olfr740
	Tor2a
	Ncald
	Lta4h
	Taok3
	Isoc2a
	Rnf123
	Raf1
	Ngfr
	A530047J11Rik
	1700080E11Rik
	Gosr1
	Dym
	Nhsl1
	Smox
	Gm5065
	Fgd4
	Flcn
	A_55_P2157507
	Tekt1
	Hnrnpa1
	Camk2d
	Gm5957
	Ttll7
	Fibin
	Pdp1
	Egfl8
	Lsm14b
	Kcng4
	G630025P09Rik
	Usp22
	Slc16a10
	Gm5817
	Itgb3bp
	Ryk
	Kdm3b
	Daglb
	Psmf1
	Limch1
	Spidr
	Tspan13
	Rai2
	Rabep2
	Zbtb17
	Orc3
	Pex26
	Tmem177
	Uri1
	Kmt2b
	Inpp5b
	Caskin1
	Pqbp1
	Tet2
	Ebf3
	Ky
	Yme1l1
	Acvr2a
	Ppp3r1
	Cbfa2t2
	Invs
	Rbm26
	Mtus1
	Ep300
	Lifr
	Med12
	Gpx3
	Atp6v0a2
	Itch
	Ski
	Gab1
	Polr1a
	Slc38a4
	Gm2897
	Pld5
	Slc25a42
	Pdlim7
	Zdhhc8
	Ebag9
	Kbtbd12
	Golgb1
	Tspyl1
	Pde7b
	Tcf20
	Tmed10
	Tmem245
	Plin5
	Pfas
	Mybph
	Sfxn2
	Igsf3
	Sp2
	Ncapd3
	Sh3bp5
	Gm17093
	Best3
	Jup
	Cpne3
	Tcf12
	Pde4a
	Trav13-1
	Kcnj2
	Phf12
	ENSMUST00000113709
	Gm8400
	Xpr1
	40435
	Tbl1xr1
	Rps6ka1
	Taf15
	Cdk5rap1
	Cops4
	E330014E10Rik
	Gaa
	9030617O03Rik
	Hps5
	Tug1
	NAP092556-001
	Slc25a35
	LOC100041369
	Prkag3
	LOC100046583
	1700120C14Rik
	Sec24b
	She
	Lpgat1
	Stat5b
	Pla2g7
	Ikzf2
	C330007P06Rik
	Tmem52
	Cyp4f39
	Chmp5
	Nid1
	Ypel2
	A730009E18Rik
	Pitpna
	Frmpd1
	Klf13
	Tpm1
	Dync1li1
	Fam120a
	Gstm4
	Nck2
	Kcnma1
	Cyfip1
	Supt16
	Osbpl7
	Gpbp1l1
	Cdc42ep2
	Foxn2
	Ndrg3
	Mmp2
	Tph1
	Epg5
	Set
	Gas1
	Ifnar1
	Pdcd2l
	Reps1
	D830024N08Rik
	Mr1
	Fbxo28
	Tecr
	Ypel1
	Ddi2
	TC1600187
	1700003H04Rik
	Kif2a
	Ankrd24
	Slc38a9
	Rreb1
	Pdcd10
	Gm9869
	Fam214a
	Cd34
	Gid4
	Adh1
	Angptl2
	Tipin
	Nhs
	Arglu1
	Slc39a13
	Cep350
	Kpna1
	Gpaa1
	Birc6
	Tmem131
	B4galt7
	Lrrc38
	Ighv14-2
	Ppp1r1a
	Ints3
	Fuz
	Lcor
	Ltbp3
	D5Ertd579e
	Dpf2
	AK080218
	Irf2
	Mrpl38
	Fgf22
	Sim2
	Atcay
	Gm13775
	Mfap3
	Ighv5-4
	Myot
	Txnip
	Eif3a
	Obscn
	LOC100189605
	Ces1d
	Kank2
	Fntb
	C77096
	Usp24
	Gatc
	ENSMUST00000100216
	Vwa9
	LOC100046877
	Jph3
	Tle1
	Ankmy2
	Ar
	Mtss1l
	Mtmr2
	Dkk3
	Ube2g1
	Fam186b
	Pxk
	Vamp7
	Ofcc1
	Mss51
	Sec24a
	1810011O10Rik
	Pitpnc1
	Shisa2
	Acvr1b
	A630057N01Rik
	Gm7233
	Gm5588
	Pnrc2
	1810009N02Rik
	Actl9
	Celf2
	Ogn
	Cdkl4
	Golm1
	Crtc3
	Pfkfb1
	Cyb5d2
	Setd5
	4633401B06Rik
	Cdc42ep3
	Actc1
	Prima1
[truncated: 38 more rows]

## Sheet: Mitophagy
Exclusive Mitophagy	Exclusive DEGs Smn1DSkm vs. Wt	common
MAPK1	Ambn	BNIP3
SMURF1	Ankk1	MAPK14
ATP13A2	Awat1	HDAC6
SPATA18	Capn8	FBXO7
TBK1	Cd48	PARK2
CERS1	Crb1	UBE2L3
VCP	Efna3	FLCN
USP8	Gm11346	FUNDC1
PINK1	Gm15232	LRPPRC
MUL1	Gng3	MCL1
TBC1D17	Gpnmb	SIRT2
TBC1D15	Gsdmd
RHEB	Kcnk5
RNF185	Kcns1
PARK7	Lef1
TGM2	Ms4a6b
BCL2L13	Slitrk3
HSPA1L	Slurp1
BAG4	Sox15
TOMM7	Synj2
AMBRA1	Tmprss11bnl
BECN1	Ugt2b34
UBE2D2	Zfp236
UBE2D3	6720432D03Rik
UBE2N	9330133O14Rik
RAB5A	A_55_P1993184
RAB5B	A_55_P2089209
RAB5C	AU021128
RAB7A	ENSMUST00000072254
FNIP1	ENSMUST00000114742
NIPSNAP1	Gm11529
NIPSNAP2	Gm2082
SESN2	Gm2750
RB1CC1	Gm3519
ULK1	LOC100048040
SQSTM1	Dlgap2
BNIP3L	Parp10
OPTN	Srgap1
CALCOCO2	Rrad
PHB	B930018H19
PHB2	E430022K19Rik
TAX1BP1	Zxdb
USP30	Csta3
USP35	A_55_P2415029
USP15	Foxp3
TMEM173	Srxn1
SIAH3	Egln2
BCL2L1	Fbxo39
LKKR2	Arc
ZNF746	A630026N12Rik
MFN1	Cxcl1
MFN2	LOC100048512
OPA1	Dusp2
ROCK1	Mt2
MIEF1	Osgin1
MIEF2	Vasn
DNM1L	E030030I06Rik
FIS1	Cd300lf
HTRA2	2900035I09Rik
MFF	Adamts1
SIRT3	2310005E17Rik
SIRT5	Sphk1
SOX2	Sap30
MITF	Gm14243
TFE3	Hmox1
TFEB	5031434C07Rik
TFEC	Ankrd1
SREBF1	Myh9
SREBF2	Fam83g
	AU022751
	Fam115a
	AB124611
	Myc
	Prss28
	Fam102a
	Paqr6
	Sox9
	Csf1
	Piwil1
	Ankrd2
	Taar7f
	Map6d1
	Tk1
	Cgref1
	Ctnnd1
	Gm6940
	Gm6754
	Atf3
	Hist1h1t
	Lmod2
	Hyi
	Klf6
	Ahnak2
	Sertad1
	Dpf1
	Tnfrsf12a
	Csrnp1
	LOC100044968
	Pdpn
	Btrc
	5830417I10Rik
	Tuba1c
	Cfp
	LOC434825
	2001-03-01
	Matn4
	Mafk
	Magef1
	Tubb6
	Rabgap1
	Myo19
	Cd68
	Oas1d
	Cidea
	Uba1y
	2610318N02Rik
	4930486L24Rik
	Hbegf
	Nova2
	Grwd1
	5830409B07Rik
	9530036O11Rik
	Gm5258
	A330033J07Rik
	Gch1
	Spsb1
	Egr1
	9430025M13Rik
	Gm5316
	Gm2016
	Gm2749
	Zfp703
	Zfp655
	Slc2a1
	4933417O13Rik
	Gm2748
	Tex101
	Dcaf12l2
	Emp1
	LOC100046908
	Hmga2-ps1
	Rcan1
	4930447J18Rik
	Gm7376
	Gm12840
	Pip5k1a
	Gm3901
	Btg2
	A_55_P1984083
	Fam134b
	Serpinb6e
	Phldb1
	Mfap4
	Nos2
	Tnip2
	Cd44
	Lmnb2
	Serpine1
	A_55_P1981992
	Sfrp5
	Gm10436
	Plagl1
	Mustn1
	XM_001472371
	Sorcs1
	Tmem251
	6430411K18Rik
	LOC546233
	Mthfsd
	Trim71
	Klhl40
	4930430D24Rik
	Trib1
	Dusp5
	Pelo
	Gm3651
	Arhgef33
	Pcyt1b
	ENSMUST00000090250
	4930452L12Rik
	Trav15-2-dv6-2
	Zfp715
	Tmem184a
	LOC100045321
	2300009A05Rik
	C230037L09
	Gast
	Sh3bp5l
	Myh1
	Igkv2-109
	Gng8
	Gpr156
	Pcnx
	Fhl1
	Gm7710
	Gpbar1
	1520401A03Rik
	Sp4
	Snx29
	Vax2
	Gm3797
	Elk3
	Gm6236
	Olfm1
	Cep110
	A_55_P2064171
	Icmt
	Pigt
	Ppfia4
	ENSMUST00000116120
	Gm5513
	Stat3
	Gm5393
	Ocel1
	Fbxo30
	Dnajc10
	Cd82
	Rab44
	Gm5705
	LOC100046858
	Gm3051
	Ifi30
	Errfi1
	Gm10444
	Phlda1
	Eef1a1
	A230045G11Rik
	Ddit3
	Gm11595
	Cacna2d2
	Zc3h10
	Prdm1
	Gm2627
	Naif1
	Serpina3h
	Gm7029
	Bzrap1
	Pou3f2
	Cd1d2
	Gm10818
	Mt1
	Midn
	Zbtb2
	Nab2
	Tpm3
	Gm4850
	Tm9sf3
	Kcnab1
	Fer1l6
	Lmcd1
	Ciita
	Gm7157
	Gm4858
	Arpp21
	4930505N22Rik
	Tle6
	Gdf5
	Xirp1
	Cstb
	Gemin6
	Gabarapl1
	Zbtb26
	Gm833
	Coq10b
	A_55_P2132697
	Iqsec3
	Azin1
	Prkar1a
	Pwwp2b
	Exoc3l
	Hk1
	B4galt5
	Pemt
	Gm13084
	Pcsk1n
	Efhd2
	Vash1
	A_55_P2015777
	Tmem242
	Klf4
	Ier5l
	A730062M13Rik
	Spint2
	Myo1c
	Ccdc141
	Eif1a
	Egln3
	Kcnk12
	Thbd
	Sox12
	Gm10253
	7030419G21Rik
	Slc7a5
	4933405D12Rik
	Eif4e
	Gm3448
	Gm17082
	Khdc1c
	Kctd7
	Ephx3
	E2f7
	A130040M12Rik
	Prkag2
	Prmt6
	Gm4155
	Dzip1l
	Adig
	Gpr115
	Pdgfb
	Clstn3
	4833415N18Rik
	KCNQ1ot1
	Gm3925
	Rffl
	NAP069501-1
	A530072M11Rik
	A930037O16Rik
	4632427E13Rik
	4921529N20Rik
	Gfra4
	Rhox2h
	Siglece
	Usp54
	Syt10
	Olfr700
	Ccdc169
	Spata32
	Sema6a
	C330021F23Rik
	Cldn15
	Tnk1
	1700016P03Rik
	BC005537
	5430417L22Rik
	Map2k7
	Dbndd2
	Inhbb
	Slc7a1
	NAP111319-1
	Tox4
	Med16
	Fosb
	D630032N06Rik
	Atp2b1
	LOC100045291
	Tsku
	Shank3
	Vegfa
	Hilpda
	Pycr1
	Defa-rs12
	ENSMUST00000098918
	Gm2563
	ENSMUST00000114046
	Cpxm1
	Gm2504
	Pi16
	AK220028
	Irf1
	Gm8066
	Plk2
	Pcf11
	Cplx1
	Akap2
	Fosl2
	Actr3b
	Ube2i
	Zfp462
	Irak2
	Dgcr2
	A_55_P2095000
	Gm13889
	Plac9
	Tcfcp2
	A_55_P2157914
	Gm13308
	Gm2527
	Zdhhc18
	Gm17414
	LOC100039402
	Gne
	Prrt1
	Npas4
	Fat3
	AI118078
	Chst15
	Slc47a1
	Bnip2
	Ccdc167
	LOC677171
	Gm2334
	Ppp2r3d
	Dusp26
	Gm9964
	Gm9644
	A_55_P2087963
	Obfc1
	Pim1
	Matk
	2009-03-01
	2010111I01Rik
	Gm6795
	Aoc3
	Cstf2
	Kifc5c-ps
	Pde2a
	Cym
	Fermt2
	4931428A05Rik
	Alyref2
	Gjd3
	Acad8
	Supt6
	Gm2658
	Gm20730
	Myh7b
	Rnf121
	C030048H21Rik
	Angptl4
	Gm2742
	4933440N22Rik
	Vps18
	H3f3b
	AI845619
	Gm4700
	A_66_P130993
	Zfp160
	Fgfr3
	Lax1
	LOC676177
	Parp9
	Cr2
	Gm3146
	Ddx5
	Mir22hg
	Srrm3
	Gm2371
	LOC638045
	Pacs1
	A_55_P2053798
	Nfe2l2
	Cd28
	Gm3224
	Lhx1
	2810403A07Rik
	Tlr13
	Pvr
	Nkain4
	Ell
	Olfr1347
	Sde2
	Trim63
	Itgb1
	Pdik1l
	Gm2375
	Krtap4-8
	A_55_P1958912
	Ifitm3
	Fam163b
	Ss18
	Abhd16b
	A_55_P2148744
	Gna13
	1110002J07Rik
	Tsga8
	Speg
	LOC100045096
	Cyp2r1
	Ckmt1
	LOC100044768
	Pcdh1
	Ifrd1
	Amotl2
	Tgif2
	Kcnh3
	Trpv2
	Dedd2
	Adamts8
	Ttc16
	5830469G19Rik
	Clic4
	NP883496
	Hivep3
	Mt3
	Odc1
	Gm12725
	Gm4235
	Gm6425
	A3galt2
	1700008O03Rik
	Gm4131
	Traip
	AA960618
	D5Wsu152e
	Rxfp3
	1700006J14Rik
	Ccdc142
	Klk10
	Mirg
	H1foo
	NEAT1
	Tmem161a
	LOC100044545
	Ahnak
	Gm2015
	Gm2900
	Tln1
	LOC100047006
	Grm4
	Ntng1
	LOC100045328
	Ptrf
	Sdc4
	Gm3587
	Ceacam20
	Capn5
	2310002L09Rik
	Rpl26-ps2
	LOC100048297
	Fgd5
	Nolc1
	TC1636993
	Ehmt1
	Ifnl3
	Wdr73
	Tcte1
	Gm5129
	C030013C21Rik
	Tmem54
	Gm7475
	Tcp11
	Serpina11
	Fnip2
	Zfand2a
	S100a13
	2700073G19Rik
	LOC100045471
	Arhgef4
	Haao
	Arfgap3
	Pvt1
	Gm5878
	Nhlh1
	LOC100046144
	Lrrc3
	Cldn25
	Gm3087
	Ptbp1
	Rrbp1
	B830017H08Rik
	Pdlim1
	Dpysl4
	Def6
	LOC100044756
	Atic
	NAP017482-001
	Gm5388
	Gm21865
	Olfr632
	LOC100048400
	Ighv14-4
	Igsf23
	Psmb8
	4930517O19Rik
	1700013B16Rik
	Rnase13
	Marcks
	Fgd3
	EG668643
	Gm10330
	Vcl
	A_55_P2128181
	Rc3h1
	Csrp2bp
	Csnk2b
	TC1772784
	A730061H03Rik
	Clcn3
	Med25
	A_55_P2076154
	Fastkd5
	Dis3l
	Cd72
	Rwdd4a
	Cs
	Cog8
	Gm10094
	Nabp2
	Ogfod3
	Akap1
	Gm7206
	Rsu1
	Cacnb1
	Twsg1
	Btbd2
	Zer1
	Tab2
	Zc3h11a
	Aar2
	Elavl1
	Ddx19a
	Dpagt1
	Cand2
	Fbxo25
	Tulp4
	4930415C11Rik
	Map2k4
	Pax5
	Eif4g3
	Sbno1
	Gm12693
	Ppih
	LOC100048133
	Sdccag3
	Fzr1
	Gon4l
	Chmp4b
	Ndufs5
	Aaed1
	Bckdk
	Npepps
	Slco1a1
	Eif2b2
	Syt11
	Abcc5
	Glrx3
	Esf1
	Lin37
	Atf2
	Myo5c
	Mrps2
	Pnrc1
	Ube2h
	Tmem33
	Itga7
	Tarsl2
	Chm
	6030458C11Rik
	Lrrc20
	Polr3h
	Gm11449
	Glt8d1
	Capn1
	Bbs7
	Pdcl
	2700089E24Rik
	Tgs1
	NAP062887-1
	Mtdh
	Iqsec1
	Rbm33
	Ganab
	Hsf2
	Ccrl2
	Lrtm1
	Secisbp2
	Kdm2b
	Prkag1
	Lbx1
	Fbxw4
	Dgkq
	Stx8
	Nelfb
	Fbxo32
	Nfix
	Gm6396
	Aak1
	LOC674218
	0610009O20Rik
	Gm11677
	Morf4l1
	Adcy9
	Dolk
	Dpy30
	Slc44a2
	Cenpb
	Rab10
	Cops7a
	Rxrg
	Zfp358
	Fam35a
	Cd55
	Ccp110
	Mrrf
	Gigyf1
	Bphl
	Gpr44
	Qk
	Trmt2b
	Hist1h1e
	Clcc1
	Synm
	Gm1661
	Ptges3l
	Tmod4
	Vps16
	Nctc1
	Uqcc2
	Alkbh3
	Lin52
	Larp4
	Yaf2
	Hsd17b4
	Slc12a9
	ENSMUST00000053926
	Cc2d1b
	Rexo1
	Klk1
	Cyb561d1
	Ogdh
	Nedd4
	Zfp61
	Gfm2
	Lypla2
	AU019202
	Ntpcr
	B4galt1
	Scrn3
	Vapa
	Gm13666
	XM_001475478
	Egf
	Zfp946
	Nudt2
	Pkdcc
	Trpt1
	Dynlrb1
	Rev3l
	Scamp2
	Maob
	Fam160b1
	Kmt2c
	Gyg
	Epb4.1
	Pon3
	Fam149b
	Tmem69
	Gm4613
	Snx19
	Creg1
	A230065N10Rik
	Gm4595
	Dhodh
	Lpin1
	Ift172
	Eif2d
	9930021J03Rik
	Scrn2
	Rrn3
	Cpt2
	Ubac1
	Leng1
	Tmem160
	Zdhhc4
	Gphn
	Stambp
	Atg3
	Aida
	Nfatc1
	Nrbf2
	Arf1
	Gm4631
	Commd10
	Alg1
	E4f1
	Pdhx
	Ncoa4
	Mrgprh
	Etl4
	Asb16
	Zfp1
	Rraga
	Parp1
	Eif2s3y
	Cdc27
	Gm4312
	2010012O05Rik
	Man2b1
	Dgka
	Kat7
	Ldha
	Zfp605
	Slc25a3
	Efcab14
	Vangl2
	4930506C21Rik
	Exosc7
	Ipo11
	Fgf13
	Alkbh6
	A_55_P1992934
	Diablo
	Lonp2
	Ccdc71l
	Fbxl5
	Usp48
	Gnas
	Cdk10
	Zfp428
	Smpdl3a
	Flad1
	Eef2
	Zc3h4
	Mpi
	G3bp1
	Mroh1
	Dync1h1
	Acsl4
	Thra
	Helb
	Taz
	A_55_P2161228
	Ikbkg
	Six1
	Gfpt1
	Nit1
	Ago2
	Otub2
	Lrrc57
	Elovl5
	Otud6b
	Chrne
	Mlec
	C2cd2
	Dyrk1b
	Tmem230
	Dhx32
	Pold2
	Prr14l
	Dpp9
	Gm4845
	Cdh13
	C1galt1c1
	Cdc42bpa
	LOC100044118
	Dtx3l
	Gng2
	Mrps17
	Psmd8
	Wnk2
	Dhx29
	Gls
	Dnmt3a
	Araf
	Faf1
	Ccng1
	Copa
	Pard3
	Eny2
	Arhgap10
	Gm6945
	l7Rn6
	Slc26a11
	Arhgap44
	2310015B20Rik
	Pon2
	Ifngr2
	Mef2d
	Trappc1
	Klhl31
	Dcaf8
	Spen
	Mkl2
	Hoxa9
	Sobp
	Snrk
	Hibadh
	Pigk
	Tigd2
	Lyrm5
	Gtdc1
	Pigy
	Hbs1l
	Ptges3
	Nfic
	Sf3a3
	Mef2a
	Strn3
	Tob2
	Tmem18
	Smarca5
	Det1
	Mia3
	Mcrs1
	A_55_P1992800
	Prmt5
	Ctbp1
	Ilf2
	Egln1
	Ccdc6
	Bre
	Ptov1
	Gm8973
	Stau2
	A930018M24Rik
	Sirt4
	Ccdc134
	Clpx
	Fam78a
	Zbtb18
	Ublcp1
	Ybx1
	Atp2c1
	2610201A13Rik
	Tbc1d16
	Me1
	Utp3
	Prdx3
	Tom1l1
	Dennd6b
	Tmem167b
	Syncrip
	Kdm8
	Dctn1
	Zmym2
	Terc
	Cyb5r4
	Pnkd
	Abhd17a
	Ppp6r1
	Fam216a
	Tceb2
	4933426M11Rik
	Gm14698
	Micall2
	Ube2e3
	Fkbp9
	Stag1
	Sort1
	Cul2
	A_55_P2096368
	Sorl1
	Smc3
	Gm12612
	Gstm3
	Tmed5
	Fam73b
	Abhd6
	Cdc42
	NAP111447-1
	Dnajb12
	Tm9sf1
	2700062C07Rik
	Kalrn
	Ythdf2
	Zfp777
	Gamt
	Wbscr22
	Leng8
	Nadk2
	Gm6981
	Stt3b
	Mapk9
	NAP069232-1
	Sars2
	Smn1
	Dctn4
	Fsd2
	Wbp2
	Ubl3
	Amigo1
	Lpar6
	Tmem135
	R3hdm2
	NAP092744-001
	Ubtd2
	D2hgdh
	E2f2
	Smek2
	Dyrk2
	Cyb5b
	Ift46
	Kctd15
	Kcnj12
	Pla2g6
	Ppapdc3
	Mavs
	Sema6d
	Nacc2
	Mapk1ip1
	Trps1
	LOC676974
	Trim24
	LOC100047464
	Wrap73
	Asb13
	AI426330
	Gm13315
	Gltpd1
	Heatr5a
	2310003H01Rik
	Bpnt1
	Fbxw5
	Pdlim5
	Unkl
	Fra10ac1
	Elk4
	Sik3
	Neb
	Wdr6
	Ccdc86
	Ccdc101
	Rnf8
	Large
	Gtpbp3
	Zfp507
	Rpl27a-ps1
	NAP031349-1
	Ivd
	Mras
	Rogdi
	Mrps25
	Mfsd8
	A_55_P2034227
	Mypop
	NAP005004-001
	Sphk2
	Mylk2
	Epn2
	Rad54l
	Asb10
	Zfp710
	Tshz1
	Reep1
	Hcfc1r1
	Gstm1
	Golga3
	A630007B06Rik
	Eral1
	Pde4d
	Jph1
	Iqcc
	Ncoa3
	Esr1
	Sec31a
	Evi5l
	Tfcp2l1
	Sec61a2
	Maoa
	Tstd2
	Osbpl6
	Pomgnt1
	Ncoa6
	Chchd7
	Mrpl35
	Cnot7
	Myo18a
	Mbtps1
	Ralgapb
	Zfp641
	Pcm1
	Ago1
	Maf
	Rnaseh2a
	LOC544818
	Uba2
	Slc2a8
	Smco1
	Dusp3
	Ttyh2
	Ppp1r3a
	Usp33
	Pitpnm2
	Acn9
	Snw1
	ENSMUST00000070905
	Kif1c
	Thrb
	Prrc2a
	Pltp
	2610034B18Rik
	Tbc1d14
	Rpgrip1
	LOC100046475
	Clock
	4933434E20Rik
	Pgap2
	Prmt7
	Hipk3
	Igfbp5
	1700123O20Rik
	Suz12
	Cradd
	Nek10
	Rprd2
	Nfatc3
	Snx16
	Rmdn1
	Prepl
	4833420G17Rik
	Stat5a
	Gm3725
	Cask
	Ficd
	Gna11
	Wtip
	Hist1h4c
	Cc2d2a
	Ubc
	Exosc5
	Slc16a3
	Trappc12
	Akr1e1
	Acp1
	Spry1
	Exoc3
	Nde1
	Phf20
	A_55_P2134032
	Acd
	Furin
	Asb12
	Asxl2
	Mrpl37
	Polr2e
	St3gal5
	Ppap2b
	Ncoa1
	Pbxip1
	Phf21a
	Mrps24
	Vmp1
	Mad2l2
	Deptor
	Serpine2
	Mlycd
	Rbfox1
	Txlnb
	Srrm2
	Mast2
	Klc4
	Hps4
	AA408865
	Hrasls
	Birc2
	Sdf4
	Pus10
	Mcoln1
	Serpinb6c
	Wdtc1
	Sec23a
	Rps10
	Ifngr1
	Rai1
	Plcd4
	Zmynd11
	Hexb
	Gramd1a
	Car11
	Atp6v0a1
	NAP093863-001
	1110054M08Rik
	Ap2a1
	Brat1
	Fbxl4
	Fry
	Gm13547
	Smek1
	Zfp423
	H6pd
	Rnpep
	Abl1
	Fam193b
	Fkbp3
	Thnsl2
	Vipas39
	Tmem59
	Ftsj1
	Gnpnat1
	Asb15
	Cog7
	Thop1
	Gpatch1
	Cnot2
	Ccz1
	Zfp317
	Rnf150
	Sgcb
	Txndc12
	Gm5408
	Gsk3b
	Ints8
	Vma21
	Dlgap1
	Pdzk1
	Uckl1
	AU022252
	Mettl22
	Ptk7
	Tcf4
	Pum1
	G6pc3
	Rfk
	Pradc1
	Clybl
	Ipo8
	Mob1b
	Stra13
	Agpat5
	Arid1b
	Ptprm
	Gtf2i
	Mylpf
	2310050B05Rik
	Mpst
	Gfer
	Iqck
	Orai3
	Myoz3
	Psen2
	Iars
	A_55_P2105017
	Pura
	Gps2
	Lzts2
	Sapcd1
	Zc3h3
	Cryz
	Rab12
	Slc25a25
	Slc16a9
	Atg4c
	Akap9
	Tmem80
	Trap1
	Ccdc66
	Ppfibp1
	Ktn1
	Calcoco1
	Stk38l
	4930544D05Rik
	Mccc1
	Abhd14a
	Clip4
	Zfp426
	Arl5a
	Itm2a
	Slco3a1
	Lpl
	Dcbld2
	Tln2
	D2Bwg1423e
	Mkl1
	Ggact
	Phc1
	C530030K21Rik
	Atp13a5
	Dimt1
	Mmd
	Tinf2
	Vwa7
	C5ar2
	Usp3
	4930429F24Rik
	Rab40b
	Alg2
	Hexim2
	Gm5196
	Rnps1
	Klhl24
	Arfgef1
	Cpt1b
	Vps52
	Mmgt2
	Pdk2
	Amd2
	Cuedc1
	A_55_P1967483
	Ttc28
	Fam168a
	St8sia5
	9630041A04Rik
	R3hdm1
	Ubr2
	Tfb1m
	Zfp385c
	Cpeb3
	LOC100046693
	Coq10a
	Qser1
	Gm9747
	Fam122a
	Ano10
	A930016O22Rik
	Dnase1l2
	Cpsf2
	Tdrp
	Auts2
	Pld2
	Fuk
	Tyw1
	Zfyve1
	Prodh
	Hyal2
	Gltscr1l
	Tigd4
	Tmem106b
	Chd7
	Mettl21e
	Terf2
	Sqrdl
	Rab8a
	Abcc9
	Snx30
	Grhpr
	Phkg1
	Tob1
	Zfp386
	Phka2
	Phyhd1
	Slc35f6
	Elf2
	Cbx1
	Dgkz
	Rab11b
	Lats2
	Pcgf3
	Cbx6
	Gbas
	Smim8
	Gstm2
	Hectd3
	Gypc
	Zfp81
	Gm5088
	Hcfc1
	Add3
	Fkbp15
	Med24
	BC023829
	Mreg
	Atxn2
	Mbnl1
	Trio
	BC003331
	9930111J21Rik1
	Lhpp
	Fam53b
	Ptpla
	Pqlc2
	Ctage5
	AI464131
	Mical2
	Pmepa1
	Sap130
	Sfxn3
	Dnaja3
	Inpp5k
	2310009B15Rik
	Tbc1d22b
	Heatr2
	Gbf1
	A_55_P2148285
	Lpcat3
	Prkca
	Spop
	Pcx
	Letm1
	Cd302
	Dnajb1
	A_55_P2163263
	Arhgef12
	Tspan7
	Ankhd1
	Pgm2l1
	Mcm2
	Prrx1
	Sh2d7
	Carkd
	Slc7a2
	A_55_P2033680
	Sirt6
	Ivns1abp
	Plscr3
	Nlk
	Pds5b
	Smc4
	Sharpin
	1700030K09Rik
	Tada3
	Gnptab
	Zfp277
	Cox18
	Tjap1
	Ormdl2
	1110008P14Rik
	Slc45a4
	Usp2
	Kctd3
	Gm7209
	Lgals3bp
	Arhgef10l
	Zfp467
	Calm1
	Rbm12b2
	Rufy1
	Fam96b
	Fam86
	Sema3c
	Cyb5r1
	Crls1
	Angptl1
	Tcf25
	2810021G02Rik
	Gprc5c
	Snap29
	Spg7
	Sypl
	Tbc1d19
	Ctc1
	Ddit4
	Cdon
	Nek6
	Hspa2
	Ermard
	Tmem184c
	Samhd1
	Otub1
	Mapk12
	Stk38
	Usp45
	Nphp1
	Gkap1
	Gm10135
	Ube2d1
	Erp44
	Tnrc6c
	2810416G20Rik
	Ubr5
	Eml1
	Abhd17c
	Gm20877
	Alpk3
	P4ha2
	Cped1
	Bbip1
	Rpusd3
	Sass6
	Kbtbd4
	Gucd1
	Cdk2ap1
	Anxa9
	Tor1b
	Trappc11
	Setd1b
	Pld3
	Tmem233
	Stk3
	Gtf3c5
	Prkab2
	Arih1
	Nol6
	Mxra8
	Cerkl
	Ap3m1
	AI663975
	Car14
	BC030336
	Med1
	Zcrb1
	Sfrs18
	Ddr1
	Slc26a6
	Eif4ebp3
	Fhod3
	Arnt
	Gm2436
	Rbm24
	Ocrl
	Cnot1
	Irf2bpl
	Acadsb
	Carns1
	Tbcd
	Spice1
	Sptb
	Lgalsl
	Trim13
	Man2c1
	Sumf2
	Gdf1
	Hlf
	Unc119
	Homer1
	Cdh8
	Fkbp5
	Gm2a
	Slc9a1
	Me2
	Lypla1
	Evi5
	Hist2h3c2-ps
	Trim35
	Mrps15
	Cables2
	Tmem56
	Gsk3a
	Mtvr2
	Eepd1
	Top3b
	Papd5
	LOC640919
	Farp2
	5830418K08Rik
	Cnot11
	6820431F20Rik
	Prkcd
	AU040320
	Zfp68
	Lingo3
	Gm21719
	Zfp367
	Pxmp4
	Cacna2d4
	Rab7l1
	Hdac4
	Fut8
	Prpf39
	Mars
	Tfdp2
	Usp34
	B4galt3
	Gm6541
	Slain2
	Gorasp1
	Mamstr
	Ssh2
	Exoc7
	Zfp217
	Zcchc8
	Itfg1
	Rarb
	Raver1
	Cdc16
	Smyd2
	Acot6
	Tada2a
	Stac3
	Zfp395
	Dph2
	Dnaja2
	Rnf220
	Cnih4
	Olfr150
	Pdzd9
	Zfp142
	Dcaf4
	Ppp2r3c
	Ddx46
	Tspan8
	Srsf1
	Atp2b3
	Lamc1
	Mink1
	Cacng7
	Zfp521
	Rpusd2
	Arfgap2
	Cux1
	Ppm1l
	Snapin
	NAP115053-1
	Gadl1
	Tial1
	Cxcr6
	Chmp2b
	Tirap
	Gm6658
	Zscan26
	Cstf2t
	Lbr
	St3gal6
	Cyp26a1
	Pcbp2
	Lig3
	Trim11
	Dpysl2
	Med26
	Agpat1
	Klc2
	Zc3h18
	Ikbip
	Morn4
	Hes1
	Gm3002
	Cmtm7
	Dusp6
	Nup155
	Rab6a
	9030624J02Rik
	Thoc5
	Rae1
	Capn3
	Wipi1
	Zfp454
	Ube2d4
	Uggt1
	Rasgrp3
	Sdr39u1
	Hipk2
	Parp4
	Pifo
	Pfkfb3
	Fam45a
	Scfd2
	Smc6
	Rhoa
	Irs1
	Wnk1
	Creb3l2
	Gmppa
	Rcor3
	Spns2
	Celf1
	Mkrn2
	Naa25
	Lsp1
	Stim1
	Ubap2
	Ppfia1
	Atg14
	Nsf
	Ppapdc1a
	B630005N14Rik
	Atp1b2
	Smim1
	Bccip
	Ap1s2
	Asb4
	Snora74a
	Gm6307
	Zfp654
	Grb2
	Azi1
	Asb2
	Rasa1
	Letmd1
	Vps25
	Xrcc5
	St7l
	Prickle3
	Zfp46
	Adhfe1
	Mboat7
	Klhl38
	2610507I01Rik
	Mccc2
	Prorsd1
	Eef2k
	Acbd6
	Kansl1l
	Foxred1
	Tmem55a
	Zmym3
	Hspa4
	Prr13
	Lrp4
	Nat6
	Fam114a2
	Ighv5-9
	Orc3l
	Lrrc30
	Enthd2
	Nipa2
	Gatad2b
	Tom1l2
	Aqp1
	Lrrc28
	1700025G04Rik
	Leprotl1
	Orai1
	Desi1
	Alg3
	Inhbe
	Gm9877
	Slit3
	Atp6v1c1
	D14Abb1e
	Pcnt
	Gm5918
	LOC675231
	Hr
	Rhbdf2
	Tns1
	Arrdc2
	Casz1
	Gpcpd1
	Zfp687
	Lenep
	3830406C13Rik
	Prkacb
	AI852064
	Brd3
	Wls
	Gm16287
	Atp13a1
	Kdm2a
	Krba1
	Git1
	Mphosph8
	Iffo1
	Zfp825
	Sowaha
	Cdc26
	Pagr1a
	Prr14
	Gmps
	Cdv3
	Irak1
	Scrib
	Serinc2
	Camk2a
	Cdkn2aipnl
	Olfml3
	Strada
	Net1
	Gpt2
	A_55_P2148284
	Zfp661
	Rars2
	Pan3
	Dio3os
	Rcbtb1
	Ttc7b
	Bicc1
	Nkiras2
	Ncstn
	Oxa1l
	2310045N01Rik
	Wnt9a
	Tenm3
	Snx27
	Ube3b
	Dag1
	Prr15
	G3bp2
	Aldh6a1
	Filip1l
	Nutf2
	Mtif3
	Asb14
	Cdkn1b
	Dip2c
	Rbm45
	Mllt6
	Olfr740
	Tor2a
	Ncald
	Lta4h
	Taok3
	Isoc2a
	Rnf123
	Raf1
	Ngfr
	A530047J11Rik
	1700080E11Rik
	Gosr1
	Dym
	Nhsl1
	Smox
	Gm5065
	Fgd4
	A_55_P2157507
	Tekt1
	Hnrnpa1
	Camk2d
	Gm5957
	Ttll7
	Fibin
	Pdp1
	Egfl8
	Lsm14b
	Kcng4
	G630025P09Rik
	Usp22
	Slc16a10
	Gm5817
	Itgb3bp
	Ryk
	Kdm3b
	Daglb
	Psmf1
	Limch1
	Spidr
	Tspan13
	Rai2
	Rabep2
	Zbtb17
	Orc3
	Pex26
	Tmem177
	Uri1
	Kmt2b
	Inpp5b
	Caskin1
	Pqbp1
	Tet2
	Ebf3
	Ky
	Yme1l1
	Acvr2a
	Ppp3r1
	Cbfa2t2
	Invs
	Rbm26
	Mtus1
	Ep300
	Lifr
	Med12
	Gpx3
	Atp6v0a2
	Itch
	Ski
	Gab1
	Polr1a
	Slc38a4
	Gm2897
	Pld5
	Slc25a42
	Pdlim7
	Zdhhc8
	Ebag9
	Kbtbd12
	Golgb1
	Tspyl1
	Pde7b
	Tcf20
	Tmed10
	Tmem245
	Plin5
	Pfas
	Mybph
	Sfxn2
	Igsf3
	Sp2
	Ncapd3
	Sh3bp5
	Gm17093
	Best3
	Jup
	Cpne3
	Tcf12
	Pde4a
	Trav13-1
	Kcnj2
	Phf12
	ENSMUST00000113709
	Gm8400
	Xpr1
	40435
	Tbl1xr1
	Rps6ka1
	Taf15
	Cdk5rap1
	Cops4
	E330014E10Rik
	Gaa
	9030617O03Rik
	Hps5
	Tug1
	NAP092556-001
	Slc25a35
	LOC100041369
	Prkag3
	LOC100046583
	1700120C14Rik
	Sec24b
	She
	Lpgat1
	Stat5b
	Pla2g7
	Ikzf2
	C330007P06Rik
	Tmem52
	Cyp4f39
	Chmp5
	Nid1
	Ypel2
	A730009E18Rik
	Pitpna
	Frmpd1
	Klf13
	Tpm1
	Dync1li1
	Fam120a
	Gstm4
	Nck2
	Kcnma1
	Cyfip1
	Supt16
	Osbpl7
	Gpbp1l1
	Cdc42ep2
	Foxn2
	Ndrg3
	Mmp2
	Tph1
	Epg5
	Set
	Gas1
	Ifnar1
	Pdcd2l
	Reps1
	D830024N08Rik
	Mr1
	Fbxo28
	Tecr
	Ypel1
	Ddi2
	TC1600187
	1700003H04Rik
	Kif2a
	Ankrd24
	Slc38a9
	Rreb1
	Pdcd10
	Gm9869
	Fam214a
	Cd34
	Gid4
	Adh1
	Angptl2
	Tipin
	Nhs
	Arglu1
	Slc39a13
	Cep350
	Kpna1
	Gpaa1
	Birc6
	Tmem131
	B4galt7
	Lrrc38
	Ighv14-2
	Ppp1r1a
	Ints3
	Fuz
	Lcor
	Ltbp3
	D5Ertd579e
	Dpf2
	AK080218
	Irf2
	Mrpl38
	Fgf22
	Sim2
	Atcay
	Gm13775
	Mfap3
	Ighv5-4
	Myot
	Txnip
	Eif3a
	Obscn
	LOC100189605
	Ces1d
	Kank2
	Fntb
	C77096
	Usp24
	Gatc
	ENSMUST00000100216
	Vwa9
	LOC100046877
	Jph3
	Tle1
	Ankmy2
	Ar
	Mtss1l
	Mtmr2
	Dkk3
	Ube2g1
	Fam186b
	Pxk
	Vamp7
	Ofcc1
	Mss51
	Sec24a
	1810011O10Rik
	Pitpnc1
	Shisa2
	Acvr1b
	A630057N01Rik
	Gm7233
	Gm5588
	Pnrc2
	1810009N02Rik
	Actl9
	Celf2
	Ogn
	Cdkl4
	Golm1
	Crtc3
	Pfkfb1
	Cyb5d2
	Setd5
	4633401B06Rik
	Cdc42ep3
	Actc1
[truncated: 39 more rows]

## Sheet: Docking and Fusion
Exclusive Docking and Fusion	Exclusive DEGs Smn1DSkm vs. Wt	common
VAMP3	Ambn	VAMP7
STX17	Ankk1	SNAP29
YKT6	Awat1	VPS16
VTI1A	Capn8	VPS18
VPS33A	Cd48	EPG5
RAB7A	Crb1	ATG14
VPS41	Efna3	BIRC6
VPS11	Gm11346
VPS39	Gm15232
TECPR1	Gng3
GORASP2	Gpnmb
RUFY4	Gsdmd
ARL8B	Kcnk5
RAB20	Kcns1
RAB39A	Lef1
	Ms4a6b
	Slitrk3
	Slurp1
	Sox15
	Synj2
	Tmprss11bnl
	Ugt2b34
	Zfp236
	6720432D03Rik
	9330133O14Rik
	A_55_P1993184
	A_55_P2089209
	AU021128
	ENSMUST00000072254
	ENSMUST00000114742
	Gm11529
	Gm2082
	Gm2750
	Gm3519
	LOC100048040
	Dlgap2
	Parp10
	Srgap1
	Rrad
	B930018H19
	E430022K19Rik
	Zxdb
	Csta3
	A_55_P2415029
	Foxp3
	Srxn1
	Egln2
	Fbxo39
	Arc
	A630026N12Rik
	Cxcl1
	LOC100048512
	Dusp2
	Mt2
	Osgin1
	Vasn
	E030030I06Rik
	Cd300lf
	2900035I09Rik
	Adamts1
	2310005E17Rik
	Sphk1
	Sap30
	Gm14243
	Hmox1
	5031434C07Rik
	Ankrd1
	Myh9
	Fam83g
	AU022751
	Fam115a
	AB124611
	Myc
	Prss28
	Fam102a
	Paqr6
	Sox9
	Csf1
	Piwil1
	Ankrd2
	Taar7f
	Map6d1
	Tk1
	Cgref1
	Ctnnd1
	Gm6940
	Gm6754
	Atf3
	Hist1h1t
	Lmod2
	Hyi
	Klf6
	Ahnak2
	Sertad1
	Dpf1
	Tnfrsf12a
	Csrnp1
	Park2
	LOC100044968
	Pdpn
	Btrc
	5830417I10Rik
	Tuba1c
	Cfp
	LOC434825
	2001-03-01
	Matn4
	Mafk
	Magef1
	Tubb6
	Rabgap1
	Myo19
	Cd68
	Oas1d
	Cidea
	Uba1y
	2610318N02Rik
	4930486L24Rik
	Hbegf
	Nova2
	Grwd1
	5830409B07Rik
	9530036O11Rik
	Gm5258
	A330033J07Rik
	Gch1
	Spsb1
	Egr1
	9430025M13Rik
	Gm5316
	Gm2016
	Gm2749
	Zfp703
	Zfp655
	Slc2a1
	4933417O13Rik
	Gm2748
	Tex101
	Dcaf12l2
	Emp1
	LOC100046908
	Hmga2-ps1
	Rcan1
	4930447J18Rik
	Gm7376
	Gm12840
	Pip5k1a
	Gm3901
	Btg2
	A_55_P1984083
	Fam134b
	Serpinb6e
	Phldb1
	Mfap4
	Nos2
	Tnip2
	Cd44
	Lmnb2
	Serpine1
	A_55_P1981992
	Sfrp5
	Gm10436
	Plagl1
	Mustn1
	XM_001472371
	Sorcs1
	Tmem251
	6430411K18Rik
	LOC546233
	Mthfsd
	Trim71
	Klhl40
	4930430D24Rik
	Trib1
	Dusp5
	Pelo
	Gm3651
	Arhgef33
	Pcyt1b
	ENSMUST00000090250
	4930452L12Rik
	Trav15-2-dv6-2
	Zfp715
	Tmem184a
	LOC100045321
	2300009A05Rik
	C230037L09
	Gast
	Sh3bp5l
	Myh1
	Igkv2-109
	Gng8
	Gpr156
	Pcnx
	Fhl1
	Gm7710
	Gpbar1
	1520401A03Rik
	Sp4
	Snx29
	Vax2
	Gm3797
	Elk3
	Gm6236
	Olfm1
	Cep110
	A_55_P2064171
	Icmt
	Pigt
	Ppfia4
	ENSMUST00000116120
	Gm5513
	Stat3
	Gm5393
	Ocel1
	Fbxo30
	Dnajc10
	Cd82
	Rab44
	Gm5705
	LOC100046858
	Gm3051
	Ifi30
	Errfi1
	Gm10444
	Phlda1
	Eef1a1
	A230045G11Rik
	Ddit3
	Gm11595
	Cacna2d2
	Zc3h10
	Prdm1
	Gm2627
	Naif1
	Serpina3h
	Gm7029
	Bzrap1
	Pou3f2
	Cd1d2
	Gm10818
	Mt1
	Midn
	Zbtb2
	Nab2
	Tpm3
	Gm4850
	Tm9sf3
	Kcnab1
	Fer1l6
	Lmcd1
	Ciita
	Gm7157
	Gm4858
	Arpp21
	4930505N22Rik
	Tle6
	Gdf5
	Xirp1
	Cstb
	Gemin6
	Gabarapl1
	Zbtb26
	Gm833
	Coq10b
	A_55_P2132697
	Iqsec3
	Azin1
	Prkar1a
	Pwwp2b
	Exoc3l
	Hk1
	B4galt5
	Pemt
	Gm13084
	Pcsk1n
	Efhd2
	Vash1
	A_55_P2015777
	Tmem242
	Klf4
	Ier5l
	A730062M13Rik
	Spint2
	Myo1c
	Ccdc141
	Eif1a
	Egln3
	Kcnk12
	Thbd
	Sox12
	Gm10253
	7030419G21Rik
	Slc7a5
	4933405D12Rik
	Eif4e
	Gm3448
	Gm17082
	Khdc1c
	Kctd7
	Mcl1
	Ephx3
	E2f7
	A130040M12Rik
	Prkag2
	Prmt6
	Gm4155
	Dzip1l
	Adig
	Gpr115
	Pdgfb
	Clstn3
	4833415N18Rik
	KCNQ1ot1
	Gm3925
	Rffl
	NAP069501-1
	A530072M11Rik
	A930037O16Rik
	4632427E13Rik
	4921529N20Rik
	Gfra4
	Rhox2h
	Siglece
	Usp54
	Syt10
	Hdac6
	Olfr700
	Ccdc169
	Spata32
	Sema6a
	C330021F23Rik
	Cldn15
	Tnk1
	1700016P03Rik
	BC005537
	5430417L22Rik
	Map2k7
	Dbndd2
	Inhbb
	Slc7a1
	NAP111319-1
	Tox4
	Med16
	Fosb
	D630032N06Rik
	Atp2b1
	LOC100045291
	Tsku
	Shank3
	Vegfa
	Hilpda
	Pycr1
	Defa-rs12
	ENSMUST00000098918
	Gm2563
	ENSMUST00000114046
	Cpxm1
	Gm2504
	Pi16
	AK220028
	Irf1
	Gm8066
	Plk2
	Pcf11
	Cplx1
	Akap2
	Fosl2
	Actr3b
	Ube2i
	Zfp462
	Irak2
	Dgcr2
	A_55_P2095000
	Gm13889
	Plac9
	Tcfcp2
	A_55_P2157914
	Gm13308
	Gm2527
	Zdhhc18
	Gm17414
	LOC100039402
	Gne
	Prrt1
	Npas4
	Fat3
	AI118078
	Chst15
	Slc47a1
	Bnip2
	Ccdc167
	LOC677171
	Gm2334
	Ppp2r3d
	Dusp26
	Gm9964
	Gm9644
	A_55_P2087963
	Obfc1
	Pim1
	Matk
	2009-03-01
	2010111I01Rik
	Gm6795
	Aoc3
	Cstf2
	Kifc5c-ps
	Pde2a
	Cym
	Fermt2
	4931428A05Rik
	Alyref2
	Gjd3
	Acad8
	Supt6
	Gm2658
	Gm20730
	Myh7b
	Rnf121
	C030048H21Rik
	Angptl4
	Gm2742
	4933440N22Rik
	H3f3b
	AI845619
	Gm4700
	A_66_P130993
	Zfp160
	Fgfr3
	Lax1
	LOC676177
	Parp9
	Cr2
	Gm3146
	Ddx5
	Mir22hg
	Srrm3
	Gm2371
	LOC638045
	Pacs1
	A_55_P2053798
	Nfe2l2
	Cd28
	Gm3224
	Lhx1
	2810403A07Rik
	Tlr13
	Pvr
	Nkain4
	Ell
	Olfr1347
	Sde2
	Trim63
	Itgb1
	Pdik1l
	Gm2375
	Krtap4-8
	A_55_P1958912
	Ifitm3
	Fam163b
	Ss18
	Abhd16b
	A_55_P2148744
	Gna13
	1110002J07Rik
	Tsga8
	Speg
	LOC100045096
	Cyp2r1
	Ckmt1
	LOC100044768
	Pcdh1
	Ifrd1
	Amotl2
	Tgif2
	Kcnh3
	Trpv2
	Dedd2
	Adamts8
	Ttc16
	5830469G19Rik
	Clic4
	NP883496
	Hivep3
	Mt3
	Odc1
	Gm12725
	Gm4235
	Gm6425
	A3galt2
	1700008O03Rik
	Gm4131
	Traip
	AA960618
	D5Wsu152e
	Rxfp3
	1700006J14Rik
	Ccdc142
	Klk10
	Mirg
	H1foo
	NEAT1
	Tmem161a
	LOC100044545
	Ahnak
	Gm2015
	Gm2900
	Tln1
	LOC100047006
	Grm4
	Ntng1
	LOC100045328
	Ptrf
	Sdc4
	Gm3587
	Ceacam20
	Capn5
	2310002L09Rik
	Rpl26-ps2
	LOC100048297
	Fgd5
	Nolc1
	TC1636993
	Ehmt1
	Ifnl3
	Wdr73
	Tcte1
	Gm5129
	C030013C21Rik
	Tmem54
	Gm7475
	Tcp11
	Serpina11
	Fnip2
	Zfand2a
	S100a13
	2700073G19Rik
	LOC100045471
	Arhgef4
	Haao
	Arfgap3
	Pvt1
	Gm5878
	Nhlh1
	LOC100046144
	Lrrc3
	Cldn25
	Gm3087
	Ptbp1
	Rrbp1
	B830017H08Rik
	Pdlim1
	Dpysl4
	Def6
	LOC100044756
	Atic
	NAP017482-001
	Gm5388
	Gm21865
	Olfr632
	LOC100048400
	Ighv14-4
	Igsf23
	Psmb8
	4930517O19Rik
	1700013B16Rik
	Rnase13
	Marcks
	Fgd3
	EG668643
	Gm10330
	Vcl
	A_55_P2128181
	Rc3h1
	Csrp2bp
	Csnk2b
	TC1772784
	A730061H03Rik
	Clcn3
	Med25
	A_55_P2076154
	Fastkd5
	Dis3l
	Cd72
	Rwdd4a
	Cs
	Cog8
	Gm10094
	Nabp2
	Ogfod3
	Akap1
	Gm7206
	Rsu1
	Cacnb1
	Twsg1
	Btbd2
	Zer1
	Tab2
	Zc3h11a
	Aar2
	Elavl1
	Ddx19a
	Dpagt1
	Cand2
	Fbxo25
	Tulp4
	4930415C11Rik
	Map2k4
	Pax5
	Eif4g3
	Sbno1
	Gm12693
	Ppih
	LOC100048133
	Sdccag3
	Fzr1
	Gon4l
	Chmp4b
	Ndufs5
	Aaed1
	Bckdk
	Npepps
	Slco1a1
	Eif2b2
	Syt11
	Abcc5
	Glrx3
	Esf1
	Lin37
	Atf2
	Myo5c
	Mrps2
	Pnrc1
	Ube2h
	Tmem33
	Itga7
	Tarsl2
	Chm
	6030458C11Rik
	Lrrc20
	Polr3h
	Gm11449
	Glt8d1
	Capn1
	Bbs7
	Pdcl
	2700089E24Rik
	Tgs1
	NAP062887-1
	Mtdh
	Iqsec1
	Rbm33
	Ganab
	Hsf2
	Ccrl2
	Lrtm1
	Secisbp2
	Kdm2b
	Prkag1
	Lbx1
	Fbxw4
	Dgkq
	Stx8
	Nelfb
	Fbxo32
	Nfix
	Gm6396
	Aak1
	LOC674218
	0610009O20Rik
	Gm11677
	Morf4l1
	Adcy9
	Dolk
	Dpy30
	Fbxo7
	Slc44a2
	Cenpb
	Rab10
	Cops7a
	Rxrg
	Zfp358
	Fam35a
	Cd55
	Ccp110
	Mrrf
	Gigyf1
	Bphl
	Gpr44
	Qk
	Trmt2b
	Hist1h1e
	Clcc1
	Synm
	Gm1661
	Ptges3l
	Tmod4
	Nctc1
	Uqcc2
	Alkbh3
	Lin52
	Larp4
	Yaf2
	Hsd17b4
	Slc12a9
	ENSMUST00000053926
	Cc2d1b
	Rexo1
	Klk1
	Cyb561d1
	Ogdh
	Nedd4
	Zfp61
	Gfm2
	Lypla2
	AU019202
	Ntpcr
	B4galt1
	Scrn3
	Vapa
	Gm13666
	XM_001475478
	Egf
	Zfp946
	Nudt2
	Pkdcc
	Trpt1
	Dynlrb1
	Rev3l
	Scamp2
	Maob
	Fam160b1
	Kmt2c
	Gyg
	Epb4.1
	Pon3
	Fam149b
	Tmem69
	Gm4613
	Snx19
	Creg1
	A230065N10Rik
	Gm4595
	Dhodh
	Lpin1
	Ift172
	Eif2d
	9930021J03Rik
	Scrn2
	Rrn3
	Cpt2
	Ubac1
	Leng1
	Tmem160
	Zdhhc4
	Gphn
	Stambp
	Atg3
	Aida
	Nfatc1
	Nrbf2
	Arf1
	Gm4631
	Commd10
	Alg1
	E4f1
	Pdhx
	Ncoa4
	Mrgprh
	Etl4
	Asb16
	Zfp1
	Rraga
	Parp1
	Eif2s3y
	Cdc27
	Gm4312
	2010012O05Rik
	Man2b1
	Dgka
	Kat7
	Ldha
	Zfp605
	Slc25a3
	Efcab14
	Vangl2
	4930506C21Rik
	Exosc7
	Ipo11
	Fgf13
	Alkbh6
	A_55_P1992934
	Diablo
	Lonp2
	Ccdc71l
	Fbxl5
	Usp48
	Gnas
	Cdk10
	Zfp428
	Smpdl3a
	Flad1
	Eef2
	Zc3h4
	Mpi
	G3bp1
	Mroh1
	Dync1h1
	Acsl4
	Thra
	Helb
	Taz
	A_55_P2161228
	Ikbkg
	Six1
	Gfpt1
	Nit1
	Ago2
	Otub2
	Lrrc57
	Elovl5
	Otud6b
	Chrne
	Mlec
	C2cd2
	Dyrk1b
	Tmem230
	Dhx32
	Pold2
	Prr14l
	Dpp9
	Gm4845
	Cdh13
	C1galt1c1
	Cdc42bpa
	LOC100044118
	Dtx3l
	Gng2
	Mrps17
	Psmd8
	Wnk2
	Dhx29
	Gls
	Dnmt3a
	Araf
	Faf1
	Ccng1
	Copa
	Pard3
	Eny2
	Arhgap10
	Gm6945
	l7Rn6
	Slc26a11
	Arhgap44
	2310015B20Rik
	Pon2
	Ifngr2
	Mef2d
	Trappc1
	Klhl31
	Dcaf8
	Spen
	Mkl2
	Hoxa9
	Sobp
	Snrk
	Hibadh
	Pigk
	Tigd2
	Lyrm5
	Gtdc1
	Pigy
	Ube2l3
	Hbs1l
	Ptges3
	Nfic
	Sf3a3
	Mef2a
	Strn3
	Tob2
	Tmem18
	Smarca5
	Det1
	Mia3
	Mcrs1
	A_55_P1992800
	Prmt5
	Ctbp1
	Ilf2
	Egln1
	Ccdc6
	Bre
	Ptov1
	Gm8973
	Stau2
	A930018M24Rik
	Sirt4
	Ccdc134
	Clpx
	Fam78a
	Zbtb18
	Ublcp1
	Ybx1
	Atp2c1
	2610201A13Rik
	Tbc1d16
	Me1
	Utp3
	Prdx3
	Tom1l1
	Dennd6b
	Tmem167b
	Syncrip
	Kdm8
	Dctn1
	Zmym2
	Terc
	Cyb5r4
	Pnkd
	Abhd17a
	Ppp6r1
	Fam216a
	Tceb2
	4933426M11Rik
	Gm14698
	Micall2
	Ube2e3
	Fkbp9
	Stag1
	Sort1
	Cul2
	A_55_P2096368
	Sorl1
	Smc3
	Gm12612
	Gstm3
	Tmed5
	Fam73b
	Abhd6
	Cdc42
	NAP111447-1
	Dnajb12
	Tm9sf1
	2700062C07Rik
	Kalrn
	Ythdf2
	Zfp777
	Gamt
	Wbscr22
	Leng8
	Nadk2
	Gm6981
	Stt3b
	Mapk9
	NAP069232-1
	Sars2
	Smn1
	Dctn4
	Fsd2
	Wbp2
	Ubl3
	Amigo1
	Lpar6
	Tmem135
	R3hdm2
	Fundc1
	NAP092744-001
	Ubtd2
	D2hgdh
	E2f2
	Smek2
	Dyrk2
	Cyb5b
	Ift46
	Kctd15
	Kcnj12
	Pla2g6
	Ppapdc3
	Mavs
	Sema6d
	Nacc2
	Mapk1ip1
	Trps1
	LOC676974
	Trim24
	LOC100047464
	Wrap73
	Asb13
	AI426330
	Gm13315
	Gltpd1
	Heatr5a
	2310003H01Rik
	Bpnt1
	Fbxw5
	Pdlim5
	Unkl
	Fra10ac1
	Elk4
	Sik3
	Neb
	Wdr6
	Ccdc86
	Ccdc101
	Rnf8
	Large
	Gtpbp3
	Zfp507
	Rpl27a-ps1
	NAP031349-1
	Ivd
	Mras
	Rogdi
	Mrps25
	Mfsd8
	A_55_P2034227
	Mypop
	NAP005004-001
	Sphk2
	Mylk2
	Epn2
	Rad54l
	Asb10
	Zfp710
	Tshz1
	Reep1
	Hcfc1r1
	Gstm1
	Golga3
	A630007B06Rik
	Eral1
	Pde4d
	Jph1
	Iqcc
	Ncoa3
	Esr1
	Sec31a
	Evi5l
	Tfcp2l1
	Sec61a2
	Maoa
	Tstd2
	Sirt2
	Osbpl6
	Pomgnt1
	Ncoa6
	Chchd7
	Mrpl35
	Cnot7
	Myo18a
	Mbtps1
	Ralgapb
	Zfp641
	Pcm1
	Ago1
	Maf
	Rnaseh2a
	LOC544818
	Uba2
	Slc2a8
	Smco1
	Dusp3
	Ttyh2
	Ppp1r3a
	Usp33
	Pitpnm2
	Acn9
	Snw1
	ENSMUST00000070905
	Kif1c
	Thrb
	Prrc2a
	Pltp
	2610034B18Rik
	Tbc1d14
	Rpgrip1
	LOC100046475
	Clock
	4933434E20Rik
	Pgap2
	Prmt7
	Hipk3
	Igfbp5
	1700123O20Rik
	Suz12
	Cradd
	Nek10
	Rprd2
	Nfatc3
	Snx16
	Rmdn1
	Prepl
	4833420G17Rik
	Stat5a
	Gm3725
	Cask
	Ficd
	Gna11
	Wtip
	Hist1h4c
	Cc2d2a
	Ubc
	Exosc5
	Slc16a3
	Trappc12
	Akr1e1
	Acp1
	Spry1
	Exoc3
	Nde1
	Phf20
	A_55_P2134032
	Acd
	Furin
	Asb12
	Asxl2
	Mrpl37
	Polr2e
	St3gal5
	Ppap2b
	Ncoa1
	Pbxip1
	Phf21a
	Mrps24
	Vmp1
	Mad2l2
	Deptor
	Serpine2
	Mlycd
	Rbfox1
	Txlnb
	Srrm2
	Mast2
	Klc4
	Hps4
	AA408865
	Hrasls
	Birc2
	Sdf4
	Pus10
	Mcoln1
	Serpinb6c
	Wdtc1
	Sec23a
	Rps10
	Ifngr1
	Rai1
	Plcd4
	Zmynd11
	Hexb
	Gramd1a
	Car11
	Atp6v0a1
	NAP093863-001
	1110054M08Rik
	Ap2a1
	Brat1
	Fbxl4
	Fry
	Gm13547
	Smek1
	Zfp423
	H6pd
	Rnpep
	Abl1
	Fam193b
	Fkbp3
	Thnsl2
	Vipas39
	Tmem59
	Ftsj1
	Gnpnat1
	Asb15
	Cog7
	Thop1
	Gpatch1
	Cnot2
	Ccz1
	Zfp317
	Rnf150
	Sgcb
	Txndc12
	Gm5408
	Gsk3b
	Ints8
	Lrpprc
	Vma21
	Dlgap1
	Pdzk1
	Uckl1
	AU022252
	Mettl22
	Ptk7
	Tcf4
	Pum1
	G6pc3
	Rfk
	Pradc1
	Clybl
	Ipo8
	Mob1b
	Stra13
	Agpat5
	Arid1b
	Ptprm
	Gtf2i
	Mylpf
	2310050B05Rik
	Mpst
	Gfer
	Iqck
	Orai3
	Myoz3
	Psen2
	Iars
	A_55_P2105017
	Pura
	Gps2
	Lzts2
	Sapcd1
	Zc3h3
	Cryz
	Rab12
	Slc25a25
	Slc16a9
	Atg4c
	Akap9
	Tmem80
	Trap1
	Ccdc66
	Ppfibp1
	Ktn1
	Calcoco1
	Stk38l
	4930544D05Rik
	Mccc1
	Abhd14a
	Clip4
	Zfp426
	Arl5a
	Itm2a
	Slco3a1
	Lpl
	Dcbld2
	Tln2
	D2Bwg1423e
	Mkl1
	Ggact
	Phc1
	C530030K21Rik
	Atp13a5
	Dimt1
	Mmd
	Tinf2
	Vwa7
	C5ar2
	Usp3
	4930429F24Rik
	Rab40b
	Alg2
	Hexim2
	Gm5196
	Rnps1
	Klhl24
	Arfgef1
	Cpt1b
	Vps52
	Mmgt2
	Pdk2
	Amd2
	Cuedc1
	A_55_P1967483
	Ttc28
	Fam168a
	St8sia5
	9630041A04Rik
	R3hdm1
	Ubr2
	Tfb1m
	Zfp385c
	Cpeb3
	LOC100046693
	Coq10a
	Qser1
	Gm9747
	Fam122a
	Ano10
	A930016O22Rik
	Dnase1l2
	Cpsf2
	Tdrp
	Auts2
	Pld2
	Fuk
	Tyw1
	Zfyve1
	Prodh
	Hyal2
	Gltscr1l
	Tigd4
	Tmem106b
	Chd7
	Mettl21e
	Terf2
	Sqrdl
	Rab8a
	Abcc9
	Snx30
	Grhpr
	Phkg1
	Tob1
	Zfp386
	Phka2
	Phyhd1
	Slc35f6
	Elf2
	Cbx1
	Dgkz
	Rab11b
	Lats2
	Pcgf3
	Cbx6
	Gbas
	Smim8
	Gstm2
	Hectd3
	Gypc
	Zfp81
	Gm5088
	Hcfc1
	Add3
	Fkbp15
	Med24
	BC023829
	Mreg
	Atxn2
	Mbnl1
	Trio
	BC003331
	9930111J21Rik1
	Lhpp
	Fam53b
	Ptpla
	Pqlc2
	Ctage5
	AI464131
	Mical2
	Pmepa1
	Sap130
	Sfxn3
	Dnaja3
	Inpp5k
	2310009B15Rik
	Tbc1d22b
	Heatr2
	Gbf1
	A_55_P2148285
	Lpcat3
	Prkca
	Spop
	Pcx
	Letm1
	Cd302
	Dnajb1
	A_55_P2163263
	Arhgef12
	Tspan7
	Ankhd1
	Pgm2l1
	Mcm2
	Prrx1
	Sh2d7
	Carkd
	Slc7a2
	A_55_P2033680
	Sirt6
	Ivns1abp
	Plscr3
	Nlk
	Pds5b
	Smc4
	Sharpin
	1700030K09Rik
	Tada3
	Gnptab
	Zfp277
	Cox18
	Tjap1
	Ormdl2
	1110008P14Rik
	Slc45a4
	Usp2
	Kctd3
	Gm7209
	Lgals3bp
	Arhgef10l
	Zfp467
	Calm1
	Rbm12b2
	Rufy1
	Fam96b
	Fam86
	Sema3c
	Cyb5r1
	Crls1
	Angptl1
	Tcf25
	2810021G02Rik
	Gprc5c
	Spg7
	Sypl
	Tbc1d19
	Ctc1
	Ddit4
	Cdon
	Nek6
	Hspa2
	Ermard
	Tmem184c
	Samhd1
	Otub1
	Mapk12
	Stk38
	Usp45
	Nphp1
	Gkap1
	Gm10135
	Ube2d1
	Erp44
	Tnrc6c
	2810416G20Rik
	Ubr5
	Eml1
	Abhd17c
	Gm20877
	Alpk3
	P4ha2
	Cped1
	Bbip1
	Rpusd3
	Sass6
	Kbtbd4
	Gucd1
	Cdk2ap1
	Anxa9
	Tor1b
	Trappc11
	Setd1b
	Pld3
	Tmem233
	Stk3
	Gtf3c5
	Prkab2
	Arih1
	Nol6
	Mxra8
	Cerkl
	Ap3m1
	AI663975
	Car14
	BC030336
	Med1
	Zcrb1
	Sfrs18
	Ddr1
	Slc26a6
	Eif4ebp3
	Fhod3
	Arnt
	Gm2436
	Rbm24
	Ocrl
	Cnot1
	Irf2bpl
	Acadsb
	Carns1
	Tbcd
	Spice1
	Sptb
	Lgalsl
	Trim13
	Man2c1
	Sumf2
	Gdf1
	Hlf
	Unc119
	Homer1
	Cdh8
	Fkbp5
	Gm2a
	Slc9a1
	Me2
	Lypla1
	Evi5
	Hist2h3c2-ps
	Trim35
	Mrps15
	Cables2
	Tmem56
	Gsk3a
	Mtvr2
	Eepd1
	Top3b
	Papd5
	LOC640919
	Farp2
	5830418K08Rik
	Cnot11
	6820431F20Rik
	Prkcd
	AU040320
	Zfp68
	Lingo3
	Gm21719
	Zfp367
	Pxmp4
	Cacna2d4
	Rab7l1
	Hdac4
	Fut8
	Prpf39
	Mars
	Tfdp2
	Usp34
	B4galt3
	Gm6541
	Slain2
	Gorasp1
	Mamstr
	Ssh2
	Exoc7
	Zfp217
	Zcchc8
	Itfg1
	Rarb
	Raver1
	Cdc16
	Smyd2
	Acot6
	Tada2a
	Stac3
	Zfp395
	Dph2
	Dnaja2
	Rnf220
	Cnih4
	Olfr150
	Pdzd9
	Zfp142
	Dcaf4
	Ppp2r3c
	Ddx46
	Tspan8
	Srsf1
	Atp2b3
	Lamc1
	Mink1
	Cacng7
	Zfp521
	Rpusd2
	Arfgap2
	Cux1
	Ppm1l
	Snapin
	NAP115053-1
	Gadl1
	Tial1
	Cxcr6
	Chmp2b
	Tirap
	Gm6658
	Zscan26
	Cstf2t
	Lbr
	St3gal6
	Cyp26a1
	Pcbp2
	Lig3
	Trim11
	Dpysl2
	Med26
	Agpat1
	Klc2
	Zc3h18
	Ikbip
	Morn4
	Hes1
	Gm3002
	Cmtm7
	Dusp6
	Nup155
	Rab6a
	9030624J02Rik
	Thoc5
	Rae1
	Capn3
	Wipi1
	Zfp454
	Ube2d4
	Uggt1
	Rasgrp3
	Sdr39u1
	Hipk2
	Parp4
	Pifo
	Pfkfb3
	Fam45a
	Scfd2
	Smc6
	Rhoa
	Irs1
	Wnk1
	Creb3l2
	Gmppa
	Rcor3
	Spns2
	Celf1
	Mkrn2
	Naa25
	Lsp1
	Stim1
	Ubap2
	Ppfia1
	Nsf
	Ppapdc1a
	B630005N14Rik
	Atp1b2
	Smim1
	Bccip
	Ap1s2
	Asb4
	Snora74a
	Gm6307
	Zfp654
	Grb2
	Azi1
	Asb2
	Mapk14
	Rasa1
	Letmd1
	Vps25
	Xrcc5
	St7l
	Prickle3
	Zfp46
	Adhfe1
	Mboat7
	Klhl38
	2610507I01Rik
	Mccc2
	Prorsd1
	Eef2k
	Acbd6
	Kansl1l
	Foxred1
	Tmem55a
	Zmym3
	Hspa4
	Prr13
	Lrp4
	Nat6
	Fam114a2
	Ighv5-9
	Orc3l
	Lrrc30
	Enthd2
	Nipa2
	Gatad2b
	Tom1l2
	Aqp1
	Lrrc28
	1700025G04Rik
	Leprotl1
	Orai1
	Desi1
	Alg3
	Inhbe
	Gm9877
	Slit3
	Atp6v1c1
	D14Abb1e
	Pcnt
	Gm5918
	LOC675231
	Hr
	Rhbdf2
	Tns1
	Arrdc2
	Casz1
	Gpcpd1
	Zfp687
	Lenep
	3830406C13Rik
	Prkacb
	AI852064
	Brd3
	Wls
	Gm16287
	Atp13a1
	Kdm2a
	Krba1
	Git1
	Mphosph8
	Iffo1
	Zfp825
	Sowaha
	Cdc26
	Pagr1a
	Prr14
	Gmps
	Cdv3
	Irak1
	Scrib
	Serinc2
	Camk2a
	Cdkn2aipnl
	Olfml3
	Strada
	Net1
	Gpt2
	A_55_P2148284
	Zfp661
	Rars2
	Pan3
	Dio3os
	Rcbtb1
	Ttc7b
	Bicc1
	Nkiras2
	Ncstn
	Oxa1l
	2310045N01Rik
	Wnt9a
	Tenm3
	Snx27
	Ube3b
	Dag1
	Prr15
	G3bp2
	Aldh6a1
	Bnip3
	Filip1l
	Nutf2
	Mtif3
	Asb14
	Cdkn1b
	Dip2c
	Rbm45
	Mllt6
	Olfr740
	Tor2a
	Ncald
	Lta4h
	Taok3
	Isoc2a
	Rnf123
	Raf1
	Ngfr
	A530047J11Rik
	1700080E11Rik
	Gosr1
	Dym
	Nhsl1
	Smox
	Gm5065
	Fgd4
	Flcn
	A_55_P2157507
	Tekt1
	Hnrnpa1
	Camk2d
	Gm5957
	Ttll7
	Fibin
	Pdp1
	Egfl8
	Lsm14b
	Kcng4
	G630025P09Rik
	Usp22
	Slc16a10
	Gm5817
	Itgb3bp
	Ryk
	Kdm3b
	Daglb
	Psmf1
	Limch1
	Spidr
	Tspan13
	Rai2
	Rabep2
	Zbtb17
	Orc3
	Pex26
	Tmem177
	Uri1
	Kmt2b
	Inpp5b
	Caskin1
	Pqbp1
	Tet2
	Ebf3
	Ky
	Yme1l1
	Acvr2a
	Ppp3r1
	Cbfa2t2
	Invs
	Rbm26
	Mtus1
	Ep300
	Lifr
	Med12
	Gpx3
	Atp6v0a2
	Itch
	Ski
	Gab1
	Polr1a
	Slc38a4
	Gm2897
	Pld5
	Slc25a42
	Pdlim7
	Zdhhc8
	Ebag9
	Kbtbd12
	Golgb1
	Tspyl1
	Pde7b
	Tcf20
	Tmed10
	Tmem245
	Plin5
	Pfas
	Mybph
	Sfxn2
	Igsf3
	Sp2
	Ncapd3
	Sh3bp5
	Gm17093
	Best3
	Jup
	Cpne3
	Tcf12
	Pde4a
	Trav13-1
	Kcnj2
	Phf12
	ENSMUST00000113709
	Gm8400
	Xpr1
	40435
	Tbl1xr1
	Rps6ka1
	Taf15
	Cdk5rap1
	Cops4
	E330014E10Rik
	Gaa
	9030617O03Rik
	Hps5
	Tug1
	NAP092556-001
	Slc25a35
	LOC100041369
	Prkag3
	LOC100046583
	1700120C14Rik
	Sec24b
	She
	Lpgat1
	Stat5b
	Pla2g7
	Ikzf2
	C330007P06Rik
	Tmem52
	Cyp4f39
	Chmp5
	Nid1
	Ypel2
	A730009E18Rik
	Pitpna
	Frmpd1
	Klf13
	Tpm1
	Dync1li1
	Fam120a
	Gstm4
	Nck2
	Kcnma1
	Cyfip1
	Supt16
	Osbpl7
	Gpbp1l1
	Cdc42ep2
	Foxn2
	Ndrg3
	Mmp2
	Tph1
	Set
	Gas1
	Ifnar1
	Pdcd2l
	Reps1
	D830024N08Rik
	Mr1
	Fbxo28
	Tecr
	Ypel1
	Ddi2
	TC1600187
	1700003H04Rik
	Kif2a
	Ankrd24
	Slc38a9
	Rreb1
	Pdcd10
	Gm9869
	Fam214a
	Cd34
	Gid4
	Adh1
	Angptl2
	Tipin
	Nhs
	Arglu1
	Slc39a13
	Cep350
	Kpna1
	Gpaa1
	Tmem131
	B4galt7
	Lrrc38
	Ighv14-2
	Ppp1r1a
	Ints3
	Fuz
	Lcor
	Ltbp3
	D5Ertd579e
	Dpf2
	AK080218
	Irf2
	Mrpl38
	Fgf22
	Sim2
	Atcay
	Gm13775
	Mfap3
	Ighv5-4
	Myot
	Txnip
	Eif3a
	Obscn
	LOC100189605
	Ces1d
	Kank2
	Fntb
	C77096
	Usp24
	Gatc
	ENSMUST00000100216
	Vwa9
	LOC100046877
	Jph3
	Tle1
	Ankmy2
	Ar
	Mtss1l
	Mtmr2
	Dkk3
	Ube2g1
	Fam186b
	Pxk
	Ofcc1
	Mss51
	Sec24a
	1810011O10Rik
	Pitpnc1
	Shisa2
	Acvr1b
	A630057N01Rik
	Gm7233
	Gm5588
	Pnrc2
	1810009N02Rik
	Actl9
	Celf2
	Ogn
	Cdkl4
	Golm1
	Crtc3
	Pfkfb1
	Cyb5d2
[truncated: 43 more rows]

## Sheet: Lysosome
Exclusive Lysosome	Exclusive DEGs Smn1DSkm vs. Wt	common
CTSB	Ambn	GM2A
CTSK	Ankk1	HEXB
CTSS	Awat1	ATP6V0A2
PPT1	Capn8	CCZ1
ASAH1	Cd48	CD68
CD1E	Crb1	EGF
GALNS	Efna3	GAA
GLB1	Gm11346	MCOLN1
GNS	Gm15232	MFSD8
GUSB	Gng3	NCSTN
HEXA	Gpnmb	SPHK2
IDS	Gsdmd	TMEM55A
LGMN	Kcnk5	TMEM59
PLBD2	Kcns1	VPS16
SGSH	Lef1	VPS18
SMPD1	Ms4a6b	HPS4
ABCA2	Slitrk3	HYAL2
ABCA5	Slurp1	IFI30
ABCB9	Sox15	MAN2B1
AP1G1	Synj2	VMA21
AP3B1	Tmprss11bnl
ARL8A	Ugt2b34
ARL8B	Zfp236
ATP13A2	6720432D03Rik
ATP6V0A4	9330133O14Rik
ATP6V0C	A_55_P1993184
ATP6V0D1	A_55_P2089209
CD1B	AU021128
CLCN5	ENSMUST00000072254
CLCN6	ENSMUST00000114742
CLCN7	Gm11529
CLN5	Gm2082
CTNS	Gm2750
DAB2	Gm3519
DNAJC5	LOC100048040
DRAM1	Dlgap2
GBA	Parp10
GPR137B	Srgap1
HGSNAT	Rrad
LAMP2	B930018H19
LAMP3	E430022K19Rik
LITAF	Zxdb
LMBRD1	Csta3
MYO7A	A_55_P2415029
NPC1	Foxp3
PI4K2A	Srxn1
PLD1	Egln2
PSEN1	Fbxo39
RAB14	Arc
RAB5C	A630026N12Rik
RILP	Cxcl1
RNF13	LOC100048512
SCARB2	Dusp2
SIDT2	Mt2
SLC11A2	Osgin1
SLC15A3	Vasn
SLC17A5	E030030I06Rik
SLC29A3	Cd300lf
SLC36A1	2900035I09Rik
STARD3	Adamts1
STX7	2310005E17Rik
TCIRG1	Sphk1
TECPR1	Sap30
TMEM192	Gm14243
TMEM55B	Hmox1
TMEM74	5031434C07Rik
TMEM8A	Ankrd1
TMEM9	Myh9
TPCN1	Fam83g
TPCN2	AU022751
TSPAN1	Fam115a
VPS11	AB124611
VPS35	Myc
VPS39	Prss28
ZNRF2	Fam102a
TRIM23	Paqr6
ACP2	Sox9
ACP5	Csf1
ADA	Piwil1
AGA	Ankrd2
ARSB	Taar7f
ARSD	Map6d1
ARSG	Tk1
BCL10	Cgref1
CHID1	Ctnnd1
CHIT1	Gm6940
CST3	Gm6754
CTBS	Atf3
CTSA	Hist1h1t
CTSC	Lmod2
CTSD	Hyi
CTSF	Klf6
CTSH	Ahnak2
CTSO	Sertad1
CTSZ	Dpf1
DNASE2	Tnfrsf12a
DOC2A	Csrnp1
DRAM2	Park2
EPDR1	LOC100044968
FNBP1	Pdpn
FUCA1	Btrc
GALC	5830417I10Rik
GGH	Tuba1c
GLA	Cfp
HCK	LOC434825
HPS1	2001-03-01
HPSE	Matn4
HYAL1	Mafk
HYAL3	Magef1
IDUA	Tubb6
ITM2C	Rabgap1
KCNE1	Myo19
LAMP1	Oas1d
LIPA	Cidea
LRBA	Uba1y
LRP2	2610318N02Rik
MAN2B2	4930486L24Rik
MANBA	Hbegf
2008-03-01	Nova2
NAGA	Grwd1
NAGLU	5830409B07Rik
NEU1	9530036O11Rik
NEU4	Gm5258
NPC2	A330033J07Rik
PCSK9	Gch1
PCYOX1	Spsb1
PEBP4	Egr1
PPT2	9430025M13Rik
PRCP	Gm5316
PRDX6	Gm2016
RAB27A	Gm2749
RAMP2	Zfp703
RAMP3	Zfp655
RNASET2	Slc2a1
SIAE	4933417O13Rik
SPACA3	Gm2748
SRC	Tex101
STS	Dcaf12l2
TPP1	Emp1
UNC93B1	LOC100046908
WDR48	Hmga2-ps1
ZNRF1	Rcan1
	4930447J18Rik
	Gm7376
	Gm12840
	Pip5k1a
	Gm3901
	Btg2
	A_55_P1984083
	Fam134b
	Serpinb6e
	Phldb1
	Mfap4
	Nos2
	Tnip2
	Cd44
	Lmnb2
	Serpine1
	A_55_P1981992
	Sfrp5
	Gm10436
	Plagl1
	Mustn1
	XM_001472371
	Sorcs1
	Tmem251
	6430411K18Rik
	LOC546233
	Mthfsd
	Trim71
	Klhl40
	4930430D24Rik
	Trib1
	Dusp5
	Pelo
	Gm3651
	Arhgef33
	Pcyt1b
	ENSMUST00000090250
	4930452L12Rik
	Trav15-2-dv6-2
	Zfp715
	Tmem184a
	LOC100045321
	2300009A05Rik
	C230037L09
	Gast
	Sh3bp5l
	Myh1
	Igkv2-109
	Gng8
	Gpr156
	Pcnx
	Fhl1
	Gm7710
	Gpbar1
	1520401A03Rik
	Sp4
	Snx29
	Vax2
	Gm3797
	Elk3
	Gm6236
	Olfm1
	Cep110
	A_55_P2064171
	Icmt
	Pigt
	Ppfia4
	ENSMUST00000116120
	Gm5513
	Stat3
	Gm5393
	Ocel1
	Fbxo30
	Dnajc10
	Cd82
	Rab44
	Gm5705
	LOC100046858
	Gm3051
	Errfi1
	Gm10444
	Phlda1
	Eef1a1
	A230045G11Rik
	Ddit3
	Gm11595
	Cacna2d2
	Zc3h10
	Prdm1
	Gm2627
	Naif1
	Serpina3h
	Gm7029
	Bzrap1
	Pou3f2
	Cd1d2
	Gm10818
	Mt1
	Midn
	Zbtb2
	Nab2
	Tpm3
	Gm4850
	Tm9sf3
	Kcnab1
	Fer1l6
	Lmcd1
	Ciita
	Gm7157
	Gm4858
	Arpp21
	4930505N22Rik
	Tle6
	Gdf5
	Xirp1
	Cstb
	Gemin6
	Gabarapl1
	Zbtb26
	Gm833
	Coq10b
	A_55_P2132697
	Iqsec3
	Azin1
	Prkar1a
	Pwwp2b
	Exoc3l
	Hk1
	B4galt5
	Pemt
	Gm13084
	Pcsk1n
	Efhd2
	Vash1
	A_55_P2015777
	Tmem242
	Klf4
	Ier5l
	A730062M13Rik
	Spint2
	Myo1c
	Ccdc141
	Eif1a
	Egln3
	Kcnk12
	Thbd
	Sox12
	Gm10253
	7030419G21Rik
	Slc7a5
	4933405D12Rik
	Eif4e
	Gm3448
	Gm17082
	Khdc1c
	Kctd7
	Mcl1
	Ephx3
	E2f7
	A130040M12Rik
	Prkag2
	Prmt6
	Gm4155
	Dzip1l
	Adig
	Gpr115
	Pdgfb
	Clstn3
	4833415N18Rik
	KCNQ1ot1
	Gm3925
	Rffl
	NAP069501-1
	A530072M11Rik
	A930037O16Rik
	4632427E13Rik
	4921529N20Rik
	Gfra4
	Rhox2h
	Siglece
	Usp54
	Syt10
	Hdac6
	Olfr700
	Ccdc169
	Spata32
	Sema6a
	C330021F23Rik
	Cldn15
	Tnk1
	1700016P03Rik
	BC005537
	5430417L22Rik
	Map2k7
	Dbndd2
	Inhbb
	Slc7a1
	NAP111319-1
	Tox4
	Med16
	Fosb
	D630032N06Rik
	Atp2b1
	LOC100045291
	Tsku
	Shank3
	Vegfa
	Hilpda
	Pycr1
	Defa-rs12
	ENSMUST00000098918
	Gm2563
	ENSMUST00000114046
	Cpxm1
	Gm2504
	Pi16
	AK220028
	Irf1
	Gm8066
	Plk2
	Pcf11
	Cplx1
	Akap2
	Fosl2
	Actr3b
	Ube2i
	Zfp462
	Irak2
	Dgcr2
	A_55_P2095000
	Gm13889
	Plac9
	Tcfcp2
	A_55_P2157914
	Gm13308
	Gm2527
	Zdhhc18
	Gm17414
	LOC100039402
	Gne
	Prrt1
	Npas4
	Fat3
	AI118078
	Chst15
	Slc47a1
	Bnip2
	Ccdc167
	LOC677171
	Gm2334
	Ppp2r3d
	Dusp26
	Gm9964
	Gm9644
	A_55_P2087963
	Obfc1
	Pim1
	Matk
	2009-03-01
	2010111I01Rik
	Gm6795
	Aoc3
	Cstf2
	Kifc5c-ps
	Pde2a
	Cym
	Fermt2
	4931428A05Rik
	Alyref2
	Gjd3
	Acad8
	Supt6
	Gm2658
	Gm20730
	Myh7b
	Rnf121
	C030048H21Rik
	Angptl4
	Gm2742
	4933440N22Rik
	H3f3b
	AI845619
	Gm4700
	A_66_P130993
	Zfp160
	Fgfr3
	Lax1
	LOC676177
	Parp9
	Cr2
	Gm3146
	Ddx5
	Mir22hg
	Srrm3
	Gm2371
	LOC638045
	Pacs1
	A_55_P2053798
	Nfe2l2
	Cd28
	Gm3224
	Lhx1
	2810403A07Rik
	Tlr13
	Pvr
	Nkain4
	Ell
	Olfr1347
	Sde2
	Trim63
	Itgb1
	Pdik1l
	Gm2375
	Krtap4-8
	A_55_P1958912
	Ifitm3
	Fam163b
	Ss18
	Abhd16b
	A_55_P2148744
	Gna13
	1110002J07Rik
	Tsga8
	Speg
	LOC100045096
	Cyp2r1
	Ckmt1
	LOC100044768
	Pcdh1
	Ifrd1
	Amotl2
	Tgif2
	Kcnh3
	Trpv2
	Dedd2
	Adamts8
	Ttc16
	5830469G19Rik
	Clic4
	NP883496
	Hivep3
	Mt3
	Odc1
	Gm12725
	Gm4235
	Gm6425
	A3galt2
	1700008O03Rik
	Gm4131
	Traip
	AA960618
	D5Wsu152e
	Rxfp3
	1700006J14Rik
	Ccdc142
	Klk10
	Mirg
	H1foo
	NEAT1
	Tmem161a
	LOC100044545
	Ahnak
	Gm2015
	Gm2900
	Tln1
	LOC100047006
	Grm4
	Ntng1
	LOC100045328
	Ptrf
	Sdc4
	Gm3587
	Ceacam20
	Capn5
	2310002L09Rik
	Rpl26-ps2
	LOC100048297
	Fgd5
	Nolc1
	TC1636993
	Ehmt1
	Ifnl3
	Wdr73
	Tcte1
	Gm5129
	C030013C21Rik
	Tmem54
	Gm7475
	Tcp11
	Serpina11
	Fnip2
	Zfand2a
	S100a13
	2700073G19Rik
	LOC100045471
	Arhgef4
	Haao
	Arfgap3
	Pvt1
	Gm5878
	Nhlh1
	LOC100046144
	Lrrc3
	Cldn25
	Gm3087
	Ptbp1
	Rrbp1
	B830017H08Rik
	Pdlim1
	Dpysl4
	Def6
	LOC100044756
	Atic
	NAP017482-001
	Gm5388
	Gm21865
	Olfr632
	LOC100048400
	Ighv14-4
	Igsf23
	Psmb8
	4930517O19Rik
	1700013B16Rik
	Rnase13
	Marcks
	Fgd3
	EG668643
	Gm10330
	Vcl
	A_55_P2128181
	Rc3h1
	Csrp2bp
	Csnk2b
	TC1772784
	A730061H03Rik
	Clcn3
	Med25
	A_55_P2076154
	Fastkd5
	Dis3l
	Cd72
	Rwdd4a
	Cs
	Cog8
	Gm10094
	Nabp2
	Ogfod3
	Akap1
	Gm7206
	Rsu1
	Cacnb1
	Twsg1
	Btbd2
	Zer1
	Tab2
	Zc3h11a
	Aar2
	Elavl1
	Ddx19a
	Dpagt1
	Cand2
	Fbxo25
	Tulp4
	4930415C11Rik
	Map2k4
	Pax5
	Eif4g3
	Sbno1
	Gm12693
	Ppih
	LOC100048133
	Sdccag3
	Fzr1
	Gon4l
	Chmp4b
	Ndufs5
	Aaed1
	Bckdk
	Npepps
	Slco1a1
	Eif2b2
	Syt11
	Abcc5
	Glrx3
	Esf1
	Lin37
	Atf2
	Myo5c
	Mrps2
	Pnrc1
	Ube2h
	Tmem33
	Itga7
	Tarsl2
	Chm
	6030458C11Rik
	Lrrc20
	Polr3h
	Gm11449
	Glt8d1
	Capn1
	Bbs7
	Pdcl
	2700089E24Rik
	Tgs1
	NAP062887-1
	Mtdh
	Iqsec1
	Rbm33
	Ganab
	Hsf2
	Ccrl2
	Lrtm1
	Secisbp2
	Kdm2b
	Prkag1
	Lbx1
	Fbxw4
	Dgkq
	Stx8
	Nelfb
	Fbxo32
	Nfix
	Gm6396
	Aak1
	LOC674218
	0610009O20Rik
	Gm11677
	Morf4l1
	Adcy9
	Dolk
	Dpy30
	Fbxo7
	Slc44a2
	Cenpb
	Rab10
	Cops7a
	Rxrg
	Zfp358
	Fam35a
	Cd55
	Ccp110
	Mrrf
	Gigyf1
	Bphl
	Gpr44
	Qk
	Trmt2b
	Hist1h1e
	Clcc1
	Synm
	Gm1661
	Ptges3l
	Tmod4
	Nctc1
	Uqcc2
	Alkbh3
	Lin52
	Larp4
	Yaf2
	Hsd17b4
	Slc12a9
	ENSMUST00000053926
	Cc2d1b
	Rexo1
	Klk1
	Cyb561d1
	Ogdh
	Nedd4
	Zfp61
	Gfm2
	Lypla2
	AU019202
	Ntpcr
	B4galt1
	Scrn3
	Vapa
	Gm13666
	XM_001475478
	Zfp946
	Nudt2
	Pkdcc
	Trpt1
	Dynlrb1
	Rev3l
	Scamp2
	Maob
	Fam160b1
	Kmt2c
	Gyg
	Epb4.1
	Pon3
	Fam149b
	Tmem69
	Gm4613
	Snx19
	Creg1
	A230065N10Rik
	Gm4595
	Dhodh
	Lpin1
	Ift172
	Eif2d
	9930021J03Rik
	Scrn2
	Rrn3
	Cpt2
	Ubac1
	Leng1
	Tmem160
	Zdhhc4
	Gphn
	Stambp
	Atg3
	Aida
	Nfatc1
	Nrbf2
	Arf1
	Gm4631
	Commd10
	Alg1
	E4f1
	Pdhx
	Ncoa4
	Mrgprh
	Etl4
	Asb16
	Zfp1
	Rraga
	Parp1
	Eif2s3y
	Cdc27
	Gm4312
	2010012O05Rik
	Dgka
	Kat7
	Ldha
	Zfp605
	Slc25a3
	Efcab14
	Vangl2
	4930506C21Rik
	Exosc7
	Ipo11
	Fgf13
	Alkbh6
	A_55_P1992934
	Diablo
	Lonp2
	Ccdc71l
	Fbxl5
	Usp48
	Gnas
	Cdk10
	Zfp428
	Smpdl3a
	Flad1
	Eef2
	Zc3h4
	Mpi
	G3bp1
	Mroh1
	Dync1h1
	Acsl4
	Thra
	Helb
	Taz
	A_55_P2161228
	Ikbkg
	Six1
	Gfpt1
	Nit1
	Ago2
	Otub2
	Lrrc57
	Elovl5
	Otud6b
	Chrne
	Mlec
	C2cd2
	Dyrk1b
	Tmem230
	Dhx32
	Pold2
	Prr14l
	Dpp9
	Gm4845
	Cdh13
	C1galt1c1
	Cdc42bpa
	LOC100044118
	Dtx3l
	Gng2
	Mrps17
	Psmd8
	Wnk2
	Dhx29
	Gls
	Dnmt3a
	Araf
	Faf1
	Ccng1
	Copa
	Pard3
	Eny2
	Arhgap10
	Gm6945
	l7Rn6
	Slc26a11
	Arhgap44
	2310015B20Rik
	Pon2
	Ifngr2
	Mef2d
	Trappc1
	Klhl31
	Dcaf8
	Spen
	Mkl2
	Hoxa9
	Sobp
	Snrk
	Hibadh
	Pigk
	Tigd2
	Lyrm5
	Gtdc1
	Pigy
	Ube2l3
	Hbs1l
	Ptges3
	Nfic
	Sf3a3
	Mef2a
	Strn3
	Tob2
	Tmem18
	Smarca5
	Det1
	Mia3
	Mcrs1
	A_55_P1992800
	Prmt5
	Ctbp1
	Ilf2
	Egln1
	Ccdc6
	Bre
	Ptov1
	Gm8973
	Stau2
	A930018M24Rik
	Sirt4
	Ccdc134
	Clpx
	Fam78a
	Zbtb18
	Ublcp1
	Ybx1
	Atp2c1
	2610201A13Rik
	Tbc1d16
	Me1
	Utp3
	Prdx3
	Tom1l1
	Dennd6b
	Tmem167b
	Syncrip
	Kdm8
	Dctn1
	Zmym2
	Terc
	Cyb5r4
	Pnkd
	Abhd17a
	Ppp6r1
	Fam216a
	Tceb2
	4933426M11Rik
	Gm14698
	Micall2
	Ube2e3
	Fkbp9
	Stag1
	Sort1
	Cul2
	A_55_P2096368
	Sorl1
	Smc3
	Gm12612
	Gstm3
	Tmed5
	Fam73b
	Abhd6
	Cdc42
	NAP111447-1
	Dnajb12
	Tm9sf1
	2700062C07Rik
	Kalrn
	Ythdf2
	Zfp777
	Gamt
	Wbscr22
	Leng8
	Nadk2
	Gm6981
	Stt3b
	Mapk9
	NAP069232-1
	Sars2
	Smn1
	Dctn4
	Fsd2
	Wbp2
	Ubl3
	Amigo1
	Lpar6
	Tmem135
	R3hdm2
	Fundc1
	NAP092744-001
	Ubtd2
	D2hgdh
	E2f2
	Smek2
	Dyrk2
	Cyb5b
	Ift46
	Kctd15
	Kcnj12
	Pla2g6
	Ppapdc3
	Mavs
	Sema6d
	Nacc2
	Mapk1ip1
	Trps1
	LOC676974
	Trim24
	LOC100047464
	Wrap73
	Asb13
	AI426330
	Gm13315
	Gltpd1
	Heatr5a
	2310003H01Rik
	Bpnt1
	Fbxw5
	Pdlim5
	Unkl
	Fra10ac1
	Elk4
	Sik3
	Neb
	Wdr6
	Ccdc86
	Ccdc101
	Rnf8
	Large
	Gtpbp3
	Zfp507
	Rpl27a-ps1
	NAP031349-1
	Ivd
	Mras
	Rogdi
	Mrps25
	A_55_P2034227
	Mypop
	NAP005004-001
	Mylk2
	Epn2
	Rad54l
	Asb10
	Zfp710
	Tshz1
	Reep1
	Hcfc1r1
	Gstm1
	Golga3
	A630007B06Rik
	Eral1
	Pde4d
	Jph1
	Iqcc
	Ncoa3
	Esr1
	Sec31a
	Evi5l
	Tfcp2l1
	Sec61a2
	Maoa
	Tstd2
	Sirt2
	Osbpl6
	Pomgnt1
	Ncoa6
	Chchd7
	Mrpl35
	Cnot7
	Myo18a
	Mbtps1
	Ralgapb
	Zfp641
	Pcm1
	Ago1
	Maf
	Rnaseh2a
	LOC544818
	Uba2
	Slc2a8
	Smco1
	Dusp3
	Ttyh2
	Ppp1r3a
	Usp33
	Pitpnm2
	Acn9
	Snw1
	ENSMUST00000070905
	Kif1c
	Thrb
	Prrc2a
	Pltp
	2610034B18Rik
	Tbc1d14
	Rpgrip1
	LOC100046475
	Clock
	4933434E20Rik
	Pgap2
	Prmt7
	Hipk3
	Igfbp5
	1700123O20Rik
	Suz12
	Cradd
	Nek10
	Rprd2
	Nfatc3
	Snx16
	Rmdn1
	Prepl
	4833420G17Rik
	Stat5a
	Gm3725
	Cask
	Ficd
	Gna11
	Wtip
	Hist1h4c
	Cc2d2a
	Ubc
	Exosc5
	Slc16a3
	Trappc12
	Akr1e1
	Acp1
	Spry1
	Exoc3
	Nde1
	Phf20
	A_55_P2134032
	Acd
	Furin
	Asb12
	Asxl2
	Mrpl37
	Polr2e
	St3gal5
	Ppap2b
	Ncoa1
	Pbxip1
	Phf21a
	Mrps24
	Vmp1
	Mad2l2
	Deptor
	Serpine2
	Mlycd
	Rbfox1
	Txlnb
	Srrm2
	Mast2
	Klc4
	AA408865
	Hrasls
	Birc2
	Sdf4
	Pus10
	Serpinb6c
	Wdtc1
	Sec23a
	Rps10
	Ifngr1
	Rai1
	Plcd4
	Zmynd11
	Gramd1a
	Car11
	Atp6v0a1
	NAP093863-001
	1110054M08Rik
	Ap2a1
	Brat1
	Fbxl4
	Fry
	Gm13547
	Smek1
	Zfp423
	H6pd
	Rnpep
	Abl1
	Fam193b
	Fkbp3
	Thnsl2
	Vipas39
	Ftsj1
	Gnpnat1
	Asb15
	Cog7
	Thop1
	Gpatch1
	Cnot2
	Zfp317
	Rnf150
	Sgcb
	Txndc12
	Gm5408
	Gsk3b
	Ints8
	Lrpprc
	Dlgap1
	Pdzk1
	Uckl1
	AU022252
	Mettl22
	Ptk7
	Tcf4
	Pum1
	G6pc3
	Rfk
	Pradc1
	Clybl
	Ipo8
	Mob1b
	Stra13
	Agpat5
	Arid1b
	Ptprm
	Gtf2i
	Mylpf
	2310050B05Rik
	Mpst
	Gfer
	Iqck
	Orai3
	Myoz3
	Psen2
	Iars
	A_55_P2105017
	Pura
	Gps2
	Lzts2
	Sapcd1
	Zc3h3
	Cryz
	Rab12
	Slc25a25
	Slc16a9
	Atg4c
	Akap9
	Tmem80
	Trap1
	Ccdc66
	Ppfibp1
	Ktn1
	Calcoco1
	Stk38l
	4930544D05Rik
	Mccc1
	Abhd14a
	Clip4
	Zfp426
	Arl5a
	Itm2a
	Slco3a1
	Lpl
	Dcbld2
	Tln2
	D2Bwg1423e
	Mkl1
	Ggact
	Phc1
	C530030K21Rik
	Atp13a5
	Dimt1
	Mmd
	Tinf2
	Vwa7
	C5ar2
	Usp3
	4930429F24Rik
	Rab40b
	Alg2
	Hexim2
	Gm5196
	Rnps1
	Klhl24
	Arfgef1
	Cpt1b
	Vps52
	Mmgt2
	Pdk2
	Amd2
	Cuedc1
	A_55_P1967483
	Ttc28
	Fam168a
	St8sia5
	9630041A04Rik
	R3hdm1
	Ubr2
	Tfb1m
	Zfp385c
	Cpeb3
	LOC100046693
	Coq10a
	Qser1
	Gm9747
	Fam122a
	Ano10
	A930016O22Rik
	Dnase1l2
	Cpsf2
	Tdrp
	Auts2
	Pld2
	Fuk
	Tyw1
	Zfyve1
	Prodh
	Gltscr1l
	Tigd4
	Tmem106b
	Chd7
	Mettl21e
	Terf2
	Sqrdl
	Rab8a
	Abcc9
	Snx30
	Grhpr
	Phkg1
	Tob1
	Zfp386
	Phka2
	Phyhd1
	Slc35f6
	Elf2
	Cbx1
	Dgkz
	Rab11b
	Lats2
	Pcgf3
	Cbx6
	Gbas
	Smim8
	Gstm2
	Hectd3
	Gypc
	Zfp81
	Gm5088
	Hcfc1
	Add3
	Fkbp15
	Med24
	BC023829
	Mreg
	Atxn2
	Mbnl1
	Trio
	BC003331
	9930111J21Rik1
	Lhpp
	Fam53b
	Ptpla
	Pqlc2
	Ctage5
	AI464131
	Mical2
	Pmepa1
	Sap130
	Sfxn3
	Dnaja3
	Inpp5k
	2310009B15Rik
	Tbc1d22b
	Heatr2
	Gbf1
	A_55_P2148285
	Lpcat3
	Prkca
	Spop
	Pcx
	Letm1
	Cd302
	Dnajb1
	A_55_P2163263
	Arhgef12
	Tspan7
	Ankhd1
	Pgm2l1
	Mcm2
	Prrx1
	Sh2d7
	Carkd
	Slc7a2
	A_55_P2033680
	Sirt6
	Ivns1abp
	Plscr3
	Nlk
	Pds5b
	Smc4
	Sharpin
	1700030K09Rik
	Tada3
	Gnptab
	Zfp277
	Cox18
	Tjap1
	Ormdl2
	1110008P14Rik
	Slc45a4
	Usp2
	Kctd3
	Gm7209
	Lgals3bp
	Arhgef10l
	Zfp467
	Calm1
	Rbm12b2
	Rufy1
	Fam96b
	Fam86
	Sema3c
	Cyb5r1
	Crls1
	Angptl1
	Tcf25
	2810021G02Rik
	Gprc5c
	Snap29
	Spg7
	Sypl
	Tbc1d19
	Ctc1
	Ddit4
	Cdon
	Nek6
	Hspa2
	Ermard
	Tmem184c
	Samhd1
	Otub1
	Mapk12
	Stk38
	Usp45
	Nphp1
	Gkap1
	Gm10135
	Ube2d1
	Erp44
	Tnrc6c
	2810416G20Rik
	Ubr5
	Eml1
	Abhd17c
	Gm20877
	Alpk3
	P4ha2
	Cped1
	Bbip1
	Rpusd3
	Sass6
	Kbtbd4
	Gucd1
	Cdk2ap1
	Anxa9
	Tor1b
	Trappc11
	Setd1b
	Pld3
	Tmem233
	Stk3
	Gtf3c5
	Prkab2
	Arih1
	Nol6
	Mxra8
	Cerkl
	Ap3m1
	AI663975
	Car14
	BC030336
	Med1
	Zcrb1
	Sfrs18
	Ddr1
	Slc26a6
	Eif4ebp3
	Fhod3
	Arnt
	Gm2436
	Rbm24
	Ocrl
	Cnot1
	Irf2bpl
	Acadsb
	Carns1
	Tbcd
	Spice1
	Sptb
	Lgalsl
	Trim13
	Man2c1
	Sumf2
	Gdf1
	Hlf
	Unc119
	Homer1
	Cdh8
	Fkbp5
	Slc9a1
	Me2
	Lypla1
	Evi5
	Hist2h3c2-ps
	Trim35
	Mrps15
	Cables2
	Tmem56
	Gsk3a
	Mtvr2
	Eepd1
	Top3b
	Papd5
	LOC640919
	Farp2
	5830418K08Rik
	Cnot11
	6820431F20Rik
	Prkcd
	AU040320
	Zfp68
	Lingo3
	Gm21719
	Zfp367
	Pxmp4
	Cacna2d4
	Rab7l1
	Hdac4
	Fut8
	Prpf39
	Mars
	Tfdp2
	Usp34
	B4galt3
	Gm6541
	Slain2
	Gorasp1
	Mamstr
	Ssh2
	Exoc7
	Zfp217
	Zcchc8
	Itfg1
	Rarb
	Raver1
	Cdc16
	Smyd2
	Acot6
	Tada2a
	Stac3
	Zfp395
	Dph2
	Dnaja2
	Rnf220
	Cnih4
	Olfr150
	Pdzd9
	Zfp142
	Dcaf4
	Ppp2r3c
	Ddx46
	Tspan8
	Srsf1
	Atp2b3
	Lamc1
	Mink1
	Cacng7
	Zfp521
	Rpusd2
	Arfgap2
	Cux1
	Ppm1l
	Snapin
	NAP115053-1
	Gadl1
	Tial1
	Cxcr6
	Chmp2b
	Tirap
	Gm6658
	Zscan26
	Cstf2t
	Lbr
	St3gal6
	Cyp26a1
	Pcbp2
	Lig3
	Trim11
	Dpysl2
	Med26
	Agpat1
	Klc2
	Zc3h18
	Ikbip
	Morn4
	Hes1
	Gm3002
	Cmtm7
	Dusp6
	Nup155
	Rab6a
	9030624J02Rik
	Thoc5
	Rae1
	Capn3
	Wipi1
	Zfp454
	Ube2d4
	Uggt1
	Rasgrp3
	Sdr39u1
	Hipk2
	Parp4
	Pifo
	Pfkfb3
	Fam45a
	Scfd2
	Smc6
	Rhoa
	Irs1
	Wnk1
	Creb3l2
	Gmppa
	Rcor3
	Spns2
	Celf1
	Mkrn2
	Naa25
	Lsp1
	Stim1
	Ubap2
	Ppfia1
	Atg14
	Nsf
	Ppapdc1a
	B630005N14Rik
	Atp1b2
	Smim1
	Bccip
	Ap1s2
	Asb4
	Snora74a
	Gm6307
	Zfp654
	Grb2
	Azi1
	Asb2
	Mapk14
	Rasa1
	Letmd1
	Vps25
	Xrcc5
	St7l
	Prickle3
	Zfp46
	Adhfe1
	Mboat7
	Klhl38
	2610507I01Rik
	Mccc2
	Prorsd1
	Eef2k
	Acbd6
	Kansl1l
	Foxred1
	Zmym3
	Hspa4
	Prr13
	Lrp4
	Nat6
	Fam114a2
	Ighv5-9
	Orc3l
	Lrrc30
	Enthd2
	Nipa2
	Gatad2b
	Tom1l2
	Aqp1
	Lrrc28
	1700025G04Rik
	Leprotl1
	Orai1
	Desi1
	Alg3
	Inhbe
	Gm9877
	Slit3
	Atp6v1c1
	D14Abb1e
	Pcnt
	Gm5918
	LOC675231
	Hr
	Rhbdf2
	Tns1
	Arrdc2
	Casz1
	Gpcpd1
	Zfp687
	Lenep
	3830406C13Rik
	Prkacb
	AI852064
	Brd3
	Wls
	Gm16287
	Atp13a1
	Kdm2a
	Krba1
	Git1
	Mphosph8
	Iffo1
	Zfp825
	Sowaha
	Cdc26
	Pagr1a
	Prr14
	Gmps
	Cdv3
	Irak1
	Scrib
	Serinc2
	Camk2a
	Cdkn2aipnl
	Olfml3
	Strada
	Net1
	Gpt2
	A_55_P2148284
	Zfp661
	Rars2
	Pan3
	Dio3os
	Rcbtb1
	Ttc7b
	Bicc1
	Nkiras2
	Oxa1l
	2310045N01Rik
	Wnt9a
	Tenm3
	Snx27
	Ube3b
	Dag1
	Prr15
	G3bp2
	Aldh6a1
	Bnip3
	Filip1l
	Nutf2
	Mtif3
	Asb14
	Cdkn1b
	Dip2c
	Rbm45
	Mllt6
	Olfr740
	Tor2a
	Ncald
	Lta4h
	Taok3
	Isoc2a
	Rnf123
	Raf1
	Ngfr
	A530047J11Rik
	1700080E11Rik
	Gosr1
	Dym
	Nhsl1
	Smox
	Gm5065
	Fgd4
	Flcn
	A_55_P2157507
	Tekt1
	Hnrnpa1
	Camk2d
	Gm5957
	Ttll7
	Fibin
	Pdp1
	Egfl8
	Lsm14b
	Kcng4
	G630025P09Rik
	Usp22
	Slc16a10
	Gm5817
	Itgb3bp
	Ryk
	Kdm3b
	Daglb
	Psmf1
	Limch1
	Spidr
	Tspan13
	Rai2
	Rabep2
	Zbtb17
	Orc3
	Pex26
	Tmem177
	Uri1
	Kmt2b
	Inpp5b
	Caskin1
	Pqbp1
	Tet2
	Ebf3
	Ky
	Yme1l1
	Acvr2a
	Ppp3r1
	Cbfa2t2
	Invs
	Rbm26
	Mtus1
	Ep300
	Lifr
	Med12
	Gpx3
	Itch
	Ski
	Gab1
	Polr1a
	Slc38a4
	Gm2897
	Pld5
	Slc25a42
	Pdlim7
	Zdhhc8
	Ebag9
	Kbtbd12
	Golgb1
	Tspyl1
	Pde7b
	Tcf20
	Tmed10
	Tmem245
	Plin5
	Pfas
	Mybph
	Sfxn2
	Igsf3
	Sp2
	Ncapd3
	Sh3bp5
	Gm17093
	Best3
	Jup
	Cpne3
	Tcf12
	Pde4a
	Trav13-1
	Kcnj2
	Phf12
	ENSMUST00000113709
	Gm8400
	Xpr1
	40435
	Tbl1xr1
	Rps6ka1
	Taf15
	Cdk5rap1
	Cops4
	E330014E10Rik
	9030617O03Rik
	Hps5
	Tug1
	NAP092556-001
	Slc25a35
	LOC100041369
	Prkag3
	LOC100046583
	1700120C14Rik
	Sec24b
	She
	Lpgat1
	Stat5b
	Pla2g7
	Ikzf2
	C330007P06Rik
	Tmem52
	Cyp4f39
	Chmp5
	Nid1
	Ypel2
	A730009E18Rik
	Pitpna
	Frmpd1
	Klf13
	Tpm1
	Dync1li1
	Fam120a
	Gstm4
	Nck2
	Kcnma1
	Cyfip1
	Supt16
	Osbpl7
	Gpbp1l1
	Cdc42ep2
	Foxn2
	Ndrg3
	Mmp2
	Tph1
	Epg5
	Set
	Gas1
	Ifnar1
	Pdcd2l
	Reps1
	D830024N08Rik
	Mr1
	Fbxo28
	Tecr
	Ypel1
	Ddi2
	TC1600187
	1700003H04Rik
	Kif2a
	Ankrd24
	Slc38a9
	Rreb1
	Pdcd10
	Gm9869
	Fam214a
	Cd34
	Gid4
	Adh1
	Angptl2
	Tipin
	Nhs
	Arglu1
	Slc39a13
	Cep350
	Kpna1
	Gpaa1
	Birc6
	Tmem131
	B4galt7
	Lrrc38
	Ighv14-2
	Ppp1r1a
	Ints3
	Fuz
	Lcor
	Ltbp3
	D5Ertd579e
	Dpf2
	AK080218
	Irf2
	Mrpl38
	Fgf22
	Sim2
	Atcay
	Gm13775
	Mfap3
	Ighv5-4
	Myot
	Txnip
	Eif3a
	Obscn
	LOC100189605
	Ces1d
	Kank2
	Fntb
	C77096
	Usp24
	Gatc
	ENSMUST00000100216
	Vwa9
	LOC100046877
	Jph3
	Tle1
	Ankmy2
	Ar
	Mtss1l
	Mtmr2
	Dkk3
	Ube2g1
	Fam186b
	Pxk
	Vamp7
	Ofcc1
	Mss51
	Sec24a
	1810011O10Rik
	Pitpnc1
	Shisa2
	Acvr1b
	A630057N01Rik
	Gm7233
	Gm5588
	Pnrc2
	1810009N02Rik
	Actl9
	Celf2
	Ogn
	Cdkl4
	Golm1
	Crtc3
	Pfkfb1
	Cyb5d2
	Setd5
	4633401B06Rik
	Cdc42ep3
	Actc1
	Prima1
	Cdc42ep1
	Ccdc125
	Slc2a3
	Ampd1
	Adam10
	Cap2
	Cbr2
	Inha
[truncated: 30 more rows]

## Sheet: Lysosome-related genes
Exclusive Lysosome related genes	Exclusive DEGs Smn1DSkm vs. Wt	common
ATP6AP1	Ambn	ATP6V0A1
ATP6AP2	Ankk1	ATP6V1C1
ATP6V0B	Awat1	CLCN3
ATP6V0E1	Capn8	CSTB
ATP6V0E2	Cd48	Hps5
ATP6V1A	Crb1	MT3
ATP6V1B1	Efna3	PSEN2
ATP6V1B2	Gm11346	SLC38A9
ATP6V1C2	Gm15232
ATP6V1D	Gng3
ATP6V1E1	Gpnmb
ATP6V1E2	Gsdmd
ATP6V1F	Kcnk5
ATP6V1G1	Kcns1
ATP6V1G2	Lef1
ATP6V1G3	Ms4a6b
ATP6V1H	Slitrk3
CLN6	Slurp1
CPQ	Sox15
CTSE	Synj2
CTSG	Tmprss11bnl
CTSL	Ugt2b34
RAB34	Zfp236
RILPL1	6720432D03Rik
SCPEP1	9330133O14Rik
LAMTOR1	A_55_P1993184
	A_55_P2089209
	AU021128
	ENSMUST00000072254
	ENSMUST00000114742
	Gm11529
	Gm2082
	Gm2750
	Gm3519
	LOC100048040
	Dlgap2
	Parp10
	Srgap1
	Rrad
	B930018H19
	E430022K19Rik
	Zxdb
	Csta3
	A_55_P2415029
	Foxp3
	Srxn1
	Egln2
	Fbxo39
	Arc
	A630026N12Rik
	Cxcl1
	LOC100048512
	Dusp2
	Mt2
	Osgin1
	Vasn
	E030030I06Rik
	Cd300lf
	2900035I09Rik
	Adamts1
	2310005E17Rik
	Sphk1
	Sap30
	Gm14243
	Hmox1
	5031434C07Rik
	Ankrd1
	Myh9
	Fam83g
	AU022751
	Fam115a
	AB124611
	Myc
	Prss28
	Fam102a
	Paqr6
	Sox9
	Csf1
	Piwil1
	Ankrd2
	Taar7f
	Map6d1
	Tk1
	Cgref1
	Ctnnd1
	Gm6940
	Gm6754
	Atf3
	Hist1h1t
	Lmod2
	Hyi
	Klf6
	Ahnak2
	Sertad1
	Dpf1
	Tnfrsf12a
	Csrnp1
	Park2
	LOC100044968
	Pdpn
	Btrc
	5830417I10Rik
	Tuba1c
	Cfp
	LOC434825
	2001-03-01
	Matn4
	Mafk
	Magef1
	Tubb6
	Rabgap1
	Myo19
	Cd68
	Oas1d
	Cidea
	Uba1y
	2610318N02Rik
	4930486L24Rik
	Hbegf
	Nova2
	Grwd1
	5830409B07Rik
	9530036O11Rik
	Gm5258
	A330033J07Rik
	Gch1
	Spsb1
	Egr1
	9430025M13Rik
	Gm5316
	Gm2016
	Gm2749
	Zfp703
	Zfp655
	Slc2a1
	4933417O13Rik
	Gm2748
	Tex101
	Dcaf12l2
	Emp1
	LOC100046908
	Hmga2-ps1
	Rcan1
	4930447J18Rik
	Gm7376
	Gm12840
	Pip5k1a
	Gm3901
	Btg2
	A_55_P1984083
	Fam134b
	Serpinb6e
	Phldb1
	Mfap4
	Nos2
	Tnip2
	Cd44
	Lmnb2
	Serpine1
	A_55_P1981992
	Sfrp5
	Gm10436
	Plagl1
	Mustn1
	XM_001472371
	Sorcs1
	Tmem251
	6430411K18Rik
	LOC546233
	Mthfsd
	Trim71
	Klhl40
	4930430D24Rik
	Trib1
	Dusp5
	Pelo
	Gm3651
	Arhgef33
	Pcyt1b
	ENSMUST00000090250
	4930452L12Rik
	Trav15-2-dv6-2
	Zfp715
	Tmem184a
	LOC100045321
	2300009A05Rik
	C230037L09
	Gast
	Sh3bp5l
	Myh1
	Igkv2-109
	Gng8
	Gpr156
	Pcnx
	Fhl1
	Gm7710
	Gpbar1
	1520401A03Rik
	Sp4
	Snx29
	Vax2
	Gm3797
	Elk3
	Gm6236
	Olfm1
	Cep110
	A_55_P2064171
	Icmt
	Pigt
	Ppfia4
	ENSMUST00000116120
	Gm5513
	Stat3
	Gm5393
	Ocel1
	Fbxo30
	Dnajc10
	Cd82
	Rab44
	Gm5705
	LOC100046858
	Gm3051
	Ifi30
	Errfi1
	Gm10444
	Phlda1
	Eef1a1
	A230045G11Rik
	Ddit3
	Gm11595
	Cacna2d2
	Zc3h10
	Prdm1
	Gm2627
	Naif1
	Serpina3h
	Gm7029
	Bzrap1
	Pou3f2
	Cd1d2
	Gm10818
	Mt1
	Midn
	Zbtb2
	Nab2
	Tpm3
	Gm4850
	Tm9sf3
	Kcnab1
	Fer1l6
	Lmcd1
	Ciita
	Gm7157
	Gm4858
	Arpp21
	4930505N22Rik
	Tle6
	Gdf5
	Xirp1
	Gemin6
	Gabarapl1
	Zbtb26
	Gm833
	Coq10b
	A_55_P2132697
	Iqsec3
	Azin1
	Prkar1a
	Pwwp2b
	Exoc3l
	Hk1
	B4galt5
	Pemt
	Gm13084
	Pcsk1n
	Efhd2
	Vash1
	A_55_P2015777
	Tmem242
	Klf4
	Ier5l
	A730062M13Rik
	Spint2
	Myo1c
	Ccdc141
	Eif1a
	Egln3
	Kcnk12
	Thbd
	Sox12
	Gm10253
	7030419G21Rik
	Slc7a5
	4933405D12Rik
	Eif4e
	Gm3448
	Gm17082
	Khdc1c
	Kctd7
	Mcl1
	Ephx3
	E2f7
	A130040M12Rik
	Prkag2
	Prmt6
	Gm4155
	Dzip1l
	Adig
	Gpr115
	Pdgfb
	Clstn3
	4833415N18Rik
	KCNQ1ot1
	Gm3925
	Rffl
	NAP069501-1
	A530072M11Rik
	A930037O16Rik
	4632427E13Rik
	4921529N20Rik
	Gfra4
	Rhox2h
	Siglece
	Usp54
	Syt10
	Hdac6
	Olfr700
	Ccdc169
	Spata32
	Sema6a
	C330021F23Rik
	Cldn15
	Tnk1
	1700016P03Rik
	BC005537
	5430417L22Rik
	Map2k7
	Dbndd2
	Inhbb
	Slc7a1
	NAP111319-1
	Tox4
	Med16
	Fosb
	D630032N06Rik
	Atp2b1
	LOC100045291
	Tsku
	Shank3
	Vegfa
	Hilpda
	Pycr1
	Defa-rs12
	ENSMUST00000098918
	Gm2563
	ENSMUST00000114046
	Cpxm1
	Gm2504
	Pi16
	AK220028
	Irf1
	Gm8066
	Plk2
	Pcf11
	Cplx1
	Akap2
	Fosl2
	Actr3b
	Ube2i
	Zfp462
	Irak2
	Dgcr2
	A_55_P2095000
	Gm13889
	Plac9
	Tcfcp2
	A_55_P2157914
	Gm13308
	Gm2527
	Zdhhc18
	Gm17414
	LOC100039402
	Gne
	Prrt1
	Npas4
	Fat3
	AI118078
	Chst15
	Slc47a1
	Bnip2
	Ccdc167
	LOC677171
	Gm2334
	Ppp2r3d
	Dusp26
	Gm9964
	Gm9644
	A_55_P2087963
	Obfc1
	Pim1
	Matk
	2009-03-01
	2010111I01Rik
	Gm6795
	Aoc3
	Cstf2
	Kifc5c-ps
	Pde2a
	Cym
	Fermt2
	4931428A05Rik
	Alyref2
	Gjd3
	Acad8
	Supt6
	Gm2658
	Gm20730
	Myh7b
	Rnf121
	C030048H21Rik
	Angptl4
	Gm2742
	4933440N22Rik
	Vps18
	H3f3b
	AI845619
	Gm4700
	A_66_P130993
	Zfp160
	Fgfr3
	Lax1
	LOC676177
	Parp9
	Cr2
	Gm3146
	Ddx5
	Mir22hg
	Srrm3
	Gm2371
	LOC638045
	Pacs1
	A_55_P2053798
	Nfe2l2
	Cd28
	Gm3224
	Lhx1
	2810403A07Rik
	Tlr13
	Pvr
	Nkain4
	Ell
	Olfr1347
	Sde2
	Trim63
	Itgb1
	Pdik1l
	Gm2375
	Krtap4-8
	A_55_P1958912
	Ifitm3
	Fam163b
	Ss18
	Abhd16b
	A_55_P2148744
	Gna13
	1110002J07Rik
	Tsga8
	Speg
	LOC100045096
	Cyp2r1
	Ckmt1
	LOC100044768
	Pcdh1
	Ifrd1
	Amotl2
	Tgif2
	Kcnh3
	Trpv2
	Dedd2
	Adamts8
	Ttc16
	5830469G19Rik
	Clic4
	NP883496
	Hivep3
	Odc1
	Gm12725
	Gm4235
	Gm6425
	A3galt2
	1700008O03Rik
	Gm4131
	Traip
	AA960618
	D5Wsu152e
	Rxfp3
	1700006J14Rik
	Ccdc142
	Klk10
	Mirg
	H1foo
	NEAT1
	Tmem161a
	LOC100044545
	Ahnak
	Gm2015
	Gm2900
	Tln1
	LOC100047006
	Grm4
	Ntng1
	LOC100045328
	Ptrf
	Sdc4
	Gm3587
	Ceacam20
	Capn5
	2310002L09Rik
	Rpl26-ps2
	LOC100048297
	Fgd5
	Nolc1
	TC1636993
	Ehmt1
	Ifnl3
	Wdr73
	Tcte1
	Gm5129
	C030013C21Rik
	Tmem54
	Gm7475
	Tcp11
	Serpina11
	Fnip2
	Zfand2a
	S100a13
	2700073G19Rik
	LOC100045471
	Arhgef4
	Haao
	Arfgap3
	Pvt1
	Gm5878
	Nhlh1
	LOC100046144
	Lrrc3
	Cldn25
	Gm3087
	Ptbp1
	Rrbp1
	B830017H08Rik
	Pdlim1
	Dpysl4
	Def6
	LOC100044756
	Atic
	NAP017482-001
	Gm5388
	Gm21865
	Olfr632
	LOC100048400
	Ighv14-4
	Igsf23
	Psmb8
	4930517O19Rik
	1700013B16Rik
	Rnase13
	Marcks
	Fgd3
	EG668643
	Gm10330
	Vcl
	A_55_P2128181
	Rc3h1
	Csrp2bp
	Csnk2b
	TC1772784
	A730061H03Rik
	Med25
	A_55_P2076154
	Fastkd5
	Dis3l
	Cd72
	Rwdd4a
	Cs
	Cog8
	Gm10094
	Nabp2
	Ogfod3
	Akap1
	Gm7206
	Rsu1
	Cacnb1
	Twsg1
	Btbd2
	Zer1
	Tab2
	Zc3h11a
	Aar2
	Elavl1
	Ddx19a
	Dpagt1
	Cand2
	Fbxo25
	Tulp4
	4930415C11Rik
	Map2k4
	Pax5
	Eif4g3
	Sbno1
	Gm12693
	Ppih
	LOC100048133
	Sdccag3
	Fzr1
	Gon4l
	Chmp4b
	Ndufs5
	Aaed1
	Bckdk
	Npepps
	Slco1a1
	Eif2b2
	Syt11
	Abcc5
	Glrx3
	Esf1
	Lin37
	Atf2
	Myo5c
	Mrps2
	Pnrc1
	Ube2h
	Tmem33
	Itga7
	Tarsl2
	Chm
	6030458C11Rik
	Lrrc20
	Polr3h
	Gm11449
	Glt8d1
	Capn1
	Bbs7
	Pdcl
	2700089E24Rik
	Tgs1
	NAP062887-1
	Mtdh
	Iqsec1
	Rbm33
	Ganab
	Hsf2
	Ccrl2
	Lrtm1
	Secisbp2
	Kdm2b
	Prkag1
	Lbx1
	Fbxw4
	Dgkq
	Stx8
	Nelfb
	Fbxo32
	Nfix
	Gm6396
	Aak1
	LOC674218
	0610009O20Rik
	Gm11677
	Morf4l1
	Adcy9
	Dolk
	Dpy30
	Fbxo7
	Slc44a2
	Cenpb
	Rab10
	Cops7a
	Rxrg
	Zfp358
	Fam35a
	Cd55
	Ccp110
	Mrrf
	Gigyf1
	Bphl
	Gpr44
	Qk
	Trmt2b
	Hist1h1e
	Clcc1
	Synm
	Gm1661
	Ptges3l
	Tmod4
	Vps16
	Nctc1
	Uqcc2
	Alkbh3
	Lin52
	Larp4
	Yaf2
	Hsd17b4
	Slc12a9
	ENSMUST00000053926
	Cc2d1b
	Rexo1
	Klk1
	Cyb561d1
	Ogdh
	Nedd4
	Zfp61
	Gfm2
	Lypla2
	AU019202
	Ntpcr
	B4galt1
	Scrn3
	Vapa
	Gm13666
	XM_001475478
	Egf
	Zfp946
	Nudt2
	Pkdcc
	Trpt1
	Dynlrb1
	Rev3l
	Scamp2
	Maob
	Fam160b1
	Kmt2c
	Gyg
	Epb4.1
	Pon3
	Fam149b
	Tmem69
	Gm4613
	Snx19
	Creg1
	A230065N10Rik
	Gm4595
	Dhodh
	Lpin1
	Ift172
	Eif2d
	9930021J03Rik
	Scrn2
	Rrn3
	Cpt2
	Ubac1
	Leng1
	Tmem160
	Zdhhc4
	Gphn
	Stambp
	Atg3
	Aida
	Nfatc1
	Nrbf2
	Arf1
	Gm4631
	Commd10
	Alg1
	E4f1
	Pdhx
	Ncoa4
	Mrgprh
	Etl4
	Asb16
	Zfp1
	Rraga
	Parp1
	Eif2s3y
	Cdc27
	Gm4312
	2010012O05Rik
	Man2b1
	Dgka
	Kat7
	Ldha
	Zfp605
	Slc25a3
	Efcab14
	Vangl2
	4930506C21Rik
	Exosc7
	Ipo11
	Fgf13
	Alkbh6
	A_55_P1992934
	Diablo
	Lonp2
	Ccdc71l
	Fbxl5
	Usp48
	Gnas
	Cdk10
	Zfp428
	Smpdl3a
	Flad1
	Eef2
	Zc3h4
	Mpi
	G3bp1
	Mroh1
	Dync1h1
	Acsl4
	Thra
	Helb
	Taz
	A_55_P2161228
	Ikbkg
	Six1
	Gfpt1
	Nit1
	Ago2
	Otub2
	Lrrc57
	Elovl5
	Otud6b
	Chrne
	Mlec
	C2cd2
	Dyrk1b
	Tmem230
	Dhx32
	Pold2
	Prr14l
	Dpp9
	Gm4845
	Cdh13
	C1galt1c1
	Cdc42bpa
	LOC100044118
	Dtx3l
	Gng2
	Mrps17
	Psmd8
	Wnk2
	Dhx29
	Gls
	Dnmt3a
	Araf
	Faf1
	Ccng1
	Copa
	Pard3
	Eny2
	Arhgap10
	Gm6945
	l7Rn6
	Slc26a11
	Arhgap44
	2310015B20Rik
	Pon2
	Ifngr2
	Mef2d
	Trappc1
	Klhl31
	Dcaf8
	Spen
	Mkl2
	Hoxa9
	Sobp
	Snrk
	Hibadh
	Pigk
	Tigd2
	Lyrm5
	Gtdc1
	Pigy
	Ube2l3
	Hbs1l
	Ptges3
	Nfic
	Sf3a3
	Mef2a
	Strn3
	Tob2
	Tmem18
	Smarca5
	Det1
	Mia3
	Mcrs1
	A_55_P1992800
	Prmt5
	Ctbp1
	Ilf2
	Egln1
	Ccdc6
	Bre
	Ptov1
	Gm8973
	Stau2
	A930018M24Rik
	Sirt4
	Ccdc134
	Clpx
	Fam78a
	Zbtb18
	Ublcp1
	Ybx1
	Atp2c1
	2610201A13Rik
	Tbc1d16
	Me1
	Utp3
	Prdx3
	Tom1l1
	Dennd6b
	Tmem167b
	Syncrip
	Kdm8
	Dctn1
	Zmym2
	Terc
	Cyb5r4
	Pnkd
	Abhd17a
	Ppp6r1
	Fam216a
	Tceb2
	4933426M11Rik
	Gm14698
	Micall2
	Ube2e3
	Fkbp9
	Stag1
	Sort1
	Cul2
	A_55_P2096368
	Sorl1
	Smc3
	Gm12612
	Gstm3
	Tmed5
	Fam73b
	Abhd6
	Cdc42
	NAP111447-1
	Dnajb12
	Tm9sf1
	2700062C07Rik
	Kalrn
	Ythdf2
	Zfp777
	Gamt
	Wbscr22
	Leng8
	Nadk2
	Gm6981
	Stt3b
	Mapk9
	NAP069232-1
	Sars2
	Smn1
	Dctn4
	Fsd2
	Wbp2
	Ubl3
	Amigo1
	Lpar6
	Tmem135
	R3hdm2
	Fundc1
	NAP092744-001
	Ubtd2
	D2hgdh
	E2f2
	Smek2
	Dyrk2
	Cyb5b
	Ift46
	Kctd15
	Kcnj12
	Pla2g6
	Ppapdc3
	Mavs
	Sema6d
	Nacc2
	Mapk1ip1
	Trps1
	LOC676974
	Trim24
	LOC100047464
	Wrap73
	Asb13
	AI426330
	Gm13315
	Gltpd1
	Heatr5a
	2310003H01Rik
	Bpnt1
	Fbxw5
	Pdlim5
	Unkl
	Fra10ac1
	Elk4
	Sik3
	Neb
	Wdr6
	Ccdc86
	Ccdc101
	Rnf8
	Large
	Gtpbp3
	Zfp507
	Rpl27a-ps1
	NAP031349-1
	Ivd
	Mras
	Rogdi
	Mrps25
	Mfsd8
	A_55_P2034227
	Mypop
	NAP005004-001
	Sphk2
	Mylk2
	Epn2
	Rad54l
	Asb10
	Zfp710
	Tshz1
	Reep1
	Hcfc1r1
	Gstm1
	Golga3
	A630007B06Rik
	Eral1
	Pde4d
	Jph1
	Iqcc
	Ncoa3
	Esr1
	Sec31a
	Evi5l
	Tfcp2l1
	Sec61a2
	Maoa
	Tstd2
	Sirt2
	Osbpl6
	Pomgnt1
	Ncoa6
	Chchd7
	Mrpl35
	Cnot7
	Myo18a
	Mbtps1
	Ralgapb
	Zfp641
	Pcm1
	Ago1
	Maf
	Rnaseh2a
	LOC544818
	Uba2
	Slc2a8
	Smco1
	Dusp3
	Ttyh2
	Ppp1r3a
	Usp33
	Pitpnm2
	Acn9
	Snw1
	ENSMUST00000070905
	Kif1c
	Thrb
	Prrc2a
	Pltp
	2610034B18Rik
	Tbc1d14
	Rpgrip1
	LOC100046475
	Clock
	4933434E20Rik
	Pgap2
	Prmt7
	Hipk3
	Igfbp5
	1700123O20Rik
	Suz12
	Cradd
	Nek10
	Rprd2
	Nfatc3
	Snx16
	Rmdn1
	Prepl
	4833420G17Rik
	Stat5a
	Gm3725
	Cask
	Ficd
	Gna11
	Wtip
	Hist1h4c
	Cc2d2a
	Ubc
	Exosc5
	Slc16a3
	Trappc12
	Akr1e1
	Acp1
	Spry1
	Exoc3
	Nde1
	Phf20
	A_55_P2134032
	Acd
	Furin
	Asb12
	Asxl2
	Mrpl37
	Polr2e
	St3gal5
	Ppap2b
	Ncoa1
	Pbxip1
	Phf21a
	Mrps24
	Vmp1
	Mad2l2
	Deptor
	Serpine2
	Mlycd
	Rbfox1
	Txlnb
	Srrm2
	Mast2
	Klc4
	Hps4
	AA408865
	Hrasls
	Birc2
	Sdf4
	Pus10
	Mcoln1
	Serpinb6c
	Wdtc1
	Sec23a
	Rps10
	Ifngr1
	Rai1
	Plcd4
	Zmynd11
	Hexb
	Gramd1a
	Car11
	NAP093863-001
	1110054M08Rik
	Ap2a1
	Brat1
	Fbxl4
	Fry
	Gm13547
	Smek1
	Zfp423
	H6pd
	Rnpep
	Abl1
	Fam193b
	Fkbp3
	Thnsl2
	Vipas39
	Tmem59
	Ftsj1
	Gnpnat1
	Asb15
	Cog7
	Thop1
	Gpatch1
	Cnot2
	Ccz1
	Zfp317
	Rnf150
	Sgcb
	Txndc12
	Gm5408
	Gsk3b
	Ints8
	Lrpprc
	Vma21
	Dlgap1
	Pdzk1
	Uckl1
	AU022252
	Mettl22
	Ptk7
	Tcf4
	Pum1
	G6pc3
	Rfk
	Pradc1
	Clybl
	Ipo8
	Mob1b
	Stra13
	Agpat5
	Arid1b
	Ptprm
	Gtf2i
	Mylpf
	2310050B05Rik
	Mpst
	Gfer
	Iqck
	Orai3
	Myoz3
	Iars
	A_55_P2105017
	Pura
	Gps2
	Lzts2
	Sapcd1
	Zc3h3
	Cryz
	Rab12
	Slc25a25
	Slc16a9
	Atg4c
	Akap9
	Tmem80
	Trap1
	Ccdc66
	Ppfibp1
	Ktn1
	Calcoco1
	Stk38l
	4930544D05Rik
	Mccc1
	Abhd14a
	Clip4
	Zfp426
	Arl5a
	Itm2a
	Slco3a1
	Lpl
	Dcbld2
	Tln2
	D2Bwg1423e
	Mkl1
	Ggact
	Phc1
	C530030K21Rik
	Atp13a5
	Dimt1
	Mmd
	Tinf2
	Vwa7
	C5ar2
	Usp3
	4930429F24Rik
	Rab40b
	Alg2
	Hexim2
	Gm5196
	Rnps1
	Klhl24
	Arfgef1
	Cpt1b
	Vps52
	Mmgt2
	Pdk2
	Amd2
	Cuedc1
	A_55_P1967483
	Ttc28
	Fam168a
	St8sia5
	9630041A04Rik
	R3hdm1
	Ubr2
	Tfb1m
	Zfp385c
	Cpeb3
	LOC100046693
	Coq10a
	Qser1
	Gm9747
	Fam122a
	Ano10
	A930016O22Rik
	Dnase1l2
	Cpsf2
	Tdrp
	Auts2
	Pld2
	Fuk
	Tyw1
	Zfyve1
	Prodh
	Hyal2
	Gltscr1l
	Tigd4
	Tmem106b
	Chd7
	Mettl21e
	Terf2
	Sqrdl
	Rab8a
	Abcc9
	Snx30
	Grhpr
	Phkg1
	Tob1
	Zfp386
	Phka2
	Phyhd1
	Slc35f6
	Elf2
	Cbx1
	Dgkz
	Rab11b
	Lats2
	Pcgf3
	Cbx6
	Gbas
	Smim8
	Gstm2
	Hectd3
	Gypc
	Zfp81
	Gm5088
	Hcfc1
	Add3
	Fkbp15
	Med24
	BC023829
	Mreg
	Atxn2
	Mbnl1
	Trio
	BC003331
	9930111J21Rik1
	Lhpp
	Fam53b
	Ptpla
	Pqlc2
	Ctage5
	AI464131
	Mical2
	Pmepa1
	Sap130
	Sfxn3
	Dnaja3
	Inpp5k
	2310009B15Rik
	Tbc1d22b
	Heatr2
	Gbf1
	A_55_P2148285
	Lpcat3
	Prkca
	Spop
	Pcx
	Letm1
	Cd302
	Dnajb1
	A_55_P2163263
	Arhgef12
	Tspan7
	Ankhd1
	Pgm2l1
	Mcm2
	Prrx1
	Sh2d7
	Carkd
	Slc7a2
	A_55_P2033680
	Sirt6
	Ivns1abp
	Plscr3
	Nlk
	Pds5b
	Smc4
	Sharpin
	1700030K09Rik
	Tada3
	Gnptab
	Zfp277
	Cox18
	Tjap1
	Ormdl2
	1110008P14Rik
	Slc45a4
	Usp2
	Kctd3
	Gm7209
	Lgals3bp
	Arhgef10l
	Zfp467
	Calm1
	Rbm12b2
	Rufy1
	Fam96b
	Fam86
	Sema3c
	Cyb5r1
	Crls1
	Angptl1
	Tcf25
	2810021G02Rik
	Gprc5c
	Snap29
	Spg7
	Sypl
	Tbc1d19
	Ctc1
	Ddit4
	Cdon
	Nek6
	Hspa2
	Ermard
	Tmem184c
	Samhd1
	Otub1
	Mapk12
	Stk38
	Usp45
	Nphp1
	Gkap1
	Gm10135
	Ube2d1
	Erp44
	Tnrc6c
	2810416G20Rik
	Ubr5
	Eml1
	Abhd17c
	Gm20877
	Alpk3
	P4ha2
	Cped1
	Bbip1
	Rpusd3
	Sass6
	Kbtbd4
	Gucd1
	Cdk2ap1
	Anxa9
	Tor1b
	Trappc11
	Setd1b
	Pld3
	Tmem233
	Stk3
	Gtf3c5
	Prkab2
	Arih1
	Nol6
	Mxra8
	Cerkl
	Ap3m1
	AI663975
	Car14
	BC030336
	Med1
	Zcrb1
	Sfrs18
	Ddr1
	Slc26a6
	Eif4ebp3
	Fhod3
	Arnt
	Gm2436
	Rbm24
	Ocrl
	Cnot1
	Irf2bpl
	Acadsb
	Carns1
	Tbcd
	Spice1
	Sptb
	Lgalsl
	Trim13
	Man2c1
	Sumf2
	Gdf1
	Hlf
	Unc119
	Homer1
	Cdh8
	Fkbp5
	Gm2a
	Slc9a1
	Me2
	Lypla1
	Evi5
	Hist2h3c2-ps
	Trim35
	Mrps15
	Cables2
	Tmem56
	Gsk3a
	Mtvr2
	Eepd1
	Top3b
	Papd5
	LOC640919
	Farp2
	5830418K08Rik
	Cnot11
	6820431F20Rik
	Prkcd
	AU040320
	Zfp68
	Lingo3
	Gm21719
	Zfp367
	Pxmp4
	Cacna2d4
	Rab7l1
	Hdac4
	Fut8
	Prpf39
	Mars
	Tfdp2
	Usp34
	B4galt3
	Gm6541
	Slain2
	Gorasp1
	Mamstr
	Ssh2
	Exoc7
	Zfp217
	Zcchc8
	Itfg1
	Rarb
	Raver1
	Cdc16
	Smyd2
	Acot6
	Tada2a
	Stac3
	Zfp395
	Dph2
	Dnaja2
	Rnf220
	Cnih4
	Olfr150
	Pdzd9
	Zfp142
	Dcaf4
	Ppp2r3c
	Ddx46
	Tspan8
	Srsf1
	Atp2b3
	Lamc1
	Mink1
	Cacng7
	Zfp521
	Rpusd2
	Arfgap2
	Cux1
	Ppm1l
	Snapin
	NAP115053-1
	Gadl1
	Tial1
	Cxcr6
	Chmp2b
	Tirap
	Gm6658
	Zscan26
	Cstf2t
	Lbr
	St3gal6
	Cyp26a1
	Pcbp2
	Lig3
	Trim11
	Dpysl2
	Med26
	Agpat1
	Klc2
	Zc3h18
	Ikbip
	Morn4
	Hes1
	Gm3002
	Cmtm7
	Dusp6
	Nup155
	Rab6a
	9030624J02Rik
	Thoc5
	Rae1
	Capn3
	Wipi1
	Zfp454
	Ube2d4
	Uggt1
	Rasgrp3
	Sdr39u1
	Hipk2
	Parp4
	Pifo
	Pfkfb3
	Fam45a
	Scfd2
	Smc6
	Rhoa
	Irs1
	Wnk1
	Creb3l2
	Gmppa
	Rcor3
	Spns2
	Celf1
	Mkrn2
	Naa25
	Lsp1
	Stim1
	Ubap2
	Ppfia1
	Atg14
	Nsf
	Ppapdc1a
	B630005N14Rik
	Atp1b2
	Smim1
	Bccip
	Ap1s2
	Asb4
	Snora74a
	Gm6307
	Zfp654
	Grb2
	Azi1
	Asb2
	Mapk14
	Rasa1
	Letmd1
	Vps25
	Xrcc5
	St7l
	Prickle3
	Zfp46
	Adhfe1
	Mboat7
	Klhl38
	2610507I01Rik
	Mccc2
	Prorsd1
	Eef2k
	Acbd6
	Kansl1l
	Foxred1
	Tmem55a
	Zmym3
	Hspa4
	Prr13
	Lrp4
	Nat6
	Fam114a2
	Ighv5-9
	Orc3l
	Lrrc30
	Enthd2
	Nipa2
	Gatad2b
	Tom1l2
	Aqp1
	Lrrc28
	1700025G04Rik
	Leprotl1
	Orai1
	Desi1
	Alg3
	Inhbe
	Gm9877
	Slit3
	D14Abb1e
	Pcnt
	Gm5918
	LOC675231
	Hr
	Rhbdf2
	Tns1
	Arrdc2
	Casz1
	Gpcpd1
	Zfp687
	Lenep
	3830406C13Rik
	Prkacb
	AI852064
	Brd3
	Wls
	Gm16287
	Atp13a1
	Kdm2a
	Krba1
	Git1
	Mphosph8
	Iffo1
	Zfp825
	Sowaha
	Cdc26
	Pagr1a
	Prr14
	Gmps
	Cdv3
	Irak1
	Scrib
	Serinc2
	Camk2a
	Cdkn2aipnl
	Olfml3
	Strada
	Net1
	Gpt2
	A_55_P2148284
	Zfp661
	Rars2
	Pan3
	Dio3os
	Rcbtb1
	Ttc7b
	Bicc1
	Nkiras2
	Ncstn
	Oxa1l
	2310045N01Rik
	Wnt9a
	Tenm3
	Snx27
	Ube3b
	Dag1
	Prr15
	G3bp2
	Aldh6a1
	Bnip3
	Filip1l
	Nutf2
	Mtif3
	Asb14
	Cdkn1b
	Dip2c
	Rbm45
	Mllt6
	Olfr740
	Tor2a
	Ncald
	Lta4h
	Taok3
	Isoc2a
	Rnf123
	Raf1
	Ngfr
	A530047J11Rik
	1700080E11Rik
	Gosr1
	Dym
	Nhsl1
	Smox
	Gm5065
	Fgd4
	Flcn
	A_55_P2157507
	Tekt1
	Hnrnpa1
	Camk2d
	Gm5957
	Ttll7
	Fibin
	Pdp1
	Egfl8
	Lsm14b
	Kcng4
	G630025P09Rik
	Usp22
	Slc16a10
	Gm5817
	Itgb3bp
	Ryk
	Kdm3b
	Daglb
	Psmf1
	Limch1
	Spidr
	Tspan13
	Rai2
	Rabep2
	Zbtb17
	Orc3
	Pex26
	Tmem177
	Uri1
	Kmt2b
	Inpp5b
	Caskin1
	Pqbp1
	Tet2
	Ebf3
	Ky
	Yme1l1
	Acvr2a
	Ppp3r1
	Cbfa2t2
	Invs
	Rbm26
	Mtus1
	Ep300
	Lifr
	Med12
	Gpx3
	Atp6v0a2
	Itch
	Ski
	Gab1
	Polr1a
	Slc38a4
	Gm2897
	Pld5
	Slc25a42
	Pdlim7
	Zdhhc8
	Ebag9
	Kbtbd12
	Golgb1
	Tspyl1
	Pde7b
	Tcf20
	Tmed10
	Tmem245
	Plin5
	Pfas
	Mybph
	Sfxn2
	Igsf3
	Sp2
	Ncapd3
	Sh3bp5
	Gm17093
	Best3
	Jup
	Cpne3
	Tcf12
	Pde4a
	Trav13-1
	Kcnj2
	Phf12
	ENSMUST00000113709
	Gm8400
	Xpr1
	40435
	Tbl1xr1
	Rps6ka1
	Taf15
	Cdk5rap1
	Cops4
	E330014E10Rik
	Gaa
	9030617O03Rik
	Tug1
	NAP092556-001
	Slc25a35
	LOC100041369
	Prkag3
	LOC100046583
	1700120C14Rik
	Sec24b
	She
	Lpgat1
	Stat5b
	Pla2g7
	Ikzf2
	C330007P06Rik
	Tmem52
	Cyp4f39
	Chmp5
	Nid1
	Ypel2
	A730009E18Rik
	Pitpna
	Frmpd1
	Klf13
	Tpm1
	Dync1li1
	Fam120a
	Gstm4
	Nck2
	Kcnma1
	Cyfip1
	Supt16
	Osbpl7
	Gpbp1l1
	Cdc42ep2
	Foxn2
	Ndrg3
	Mmp2
	Tph1
	Epg5
	Set
	Gas1
	Ifnar1
	Pdcd2l
	Reps1
	D830024N08Rik
	Mr1
	Fbxo28
	Tecr
	Ypel1
	Ddi2
	TC1600187
	1700003H04Rik
	Kif2a
	Ankrd24
	Rreb1
	Pdcd10
	Gm9869
	Fam214a
	Cd34
	Gid4
	Adh1
	Angptl2
	Tipin
	Nhs
	Arglu1
	Slc39a13
	Cep350
	Kpna1
	Gpaa1
	Birc6
	Tmem131
	B4galt7
	Lrrc38
	Ighv14-2
	Ppp1r1a
	Ints3
	Fuz
	Lcor
	Ltbp3
	D5Ertd579e
	Dpf2
	AK080218
	Irf2
	Mrpl38
	Fgf22
	Sim2
	Atcay
	Gm13775
	Mfap3
	Ighv5-4
	Myot
	Txnip
	Eif3a
	Obscn
	LOC100189605
	Ces1d
	Kank2
	Fntb
	C77096
	Usp24
	Gatc
	ENSMUST00000100216
	Vwa9
	LOC100046877
	Jph3
	Tle1
	Ankmy2
	Ar
	Mtss1l
	Mtmr2
	Dkk3
	Ube2g1
	Fam186b
	Pxk
	Vamp7
	Ofcc1
	Mss51
	Sec24a
	1810011O10Rik
	Pitpnc1
	Shisa2
	Acvr1b
	A630057N01Rik
	Gm7233
	Gm5588
	Pnrc2
	1810009N02Rik
	Actl9
	Celf2
	Ogn
	Cdkl4
	Golm1
	Crtc3
	Pfkfb1
	Cyb5d2
	Setd5
[truncated: 42 more rows]
