# Supplementary material for: Dysfunctional mitochondria accumulate in a skeletal muscle knockout model of Smn1, the causal gene of spinal muscular atrophy
Source: Cell Death Dis. 2023 Feb 27;14(2):162. doi: 10.1038/s41419-023-05573-x (PMC9971247; doi:10.1038/s41419-023-05573-x)
Supplement: Supplementary file 6 — Supplemental Table 4 [file 41419_2023_5573_MOESM6_ESM.xlsx]

## Sheet: genes list
A_55_P2076154
A_55_P2112510
A_55_P2118810
Tmem52
4633401B06Rik
Ppp6r3
4930506C21Rik
AK080218
Setd1b
Abat
Plcg1
Cdk10
Ubac1
AI852064
BC100534
1700120C14Rik
C76711
ENSMUST00000051301
ENSMUST00000066106
ENSMUST00000098074
ENSMUST00000100764
D730040F13Rik
Limch1
Limch1
Slc25a42
Best3
Ttf2
Dyrk2
Rc3h1
Rpusd3
Ttc7b
Cog7
Abcc4
Sec31b
Tom1l2
Pnkd
Plin5
Zzz3
Coq10a
Kif16b
Heatr5b
2310009B15Rik
Rsf1
Atf6
Trrap
Dip2c
AI464131
Msl2
Phf21a
Itsn1
BC031353
9930111J21Rik1
Pard3
Lpin1
Lpin1
Iqsec1
Lpgat1
Lgtn
Uba1
1810013D10Rik
2310045N01Rik
Parp4
Ppp2r3a
Papd5
Sfmbt1
Eif4enif1
Sirt4
Obscn
Capn3
Faf1
Glud1
Ltbp3
Map3k5
Mpv17
Pax5
Pcnt
Pms2
Pola2
Polr1a
Satb1
St3gal2
Vcl
Atrx
Chrne
Azi1
Bckdk
Cpt2
Dvl1
Aes
Large
Lgtn
Neb
Phkg1
Sdf4
Tfrc
Sgcb
Lifr
Mtx1
Itgb1bp2
G3bp1
Nr1h3
Mapk12
Pde7b
Acox1
Prkag1
Tnk2
Stk3
Pias1
Pfkp
Pdlim5
Zmym3
Alg2
Sphk2
Dhodh
Lenep
Eral1
Mccc1
Ormdl2
Cars2
Rpl3l
Mrps16
Mrps17
Smurf2
Mrpl37
Zfand1
Lrrk2
Kcng4
Atg10
Plin3
Nkap
Cand2
Mmachc
Mrps24
1700037H04Rik
Mrrf
Mrrf
Sumf2
Trap1
Bphl
Bphl
Cdc42ep2
Vps25
Vps25
Fitm1
Fam116b
Rnaseh2a
Fam86
2310003H01Rik
Mfsd8
Agxt2l2
Nudt9
Rptor
Abcb8
Clybl
Ocel1
Mboat7
Gpr108
Arhgap10
Clip4
Coro7
Sp2
Dcaf4
Nedd4l
Gtpbp3
Tcfcp2
Ube3b
Aco2
Usp48
Prima1
Mef2d
Nol11
AU040320
Ptov1
Ncln
Cd99l2
Ccdc22
Hps4
Coro6
Cog8
Prmt7
Shisa2
Me2
Kank2
Scrn2
Slc25a25
Spg7
Ankrd23
Lrrc20
Nudt6
Nudt6
Fam40a
Cc2d2a
Fuk
Rufy1
1700021K19Rik
Vps52
Ganc
Phf20
Stk38l
Srsf14
Fam63b
Fry
Fry
Klhl31
Pon3
Fitm2
Gpt2
Prickle3
Tmem177
Mylk3
4930471M23Rik
Lrtm1
Flad1
Flad1
Atp2b3
Gfm2
Amigo3
Exoc3
Mia3
Clec16a
Crb3
Tmem69
Tmem69
Rft1
Pigk
Thra
Atp1a2
Obsl1
Atpaf1
Me3
Fuk
Ccdc125
2310010M20Rik
Cdk10
1700025G04Rik
Iqcc
Orai3
Nfatc1
Mprip
Hdac4
D630029K05Rik
Thap6
Gm13315
LOC676870
Gm3459
LOC100047589
A_55_P2079471
D830024N08Rik
Dyrk2
ENSMUST00000033744
Acot6
Acpt
Zfyve26
1500010J02Rik
Ppfia1
Sel1l
Tbc1d14
Ddr1
Tph1
Stat5a
Ryk
Gab1
Dusp19
Smc6
Oxa1l
Rcbtb1
Slc25a35
Tmem180
Them4
Srbd1
Cxcr6
Cxcr6
Tcfap4
Trim11
Baz2a
Slc12a6
Ddx46
Zfp825
Katnal1
Tfdp2
2410002I01Rik
Morn4
Rasgrp3
Fam53b
LOC100046583

## Sheet: GO
Annotation Cluster 1	Enrichment Score: 3.7322637874025375
Category	Term	Count	%	PValue	Genes	List Total	Pop Hits	Pop Total	Fold Enrichment	Bonferroni	Benjamini	FDR
SP_PIR_KEYWORDS	mitochondrion	33	12.7907	7.22493e-09	MRPS17, OXA1L, ME3, SPG7, BCKDK, MRPS16, CPT2, ME2, PNKD, GLUD1, MTX1, MPV17, CLYBL, AGXT2L2, GFM2, SLC25A25, NUDT9, MCCC1, DHODH, MRPL37, SLC25A42, GTPBP3, ABCB8, ACO2, MRPS24, SIRT4, MRRF, TRAP1, MAPK12, SLC25A35, ABAT, CARS2, ATPAF1	229	790	17854	3.25677	1.61116e-06	1.61116e-06	9.21694e-06
SP_PIR_KEYWORDS	transit peptide	24	9.30233	2.34999e-08	MRPS17, OXA1L, ME3, BCKDK, MRPS16, GTPBP3, CPT2, ABCB8, ME2, ACO2, GLUD1, MRPS24, SIRT4, MRRF, CLYBL, TRAP1, GFM2, NUDT9, MCCC1, DHODH, ABAT, MRPL37, CARS2, ATPAF1	229	457	17854	4.09445	5.24045e-06	2.62023e-06	2.99791e-05
GOTERM_CC_FAT	GO:0005739~mitochondrion	40	15.5039	6.74169e-08	MRPS17, ACOX1, OXA1L, ME3, MRPS16, SPG7, BCKDK, CPT2, ME2, PNKD, GLUD1, MTX1, MPV17, BPHL, CLYBL, AGXT2L2, GFM2, SLC25A25, MMACHC, NUDT9, MCCC1, FITM2, DHODH, MRPL37, SLC25A42, GPT2, ABCB8, GTPBP3, ACO2, MRPS24, SIRT4, MRRF, TRAP1, MAPK12, SLC25A35, ABAT, CARS2, ATPAF1, THEM4, VPS25	151	1322	12504	2.50554	1.53035e-05	1.53035e-05	8.625e-05
UP_SEQ_FEATURE	transit peptide:Mitochondrion	24	9.30233	7.23387e-08	MRPS17, OXA1L, ME3, BCKDK, MRPS16, GTPBP3, CPT2, ABCB8, ME2, ACO2, GLUD1, MRPS24, SIRT4, MRRF, CLYBL, TRAP1, GFM2, NUDT9, MCCC1, DHODH, ABAT, MRPL37, CARS2, ATPAF1	223	449	16021	3.84016	5.38186e-05	5.38186e-05	0.000109981
GOTERM_CC_FAT	GO:0044429~mitochondrial part	19	7.36434	5.55278e-05	OXA1L, BCKDK, ME3, ABCB8, ME2, CPT2, GLUD1, MTX1, MRPS24, SIRT4, MPV17, SLC25A25, MCCC1, SLC25A35, DHODH, ABAT, MRPL37, CARS2, SLC25A42	151	524	12504	3.00258	0.0125261	0.00628276	0.0710165
GOTERM_CC_FAT	GO:0031980~mitochondrial lumen	10	3.87597	0.000150738	ME3, BCKDK, ME2, GLUD1, MCCC1, MRPS24, SIRT4, ABAT, MRPL37, CARS2	151	163	12504	5.08024	0.0336413	0.0113419	0.192676
GOTERM_CC_FAT	GO:0005759~mitochondrial matrix	10	3.87597	0.000150738	ME3, BCKDK, ME2, GLUD1, MCCC1, MRPS24, SIRT4, ABAT, MRPL37, CARS2	151	163	12504	5.08024	0.0336413	0.0113419	0.192676
GOTERM_CC_FAT	GO:0070013~intracellular organelle lumen	26	10.0775	0.00202708	BCKDK, ME3, ME2, GLUD1, SETD1B, PAX5, TRRAP, LOC676870, DDX46, MCCC1, TFDP2, MRPL37, BAZ2A, SDF4, SATB1, MRPS24, SIRT4, POLR1A, HDAC4, TCFCP2, SUMF2, ABAT, PHF21A, NOL11, CARS2, PIAS1	151	1133	12504	1.90027	0.369104	0.0636837	2.56258
GOTERM_CC_FAT	GO:0043233~organelle lumen	26	10.0775	0.00210143	BCKDK, ME3, ME2, GLUD1, SETD1B, PAX5, TRRAP, LOC676870, DDX46, MCCC1, TFDP2, MRPL37, BAZ2A, SDF4, SATB1, MRPS24, SIRT4, POLR1A, HDAC4, TCFCP2, SUMF2, ABAT, PHF21A, NOL11, CARS2, PIAS1	151	1136	12504	1.89525	0.379685	0.0579443	2.65541
GOTERM_CC_FAT	GO:0031974~membrane-enclosed lumen	26	10.0775	0.00326597	BCKDK, ME3, ME2, GLUD1, SETD1B, PAX5, TRRAP, LOC676870, DDX46, MCCC1, TFDP2, MRPL37, BAZ2A, SDF4, SATB1, MRPS24, SIRT4, POLR1A, HDAC4, TCFCP2, SUMF2, ABAT, PHF21A, NOL11, CARS2, PIAS1	151	1174	12504	1.83391	0.52412	0.0652799	4.09881
GOTERM_CC_FAT	GO:0044451~nucleoplasm part	10	3.87597	0.163591	LOC676870, HDAC4, TCFCP2, DDX46, SETD1B, TFDP2, PHF21A, PAX5, TRRAP, PIAS1	151	513	12504	1.61419	1	0.828483	89.8267
GOTERM_CC_FAT	GO:0031981~nuclear lumen	14	5.42636	0.261173	SATB1, SETD1B, POLR1A, PAX5, TRRAP, HDAC4, TCFCP2, LOC676870, DDX46, TFDP2, PHF21A, NOL11, PIAS1, BAZ2A	151	883	12504	1.31292	1	0.914048	97.9194
GOTERM_CC_FAT	GO:0005654~nucleoplasm	10	3.87597	0.29198	LOC676870, HDAC4, TCFCP2, DDX46, SETD1B, TFDP2, PHF21A, PAX5, TRRAP, PIAS1	151	599	12504	1.38244	1	0.926659	98.7934
GOTERM_CC_FAT	GO:0005667~transcription factor complex	5	1.93798	0.308938	LOC676870, TCFCP2, TFDP2, PAX5, TRRAP	151	234	12504	1.7694	1	0.927293	99.1152
Annotation Cluster 2	Enrichment Score: 2.9081919377917873
Category	Term	Count	%	PValue	Genes	List Total	Pop Hits	Pop Total	Fold Enrichment	Bonferroni	Benjamini	FDR
GOTERM_MF_FAT	GO:0005524~ATP binding	36	13.9535	5.37097e-06	SPG7, BCKDK, GLUD1, MAP3K5, ATP2B3, DDX46, MCCC1, PMS2, CDK10, DYRK2, STK38L, OBSCN, ABCB8, SPHK2, PHKG1, RYK, MYLK3, G3BP1, PFKP, SMC6, ATP1A2, KIF16B, STK3, TTF2, ATRX, DDR1, TRAP1, MAPK12, UBA1, ABCC4, CARS2, FUK, TNK2, FLAD1, KATNAL1, LRRK2	148	1443	13288	2.23993	0.00184055	0.00184055	0.00732345
GOTERM_MF_FAT	GO:0032559~adenyl ribonucleotide binding	36	13.9535	6.97135e-06	SPG7, BCKDK, GLUD1, MAP3K5, ATP2B3, DDX46, MCCC1, PMS2, CDK10, DYRK2, STK38L, OBSCN, ABCB8, SPHK2, PHKG1, RYK, MYLK3, G3BP1, PFKP, SMC6, ATP1A2, KIF16B, STK3, TTF2, ATRX, DDR1, TRAP1, MAPK12, UBA1, ABCC4, CARS2, FUK, TNK2, FLAD1, KATNAL1, LRRK2	148	1460	13288	2.21385	0.00238832	0.00119488	0.00950551
GOTERM_MF_FAT	GO:0030554~adenyl nucleotide binding	37	14.3411	8.14573e-06	ACOX1, SPG7, BCKDK, GLUD1, MAP3K5, ATP2B3, DDX46, MCCC1, PMS2, CDK10, DYRK2, STK38L, OBSCN, ABCB8, SPHK2, PHKG1, RYK, MYLK3, G3BP1, PFKP, SMC6, ATP1A2, KIF16B, STK3, TTF2, ATRX, DDR1, TRAP1, MAPK12, UBA1, ABCC4, CARS2, FUK, TNK2, FLAD1, KATNAL1, LRRK2	148	1535	13288	2.16417	0.0027901	0.000930899	0.0111067
GOTERM_MF_FAT	GO:0001883~purine nucleoside binding	37	14.3411	9.84506e-06	ACOX1, SPG7, BCKDK, GLUD1, MAP3K5, ATP2B3, DDX46, MCCC1, PMS2, CDK10, DYRK2, STK38L, OBSCN, ABCB8, SPHK2, PHKG1, RYK, MYLK3, G3BP1, PFKP, SMC6, ATP1A2, KIF16B, STK3, TTF2, ATRX, DDR1, TRAP1, MAPK12, UBA1, ABCC4, CARS2, FUK, TNK2, FLAD1, KATNAL1, LRRK2	148	1548	13288	2.14599	0.00337118	0.000843862	0.0134236
GOTERM_MF_FAT	GO:0001882~nucleoside binding	37	14.3411	1.13689e-05	ACOX1, SPG7, BCKDK, GLUD1, MAP3K5, ATP2B3, DDX46, MCCC1, PMS2, CDK10, DYRK2, STK38L, OBSCN, ABCB8, SPHK2, PHKG1, RYK, MYLK3, G3BP1, PFKP, SMC6, ATP1A2, KIF16B, STK3, TTF2, ATRX, DDR1, TRAP1, MAPK12, UBA1, ABCC4, CARS2, FUK, TNK2, FLAD1, KATNAL1, LRRK2	148	1558	13288	2.13222	0.00389197	0.000779609	0.0155012
GOTERM_MF_FAT	GO:0000166~nucleotide binding	46	17.8295	1.31144e-05	NKAP, 9930111J21RIK1, ACOX1, ME3, BCKDK, SPG7, ME2, SETD1B, GLUD1, GFM2, MAP3K5, ATP2B3, DDX46, MCCC1, PMS2, CDK10, DYRK2, STK38L, OBSCN, ABCB8, GTPBP3, SPHK2, PHKG1, RYK, MYLK3, G3BP1, PFKP, SIRT4, SMC6, ERAL1, ATP1A2, KIF16B, STK3, TTF2, ATRX, DDR1, TRAP1, MAPK12, UBA1, ABCC4, CARS2, TNK2, FUK, FLAD1, LRRK2, KATNAL1	148	2183	13288	1.89192	0.00448818	0.000749432	0.017881
GOTERM_MF_FAT	GO:0032553~ribonucleotide binding	40	15.5039	1.89499e-05	9930111J21RIK1, SPG7, BCKDK, GLUD1, GFM2, MAP3K5, ATP2B3, DDX46, MCCC1, PMS2, CDK10, DYRK2, STK38L, OBSCN, ABCB8, GTPBP3, SPHK2, PHKG1, RYK, MYLK3, G3BP1, PFKP, SMC6, ERAL1, ATP1A2, KIF16B, STK3, TTF2, ATRX, DDR1, TRAP1, MAPK12, UBA1, ABCC4, CARS2, FUK, TNK2, FLAD1, KATNAL1, LRRK2	148	1796	13288	1.99964	0.0064788	0.000928123	0.0258364
GOTERM_MF_FAT	GO:0032555~purine ribonucleotide binding	40	15.5039	1.89499e-05	9930111J21RIK1, SPG7, BCKDK, GLUD1, GFM2, MAP3K5, ATP2B3, DDX46, MCCC1, PMS2, CDK10, DYRK2, STK38L, OBSCN, ABCB8, GTPBP3, SPHK2, PHKG1, RYK, MYLK3, G3BP1, PFKP, SMC6, ERAL1, ATP1A2, KIF16B, STK3, TTF2, ATRX, DDR1, TRAP1, MAPK12, UBA1, ABCC4, CARS2, FUK, TNK2, FLAD1, KATNAL1, LRRK2	148	1796	13288	1.99964	0.0064788	0.000928123	0.0258364
GOTERM_MF_FAT	GO:0017076~purine nucleotide binding	41	15.8915	2.06162e-05	9930111J21RIK1, ACOX1, SPG7, BCKDK, GLUD1, GFM2, MAP3K5, ATP2B3, DDX46, MCCC1, PMS2, CDK10, DYRK2, STK38L, OBSCN, ABCB8, GTPBP3, SPHK2, PHKG1, RYK, MYLK3, G3BP1, PFKP, SMC6, ERAL1, ATP1A2, KIF16B, STK3, TTF2, ATRX, DDR1, TRAP1, MAPK12, UBA1, ABCC4, CARS2, FUK, TNK2, FLAD1, LRRK2, KATNAL1	148	1871	13288	1.96747	0.00704649	0.000883539	0.028108
SP_PIR_KEYWORDS	atp-binding	35	13.5659	4.1582e-05	SPG7, BCKDK, GLUD1, MAP3K5, ATP2B3, DDX46, MCCC1, CDK10, DYRK2, STK38L, OBSCN, ABCB8, SPHK2, PHKG1, RYK, MYLK3, G3BP1, PFKP, SMC6, ATP1A2, KIF16B, STK3, TTF2, ATRX, DDR1, TRAP1, MAPK12, UBA1, ABCC4, CARS2, FUK, TNK2, FLAD1, KATNAL1, LRRK2	229	1287	17854	2.12026	0.00923012	0.00308622	0.0530338
SP_PIR_KEYWORDS	nucleotide-binding	38	14.7287	0.000414644	SPG7, BCKDK, GLUD1, GFM2, MAP3K5, ATP2B3, DDX46, MCCC1, CDK10, DYRK2, STK38L, OBSCN, ABCB8, GTPBP3, SPHK2, PHKG1, RYK, MYLK3, G3BP1, PFKP, SMC6, ERAL1, ATP1A2, KIF16B, STK3, TTF2, ATRX, DDR1, TRAP1, MAPK12, UBA1, ABCC4, CARS2, FUK, TNK2, FLAD1, KATNAL1, LRRK2	229	1631	17854	1.81648	0.0883369	0.0152959	0.527679
SP_PIR_KEYWORDS	transferase	32	12.4031	0.00157451	BCKDK, CPT2, ALG2, SETD1B, AGXT2L2, MAP3K5, ST3GAL2, PRMT7, CDK10, DYRK2, STK38L, GPT2, OBSCN, LPGAT1, SPHK2, PHKG1, RYK, MYLK3, PFKP, SIRT4, POLR1A, PAPD5, STK3, DDR1, MAPK12, LARGE, MBOAT7, ABAT, FUK, TNK2, LRRK2, FLAD1	229	1385	17854	1.80136	0.296293	0.0489598	1.99014
UP_SEQ_FEATURE	active site:Proton acceptor	20	7.75194	0.00220143	OBSCN, ACOX1, ME3, ME2, CPT2, PHKG1, RYK, MYLK3, SIRT4, PFKP, STK3, DDR1, MAP3K5, MAPK12, CDK10, TNK2, DYRK2, LRRK2, STK38L, PON3	223	662	16021	2.17048	0.805956	0.42106	3.29515
UP_SEQ_FEATURE	binding site:ATP	17	6.58915	0.00390736	OBSCN, SPG7, RYK, PHKG1, MYLK3, STK3, TRAP1, DDR1, MAP3K5, MAPK12, MCCC1, CARS2, CDK10, TNK2, DYRK2, LRRK2, STK38L	223	545	16021	2.24098	0.945675	0.517219	5.77857
GOTERM_MF_FAT	GO:0004672~protein kinase activity	15	5.81395	0.00522297	OBSCN, BCKDK, RYK, PHKG1, PRKAG1, MYLK3, STK3, DDR1, MAP3K5, MAPK12, CDK10, TNK2, DYRK2, LRRK2, STK38L	148	583	13288	2.31005	0.834067	0.150654	6.89157
GOTERM_MF_FAT	GO:0000287~magnesium ion binding	12	4.65116	0.0057551	MAP3K5, MAPK12, NUDT9, MYLK3, POLR1A, PFKP, DYRK2, TNK2, ATP1A2, STK38L, CLYBL, STK3	148	409	13288	2.63424	0.86189	0.152085	7.56843
GOTERM_MF_FAT	GO:0004674~protein serine/threonine kinase activity	12	4.65116	0.00709871	OBSCN, MAP3K5, BCKDK, MAPK12, PHKG1, PRKAG1, MYLK3, CDK10, DYRK2, LRRK2, STK38L, STK3	148	421	13288	2.55916	0.913147	0.160156	9.2572
GOTERM_BP_FAT	GO:0006468~protein amino acid phosphorylation	16	6.20155	0.00809552	OBSCN, BCKDK, RYK, PHKG1, STAT5A, MYLK3, STK3, DDR1, MAP3K5, MAPK12, GAB1, CDK10, TNK2, DYRK2, LRRK2, STK38L	160	640	13588	2.12312	0.99985	0.99985	12.167
SP_PIR_KEYWORDS	kinase	18	6.97674	0.00944671	OBSCN, BCKDK, SPHK2, PHKG1, RYK, PRKAG1, MYLK3, PFKP, STK3, DDR1, MAP3K5, MAPK12, CDK10, TNK2, FUK, DYRK2, LRRK2, STK38L	229	707	17854	1.98497	0.879563	0.209572	11.4042
GOTERM_BP_FAT	GO:0016310~phosphorylation	17	6.58915	0.00998291	OBSCN, BCKDK, PHKG1, RYK, STAT5A, MYLK3, STK3, DDR1, MAP3K5, MAPK12, GAB1, CDK10, TNK2, FUK, DYRK2, LRRK2, STK38L	160	718	13588	2.01076	0.999981	0.99563	14.7967
INTERPRO	IPR017441:Protein kinase, ATP binding site	13	5.03876	0.0108976	OBSCN, RYK, PHKG1, MYLK3, STK3, DDR1, MAP3K5, MAPK12, CDK10, TNK2, DYRK2, LRRK2, STK38L	214	467	17763	2.31062	0.996535	0.941134	14.6605
GOTERM_BP_FAT	GO:0006793~phosphorus metabolic process	19	7.36434	0.0125851	OBSCN, BCKDK, PPP2R3A, PHKG1, RYK, STAT5A, MYLK3, STK3, DDR1, DUSP19, MAP3K5, MAPK12, GAB1, CDK10, TNK2, FUK, DYRK2, LRRK2, STK38L	160	866	13588	1.86325	0.999999	0.989663	18.3017
GOTERM_BP_FAT	GO:0006796~phosphate metabolic process	19	7.36434	0.0125851	OBSCN, BCKDK, PPP2R3A, PHKG1, RYK, STAT5A, MYLK3, STK3, DDR1, DUSP19, MAP3K5, MAPK12, GAB1, CDK10, TNK2, FUK, DYRK2, LRRK2, STK38L	160	866	13588	1.86325	0.999999	0.989663	18.3017
UP_SEQ_FEATURE	nucleotide phosphate-binding region:ATP	22	8.52713	0.0147379	OBSCN, SPG7, ABCB8, PHKG1, RYK, MYLK3, PFKP, SMC6, TTF2, STK3, ATRX, DDR1, MAP3K5, DDX46, MAPK12, UBA1, CDK10, DYRK2, TNK2, LRRK2, KATNAL1, STK38L	223	907	16021	1.74261	0.999984	0.74863	20.2073
INTERPRO	IPR002290:Serine/threonine protein kinase	9	3.48837	0.0148553	OBSCN, MAP3K5, MAPK12, PHKG1, MYLK3, CDK10, DYRK2, STK38L, STK3	214	265	17763	2.81903	0.999564	0.924171	19.47
SP_PIR_KEYWORDS	magnesium	12	4.65116	0.0148782	MAP3K5, MAPK12, NUDT9, MYLK3, POLR1A, PFKP, DYRK2, TNK2, ATP1A2, STK38L, CLYBL, STK3	229	403	17854	2.32154	0.964661	0.262057	17.4057
INTERPRO	IPR000719:Protein kinase, core	13	5.03876	0.0156366	OBSCN, RYK, PHKG1, MYLK3, STK3, DDR1, MAP3K5, MAPK12, CDK10, TNK2, DYRK2, LRRK2, STK38L	214	491	17763	2.19768	0.999711	0.869581	20.3891
SMART	SM00220:S_TKc	9	3.48837	0.0176782	OBSCN, MAP3K5, MAPK12, PHKG1, MYLK3, CDK10, DYRK2, STK38L, STK3	115	265	9131	2.6966	0.856892	0.856892	18.2234
INTERPRO	IPR008271:Serine/threonine protein kinase, active site	10	3.87597	0.0300346	OBSCN, MAP3K5, MAPK12, PHKG1, MYLK3, CDK10, DYRK2, LRRK2, STK38L, STK3	214	360	17763	2.30569	1	0.826532	35.6738
INTERPRO	IPR017442:Serine/threonine protein kinase-related	10	3.87597	0.0371358	OBSCN, MAP3K5, MAPK12, PHKG1, MYLK3, CDK10, DYRK2, LRRK2, STK38L, STK3	214	374	17763	2.21938	1	0.858644	42.1614
SP_PIR_KEYWORDS	serine/threonine-protein kinase	10	3.87597	0.0586145	OBSCN, MAP3K5, MAPK12, PHKG1, MYLK3, CDK10, DYRK2, LRRK2, STK38L, STK3	229	384	17854	2.03034	0.999999	0.569092	53.7248
UP_SEQ_FEATURE	domain:Protein kinase	12	4.65116	0.0676524	DDR1, MAP3K5, MAPK12, PHKG1, RYK, MYLK3, CDK10, DYRK2, TNK2, LRRK2, STK38L, STK3	223	476	16021	1.81117	1	0.981848	65.5275
Annotation Cluster 3	Enrichment Score: 2.392515534442605
Category	Term	Count	%	PValue	Genes	List Total	Pop Hits	Pop Total	Fold Enrichment	Bonferroni	Benjamini	FDR
GOTERM_CC_FAT	GO:0044449~contractile fiber part	7	2.71318	0.000575801	HDAC4, OBSCN, ANKRD23, NEB, PDLIM5, ITGB1BP2, VCL	151	86	12504	6.74018	0.122558	0.0321577	0.734157
GOTERM_CC_FAT	GO:0030016~myofibril	7	2.71318	0.000777321	HDAC4, OBSCN, ANKRD23, NEB, PDLIM5, ITGB1BP2, VCL	151	91	12504	6.36984	0.161818	0.0346882	0.989924
GOTERM_CC_FAT	GO:0043292~contractile fiber	7	2.71318	0.000974604	HDAC4, OBSCN, ANKRD23, NEB, PDLIM5, ITGB1BP2, VCL	151	95	12504	6.10164	0.198558	0.0362183	1.23972
GOTERM_CC_FAT	GO:0030017~sarcomere	6	2.32558	0.00271325	HDAC4, OBSCN, ANKRD23, NEB, PDLIM5, ITGB1BP2	151	80	12504	6.2106	0.460302	0.066232	3.41621
GOTERM_CC_FAT	GO:0031674~I band	5	1.93798	0.00369268	HDAC4, OBSCN, ANKRD23, PDLIM5, ITGB1BP2	151	53	12504	7.81207	0.568198	0.0675898	4.62273
GOTERM_CC_FAT	GO:0030018~Z disc	4	1.55039	0.01763	HDAC4, OBSCN, PDLIM5, ITGB1BP2	151	46	12504	7.20069	0.982362	0.235995	20.3527
GOTERM_CC_FAT	GO:0015629~actin cytoskeleton	5	1.93798	0.232063	HDAC4, OBSCN, NEB, STK38L, VCL	151	205	12504	2.01971	1	0.891386	96.5888
Annotation Cluster 4	Enrichment Score: 2.144348602904552
Category	Term	Count	%	PValue	Genes	List Total	Pop Hits	Pop Total	Fold Enrichment	Bonferroni	Benjamini	FDR
GOTERM_CC_FAT	GO:0044429~mitochondrial part	19	7.36434	5.55278e-05	OXA1L, BCKDK, ME3, ABCB8, ME2, CPT2, GLUD1, MTX1, MRPS24, SIRT4, MPV17, SLC25A25, MCCC1, SLC25A35, DHODH, ABAT, MRPL37, CARS2, SLC25A42	151	524	12504	3.00258	0.0125261	0.00628276	0.0710165
GOTERM_CC_FAT	GO:0005743~mitochondrial inner membrane	11	4.26357	0.00301113	OXA1L, ABCB8, CPT2, SLC25A25, GLUD1, MCCC1, SLC25A35, MTX1, DHODH, MPV17, SLC25A42	151	296	12504	3.07732	0.495687	0.0661652	3.78464
GOTERM_CC_FAT	GO:0019866~organelle inner membrane	11	4.26357	0.00437007	OXA1L, ABCB8, CPT2, SLC25A25, GLUD1, MCCC1, SLC25A35, MTX1, DHODH, MPV17, SLC25A42	151	312	12504	2.91951	0.629973	0.0736242	5.44903
SP_PIR_KEYWORDS	mitochondrion inner membrane	8	3.10078	0.00925567	OXA1L, ABCB8, CPT2, SLC25A25, SLC25A35, DHODH, MPV17, SLC25A42	229	183	17854	3.40831	0.874271	0.228334	11.186
GOTERM_CC_FAT	GO:0031966~mitochondrial membrane	11	4.26357	0.0132338	OXA1L, ABCB8, CPT2, SLC25A25, GLUD1, MCCC1, SLC25A35, MTX1, DHODH, MPV17, SLC25A42	151	368	12504	2.47524	0.9514	0.194272	15.6704
GOTERM_CC_FAT	GO:0005740~mitochondrial envelope	11	4.26357	0.0193951	OXA1L, ABCB8, CPT2, SLC25A25, GLUD1, MCCC1, SLC25A35, MTX1, DHODH, MPV17, SLC25A42	151	391	12504	2.32964	0.988274	0.242606	22.1643
GOTERM_CC_FAT	GO:0031967~organelle envelope	13	5.03876	0.0291471	OXA1L, ABCB8, CPT2, GLUD1, MTX1, MPV17, SLC25A25, MCCC1, SLC25A35, DHODH, TFDP2, FAF1, SLC25A42	151	540	12504	1.99352	0.998787	0.326309	31.5069
GOTERM_CC_FAT	GO:0031975~envelope	13	5.03876	0.0298721	OXA1L, ABCB8, CPT2, GLUD1, MTX1, MPV17, SLC25A25, MCCC1, SLC25A35, DHODH, TFDP2, FAF1, SLC25A42	151	542	12504	1.98617	0.998976	0.31782	32.1583
GOTERM_CC_FAT	GO:0031090~organelle membrane	17	6.58915	0.0332269	ACOX1, OXA1L, ABCB8, CPT2, GLUD1, MTX1, MPV17, CORO7, PIGK, MIA3, ST3GAL2, SLC25A25, MCCC1, SLC25A35, DHODH, ABCC4, SLC25A42	151	809	12504	1.74009	0.999534	0.332168	35.0993
Annotation Cluster 5	Enrichment Score: 1.7902368718628503
Category	Term	Count	%	PValue	Genes	List Total	Pop Hits	Pop Total	Fold Enrichment	Bonferroni	Benjamini	FDR
UP_SEQ_FEATURE	domain:IQ	5	1.93798	0.0061807	OBSCN, UBE3B, AZI1, IQCC, IQSEC1	223	53	16021	6.77765	0.990075	0.602492	8.99545
INTERPRO	IPR000048:IQ calmodulin-binding region	5	1.93798	0.0247719	OBSCN, UBE3B, AZI1, IQCC, IQSEC1	214	92	17763	4.51112	0.999998	0.802309	30.4356
SMART	SM00015:IQ	5	1.93798	0.0278158	OBSCN, UBE3B, AZI1, IQCC, IQSEC1	115	92	9131	4.31522	0.953805	0.641191	27.2533
Annotation Cluster 6	Enrichment Score: 1.3216756915551668
Category	Term	Count	%	PValue	Genes	List Total	Pop Hits	Pop Total	Fold Enrichment	Bonferroni	Benjamini	FDR
GOTERM_MF_FAT	GO:0046872~metal ion binding	59	22.8682	0.00390642	NKAP, SPG7, THRA, RSF1, LTBP3, PNKD, PDLIM5, STAT5A, PHF20, ITSN1, CLYBL, MAP3K5, SLC25A25, KCNG4, RC3H1, SLC12A6, ACO2, MYLK3, PFKP, POLR1A, RNASEH2A, STK3, TTF2, ZFYVE26, LIMCH1, ITGB1BP2, ZZZ3, PIAS1, TPH1, ZFP825, ME3, PPP2R3A, ME2, ZFAND1, TRIM11, BEST3, RASGRP3, MMACHC, NUDT9, DYRK2, SDF4, STK38L, BAZ2A, NR1H3, ZMYM3, RUFY1, SIRT4, ATP1A2, CAPN3, ATRX, MSL2, MAPK12, PLCG1, SP2, PRICKLE3, PH…	148	3850	13288	1.37591	0.738815	0.138577	5.19718
GOTERM_MF_FAT	GO:0043169~cation binding	59	22.8682	0.0048388	NKAP, SPG7, THRA, RSF1, LTBP3, PNKD, PDLIM5, STAT5A, PHF20, ITSN1, CLYBL, MAP3K5, SLC25A25, KCNG4, RC3H1, SLC12A6, ACO2, MYLK3, PFKP, POLR1A, RNASEH2A, STK3, TTF2, ZFYVE26, LIMCH1, ITGB1BP2, ZZZ3, PIAS1, TPH1, ZFP825, ME3, PPP2R3A, ME2, ZFAND1, TRIM11, BEST3, RASGRP3, MMACHC, NUDT9, DYRK2, SDF4, STK38L, BAZ2A, NR1H3, ZMYM3, RUFY1, SIRT4, ATP1A2, CAPN3, ATRX, MSL2, MAPK12, PLCG1, SP2, PRICKLE3, PH…	148	3885	13288	1.36351	0.81057	0.15327	6.40007
GOTERM_MF_FAT	GO:0043167~ion binding	59	22.8682	0.00646796	NKAP, SPG7, THRA, RSF1, LTBP3, PNKD, PDLIM5, STAT5A, PHF20, ITSN1, CLYBL, MAP3K5, SLC25A25, KCNG4, RC3H1, SLC12A6, ACO2, MYLK3, PFKP, POLR1A, RNASEH2A, STK3, TTF2, ZFYVE26, LIMCH1, ITGB1BP2, ZZZ3, PIAS1, TPH1, ZFP825, ME3, PPP2R3A, ME2, ZFAND1, TRIM11, BEST3, RASGRP3, MMACHC, NUDT9, DYRK2, SDF4, STK38L, BAZ2A, NR1H3, ZMYM3, RUFY1, SIRT4, ATP1A2, CAPN3, ATRX, MSL2, MAPK12, PLCG1, SP2, PRICKLE3, PH…	148	3934	13288	1.34653	0.89201	0.157355	8.46801
SP_PIR_KEYWORDS	metal-binding	44	17.0543	0.0650335	ME3, SPG7, ME2, RSF1, THRA, PNKD, PDLIM5, PHF20, ZFAND1, CLYBL, TRIM11, MAP3K5, RASGRP3, STK38L, BAZ2A, RC3H1, NR1H3, ACO2, ZMYM3, RUFY1, POLR1A, PFKP, SIRT4, ATP1A2, RNASEH2A, STK3, ATRX, MSL2, PDE7B, MAPK12, SP2, ZFYVE26, LIMCH1, PRICKLE3, ITGB1BP2, ZZZ3, PHF21A, SUMF2, CARS2, PIAS1, TNK2, TPH1, PON3, ZFP825	229	2682	17854	1.27907	1	0.54581	57.5926
GOTERM_MF_FAT	GO:0008270~zinc ion binding	30	11.6279	0.119796	NKAP, SPG7, THRA, RSF1, PNKD, PDLIM5, PHF20, ZFAND1, TRIM11, RASGRP3, BAZ2A, RC3H1, NR1H3, ZMYM3, SIRT4, POLR1A, RUFY1, TTF2, ATRX, MSL2, SP2, ZFYVE26, LIMCH1, PRICKLE3, ITGB1BP2, PHF21A, ZZZ3, CARS2, PIAS1, ZFP825	148	2105	13288	1.27958	1	0.745315	82.4469
GOTERM_MF_FAT	GO:0046914~transition metal ion binding	35	13.5659	0.165403	NKAP, SPG7, RSF1, THRA, PNKD, PDLIM5, PHF20, ZFAND1, TRIM11, RASGRP3, MMACHC, NUDT9, DYRK2, BAZ2A, RC3H1, NR1H3, ACO2, ZMYM3, RUFY1, SIRT4, POLR1A, TTF2, ATRX, MSL2, SP2, ZFYVE26, LIMCH1, PRICKLE3, ITGB1BP2, ZZZ3, PHF21A, CARS2, PIAS1, TPH1, ZFP825	148	2608	13288	1.20492	1	0.838623	91.5027
SP_PIR_KEYWORDS	zinc	28	10.8527	0.293294	SPG7, THRA, RSF1, PNKD, PDLIM5, PHF20, ZFAND1, TRIM11, RASGRP3, BAZ2A, RC3H1, NR1H3, ZMYM3, SIRT4, POLR1A, RUFY1, ATRX, MSL2, SP2, ZFYVE26, LIMCH1, PRICKLE3, ITGB1BP2, PHF21A, ZZZ3, CARS2, PIAS1, ZFP825	229	1886	17854	1.15749	1	0.86261	98.8068
SP_PIR_KEYWORDS	zinc-finger	16	6.20155	0.577943	THRA, ZMYM3, RUFY1, PHF20, ZFAND1, TRIM11, ATRX, MSL2, SP2, ZFYVE26, ZZZ3, PHF21A, PIAS1, BAZ2A, RC3H1, NR1H3	229	1204	17854	1.03608	1	0.959484	99.9983
Annotation Cluster 7	Enrichment Score: 1.3165315534654618
Category	Term	Count	%	PValue	Genes	List Total	Pop Hits	Pop Total	Fold Enrichment	Bonferroni	Benjamini	FDR
UP_SEQ_FEATURE	zinc finger region:PHD-type	4	1.55039	0.0190078	ATRX, PHF21A, PHF20, BAZ2A	223	41	16021	7.00908	0.999999	0.795347	25.306
INTERPRO	IPR019786:Zinc finger, PHD-type, conserved site	5	1.93798	0.0206573	ATRX, RSF1, PHF21A, PHF20, BAZ2A	214	87	17763	4.77038	0.999979	0.834472	26.0664
INTERPRO	IPR017956:AT hook, DNA-binding, conserved site	3	1.16279	0.0441069	PHF21A, PHF20, BAZ2A	214	28	17763	8.89336	1	0.810964	47.9333
SMART	SM00384:AT_hook	3	1.16279	0.0473015	PHF21A, PHF20, BAZ2A	115	28	9131	8.50714	0.994917	0.65228	42.1059
INTERPRO	IPR019787:Zinc finger, PHD-finger	4	1.55039	0.0735609	RSF1, PHF21A, PHF20, BAZ2A	214	81	17763	4.099	1	0.915322	66.8943
INTERPRO	IPR001965:Zinc finger, PHD-type	4	1.55039	0.0962438	RSF1, PHF21A, PHF20, BAZ2A	214	91	17763	3.64856	1	0.907273	76.8716
SMART	SM00249:PHD	4	1.55039	0.104923	RSF1, PHF21A, PHF20, BAZ2A	115	91	9131	3.49011	0.999994	0.779151	71.3568
Annotation Cluster 8	Enrichment Score: 1.3055351732514797
Category	Term	Count	%	PValue	Genes	List Total	Pop Hits	Pop Total	Fold Enrichment	Bonferroni	Benjamini	FDR
GOTERM_BP_FAT	GO:0008104~protein localization	16	6.20155	0.03065	EIF4ENIF1, OXA1L, SEC31B, ATG10, HPS4, MTX1, VPS52, RUFY1, POLA2, MIA3, COG7, COG8, TOM1L2, EXOC3, FAF1, VPS25	160	753	13588	1.80452	1	0.996371	39.1547
SP_PIR_KEYWORDS	protein transport	12	4.65116	0.035133	EIF4ENIF1, SEC31B, MIA3, ATG10, COG7, TOM1L2, COG8, MTX1, RUFY1, VPS52, EXOC3, VPS25	229	461	17854	2.02946	0.999656	0.458552	36.6351
GOTERM_BP_FAT	GO:0015031~protein transport	14	5.42636	0.0420016	EIF4ENIF1, SEC31B, ATG10, MTX1, HPS4, VPS52, RUFY1, POLA2, MIA3, COG7, COG8, TOM1L2, EXOC3, VPS25	160	651	13588	1.82634	1	0.994278	49.5829
GOTERM_BP_FAT	GO:0045184~establishment of protein localization	14	5.42636	0.0441908	EIF4ENIF1, SEC31B, ATG10, MTX1, HPS4, VPS52, RUFY1, POLA2, MIA3, COG7, COG8, TOM1L2, EXOC3, VPS25	160	656	13588	1.81242	1	0.992515	51.3907
SP_PIR_KEYWORDS	transport	26	10.0775	0.14845	ATG10, SEC31B, RFT1, MFSD8, CPT2, MTX1, VPS52, BEST3, MIA3, SLC25A25, PLIN3, EXOC3, SLC25A42, KCNG4, SLC12A6, EIF4ENIF1, ABCB8, G3BP1, RUFY1, ATP1A2, COG7, COG8, TOM1L2, SLC25A35, CHRNE, VPS25	229	1571	17854	1.29032	1	0.789457	87.127
Annotation Cluster 9	Enrichment Score: 1.237811880010964
Category	Term	Count	%	PValue	Genes	List Total	Pop Hits	Pop Total	Fold Enrichment	Bonferroni	Benjamini	FDR
UP_SEQ_FEATURE	domain:C2	5	1.93798	0.0146456	PLCG1, CC2D2A, SMURF2, NEDD4L, ITSN1	223	68	16021	5.28258	0.999983	0.791566	20.0936
INTERPRO	IPR000008:C2 calcium-dependent membrane targeting	5	1.93798	0.0713837	PLCG1, CC2D2A, SMURF2, NEDD4L, ITSN1	214	130	17763	3.19249	1	0.92212	65.7507
SMART	SM00239:C2	5	1.93798	0.0794053	PLCG1, CC2D2A, SMURF2, NEDD4L, ITSN1	115	130	9131	3.05385	0.999879	0.777544	60.6703
INTERPRO	IPR018029:C2 membrane targeting protein	4	1.55039	0.134771	PLCG1, SMURF2, NEDD4L, ITSN1	214	106	17763	3.13225	1	0.930948	87.6857
Annotation Cluster 10	Enrichment Score: 1.187097830925153
Category	Term	Count	%	PValue	Genes	List Total	Pop Hits	Pop Total	Fold Enrichment	Bonferroni	Benjamini	FDR
GOTERM_MF_FAT	GO:0008483~transaminase activity	3	1.16279	0.0286129	AGXT2L2, ABAT, GPT2	148	24	13288	11.223	0.999953	0.485121	32.6891
SP_PIR_KEYWORDS	Aminotransferase	3	1.16279	0.0372672	AGXT2L2, ABAT, GPT2	229	24	17854	9.74563	0.99979	0.453903	38.4
GOTERM_MF_FAT	GO:0048037~cofactor binding	7	2.71318	0.0396895	AGXT2L2, ACOX1, ME3, ME2, SIRT4, ABAT, GPT2	148	226	13288	2.78091	0.999999	0.537784	42.4334
GOTERM_MF_FAT	GO:0019842~vitamin binding	5	1.93798	0.0452811	AGXT2L2, MMACHC, MCCC1, ABAT, GPT2	148	121	13288	3.71007	1	0.566788	46.8395
GOTERM_MF_FAT	GO:0016769~transferase activity, transferring nitrogenous groups	3	1.16279	0.0485662	AGXT2L2, ABAT, GPT2	148	32	13288	8.41723	1	0.574213	49.2803
INTERPRO	IPR015421:Pyridoxal phosphate-dependent transferase, major region, subdomain 1	3	1.16279	0.0865671	AGXT2L2, ABAT, GPT2	214	41	17763	6.07351	1	0.914888	73.0185
GOTERM_MF_FAT	GO:0030170~pyridoxal phosphate binding	3	1.16279	0.120018	AGXT2L2, ABAT, GPT2	148	54	13288	4.98799	1	0.735233	82.5072
GOTERM_MF_FAT	GO:0070279~vitamin B6 binding	3	1.16279	0.120018	AGXT2L2, ABAT, GPT2	148	54	13288	4.98799	1	0.735233	82.5072
SP_PIR_KEYWORDS	pyridoxal phosphate	3	1.16279	0.178426	AGXT2L2, ABAT, GPT2	229	60	17854	3.89825	1	0.802737	91.8504
Annotation Cluster 11	Enrichment Score: 1.1100796359244582
Category	Term	Count	%	PValue	Genes	List Total	Pop Hits	Pop Total	Fold Enrichment	Bonferroni	Benjamini	FDR
SP_PIR_KEYWORDS	mitochondrion inner membrane	8	3.10078	0.00925567	OXA1L, ABCB8, CPT2, SLC25A25, SLC25A35, DHODH, MPV17, SLC25A42	229	183	17854	3.40831	0.874271	0.228334	11.186
UP_SEQ_FEATURE	repeat:Solcar 3	3	1.16279	0.124007	SLC25A25, SLC25A35, SLC25A42	223	44	16021	4.89839	1	0.996955	86.6401
INTERPRO	IPR018108:Mitochondrial substrate/solute carrier	3	1.16279	0.128754	SLC25A25, SLC25A35, SLC25A42	214	52	17763	4.78873	1	0.928583	86.3872
UP_SEQ_FEATURE	repeat:Solcar 1	3	1.16279	0.138036	SLC25A25, SLC25A35, SLC25A42	223	47	16021	4.58573	1	0.997022	89.5481
UP_SEQ_FEATURE	repeat:Solcar 2	3	1.16279	0.138036	SLC25A25, SLC25A35, SLC25A42	223	47	16021	4.58573	1	0.997022	89.5481
Annotation Cluster 12	Enrichment Score: 1.0662335996741845
Category	Term	Count	%	PValue	Genes	List Total	Pop Hits	Pop Total	Fold Enrichment	Bonferroni	Benjamini	FDR
UP_SEQ_FEATURE	active site:Glycyl thioester intermediate	5	1.93798	0.0101116	ATG10, UBE3B, UBA1, SMURF2, NEDD4L	223	61	16021	5.88877	0.99948	0.71641	14.3171
UP_SEQ_FEATURE	domain:HECT	3	1.16279	0.0337664	UBE3B, SMURF2, NEDD4L	223	21	16021	10.2633	1	0.922355	40.6809
INTERPRO	IPR000569:HECT	3	1.16279	0.0412753	UBE3B, SMURF2, NEDD4L	214	27	17763	9.22274	1	0.837328	45.6567
SMART	SM00119:HECTc	3	1.16279	0.0442761	UBE3B, SMURF2, NEDD4L	115	27	9131	8.82222	0.992818	0.708889	39.9981
KEGG_PATHWAY	mmu04120:Ubiquitin mediated proteolysis	5	1.93798	0.0802486	UBE3B, UBA1, SMURF2, NEDD4L, PIAS1	70	136	5738	3.01366	0.999767	0.876473	60.4847
SP_PIR_KEYWORDS	ligase	7	2.71318	0.167636	UBE3B, UBA1, MCCC1, CARS2, SMURF2, NEDD4L, TRIM11	229	290	17854	1.88192	1	0.805377	90.3744
GOTERM_MF_FAT	GO:0016881~acid-amino acid ligase activity	3	1.16279	0.55559	UBE3B, SMURF2, NEDD4L	148	166	13288	1.6226	1	0.985224	99.9984
GOTERM_MF_FAT	GO:0016879~ligase activity, forming carbon-nitrogen bonds	3	1.16279	0.633004	UBE3B, SMURF2, NEDD4L	148	193	13288	1.3956	1	0.992641	99.9999
Annotation Cluster 13	Enrichment Score: 1.0168054304568503
Category	Term	Count	%	PValue	Genes	List Total	Pop Hits	Pop Total	Fold Enrichment	Bonferroni	Benjamini	FDR
GOTERM_MF_FAT	GO:0048037~cofactor binding	7	2.71318	0.0396895	AGXT2L2, ACOX1, ME3, ME2, SIRT4, ABAT, GPT2	148	226	13288	2.78091	0.999999	0.537784	42.4334
GOTERM_MF_FAT	GO:0051287~NAD or NADH binding	3	1.16279	0.0850919	ME3, ME2, SIRT4	148	44	13288	6.12162	1	0.704812	70.2591
GOTERM_MF_FAT	GO:0050662~coenzyme binding	4	1.55039	0.263645	ACOX1, ME3, ME2, SIRT4	148	160	13288	2.24459	1	0.887739	98.4596
Annotation Cluster 14	Enrichment Score: 0.9795013603290652
Category	Term	Count	%	PValue	Genes	List Total	Pop Hits	Pop Total	Fold Enrichment	Bonferroni	Benjamini	FDR
SP_PIR_KEYWORDS	sh3 domain	7	2.71318	0.04713	OBSCN, MIA3, PLCG1, NEB, TNK2, ITSN1, ARHGAP10	229	204	17854	2.67527	0.999979	0.512134	45.9831
INTERPRO	IPR001452:Src homology-3 domain	6	2.32558	0.110702	MIA3, PLCG1, NEB, TNK2, ITSN1, ARHGAP10	214	211	17763	2.36032	1	0.928439	81.6848
SMART	SM00326:SH3	6	2.32558	0.123903	MIA3, PLCG1, NEB, TNK2, ITSN1, ARHGAP10	115	211	9131	2.25782	0.999999	0.730384	77.5077
UP_SEQ_FEATURE	domain:SH3	5	1.93798	0.186836	OBSCN, MIA3, PLCG1, TNK2, ARHGAP10	223	163	16021	2.20377	1	0.999343	95.691
Annotation Cluster 15	Enrichment Score: 0.9638417116030475
Category	Term	Count	%	PValue	Genes	List Total	Pop Hits	Pop Total	Fold Enrichment	Bonferroni	Benjamini	FDR
GOTERM_MF_FAT	GO:0042623~ATPase activity, coupled	7	2.71318	0.0375766	ATP2B3, ABCB8, DDX46, ABCC4, ATP1A2, KATNAL1, TTF2	148	223	13288	2.81833	0.999998	0.53827	40.6821
GOTERM_MF_FAT	GO:0016887~ATPase activity	7	2.71318	0.0919276	ATP2B3, ABCB8, DDX46, ABCC4, ATP1A2, KATNAL1, TTF2	148	281	13288	2.23661	1	0.719772	73.1501
GOTERM_MF_FAT	GO:0016820~hydrolase activity, acting on acid anhydrides, catalyzing transmembrane movement of substances	4	1.55039	0.0925252	ATP2B3, ABCB8, ABCC4, ATP1A2	148	97	13288	3.70242	1	0.708698	73.39
GOTERM_MF_FAT	GO:0043492~ATPase activity, coupled to movement of substances	4	1.55039	0.0925252	ATP2B3, ABCB8, ABCC4, ATP1A2	148	97	13288	3.70242	1	0.708698	73.39
GOTERM_MF_FAT	GO:0042626~ATPase activity, coupled to transmembrane movement of substances	4	1.55039	0.0925252	ATP2B3, ABCB8, ABCC4, ATP1A2	148	97	13288	3.70242	1	0.708698	73.39
GOTERM_MF_FAT	GO:0015405~P-P-bond-hydrolysis-driven transmembrane transporter activity	4	1.55039	0.115299	ATP2B3, ABCB8, ABCC4, ATP1A2	148	107	13288	3.3564	1	0.753562	81.1837
GOTERM_MF_FAT	GO:0015399~primary active transmembrane transporter activity	4	1.55039	0.117684	ATP2B3, ABCB8, ABCC4, ATP1A2	148	108	13288	3.32533	1	0.749759	81.8637
INTERPRO	IPR003593:ATPase, AAA+ type, core	4	1.55039	0.229973	SPG7, ABCB8, ABCC4, KATNAL1	214	138	17763	2.40593	1	0.98333	97.7199
SMART	SM00382:AAA	4	1.55039	0.247778	SPG7, ABCB8, ABCC4, KATNAL1	115	138	9131	2.30145	1	0.908122	95.9702
Annotation Cluster 16	Enrichment Score: 0.8984018774689642
Category	Term	Count	%	PValue	Genes	List Total	Pop Hits	Pop Total	Fold Enrichment	Bonferroni	Benjamini	FDR
SP_PIR_KEYWORDS	chromatin regulator	8	3.10078	0.0117668	RCBTB1, HDAC4, SATB1, PRMT7, SETD1B, PHF21A, TRRAP, BAZ2A	229	192	17854	3.24854	0.928607	0.231992	14.0153
GOTERM_BP_FAT	GO:0016568~chromatin modification	8	3.10078	0.0210699	RCBTB1, HDAC4, SATB1, PRMT7, SETD1B, PHF21A, TRRAP, BAZ2A	160	236	13588	2.87881	1	0.996867	28.814
GOTERM_BP_FAT	GO:0006325~chromatin organization	8	3.10078	0.0770198	RCBTB1, HDAC4, SATB1, PRMT7, SETD1B, PHF21A, TRRAP, BAZ2A	160	315	13588	2.15683	1	0.995595	72.1733
GOTERM_BP_FAT	GO:0016570~histone modification	4	1.55039	0.0931989	SATB1, PRMT7, TRRAP, BAZ2A	160	92	13588	3.69239	1	0.996214	79.0163
GOTERM_BP_FAT	GO:0051276~chromosome organization	9	3.48837	0.102057	RCBTB1, HDAC4, SATB1, PRMT7, SETD1B, PHF21A, TRRAP, PARP4, BAZ2A	160	404	13588	1.89189	1	0.99371	82.0592
GOTERM_BP_FAT	GO:0016569~covalent chromatin modification	4	1.55039	0.102618	SATB1, PRMT7, TRRAP, BAZ2A	160	96	13588	3.53854	1	0.992447	82.2375
GOTERM_CC_FAT	GO:0016585~chromatin remodeling complex	3	1.16279	0.120761	HDAC4, PHF21A, BAZ2A	151	50	12504	4.96848	1	0.767933	80.7279
GOTERM_BP_FAT	GO:0043414~biopolymer methylation	3	1.16279	0.201782	SATB1, PRMT7, BAZ2A	160	71	13588	3.58838	1	0.992415	97.2594
GOTERM_BP_FAT	GO:0032259~methylation	3	1.16279	0.2362	SATB1, PRMT7, BAZ2A	160	79	13588	3.225	1	0.995937	98.6438
GOTERM_BP_FAT	GO:0045892~negative regulation of transcription, DNA-dependent	6	2.32558	0.292976	HDAC4, SATB1, SIRT4, PHF21A, PAX5, BAZ2A	160	308	13588	1.65438	1	0.99742	99.6047
GOTERM_BP_FAT	GO:0051253~negative regulation of RNA metabolic process	6	2.32558	0.297528	HDAC4, SATB1, SIRT4, PHF21A, PAX5, BAZ2A	160	310	13588	1.64371	1	0.997216	99.6434
GOTERM_BP_FAT	GO:0006730~one-carbon metabolic process	3	1.16279	0.398741	SATB1, PRMT7, BAZ2A	160	117	13588	2.17756	1	0.998349	99.9702
SP_PIR_KEYWORDS	repressor	6	2.32558	0.561351	HDAC4, SATB1, AES, KLHL31, PHF21A, BAZ2A	229	391	17854	1.19639	1	0.962428	99.9973
Annotation Cluster 17	Enrichment Score: 0.8769168523747074
Category	Term	Count	%	PValue	Genes	List Total	Pop Hits	Pop Total	Fold Enrichment	Bonferroni	Benjamini	FDR
GOTERM_MF_FAT	GO:0046983~protein dimerization activity	9	3.48837	0.0352681	ATF6, LOC676870, MAP3K5, THRA, HPS4, SUMF2, ABAT, POLA2, STK3	148	340	13288	2.37663	0.999996	0.536855	38.7123
GOTERM_MF_FAT	GO:0042803~protein homodimerization activity	5	1.93798	0.165871	MAP3K5, THRA, HPS4, SUMF2, ABAT	148	193	13288	2.326	1	0.830923	91.5675
GOTERM_MF_FAT	GO:0042802~identical protein binding	5	1.93798	0.400033	MAP3K5, THRA, HPS4, SUMF2, ABAT	148	290	13288	1.548	1	0.946095	99.9057
Annotation Cluster 18	Enrichment Score: 0.8689610266103421
Category	Term	Count	%	PValue	Genes	List Total	Pop Hits	Pop Total	Fold Enrichment	Bonferroni	Benjamini	FDR
GOTERM_BP_FAT	GO:0008654~phospholipid biosynthetic process	4	1.55039	0.0734325	PIGK, SPHK2, LPGAT1, MBOAT7	160	83	13588	4.09277	1	0.99594	70.396
GOTERM_BP_FAT	GO:0006644~phospholipid metabolic process	5	1.93798	0.124259	PIGK, SPHK2, PLCG1, LPGAT1, MBOAT7	160	163	13588	2.60506	1	0.987151	87.969
GOTERM_BP_FAT	GO:0019637~organophosphate metabolic process	5	1.93798	0.151563	PIGK, SPHK2, PLCG1, LPGAT1, MBOAT7	160	176	13588	2.41264	1	0.986983	92.7431
GOTERM_BP_FAT	GO:0008610~lipid biosynthetic process	6	2.32558	0.241739	LOC676870, PIGK, SPHK2, LPGAT1, PRKAG1, MBOAT7	160	285	13588	1.78789	1	0.99526	98.7925
Annotation Cluster 19	Enrichment Score: 0.8502488236020926
Category	Term	Count	%	PValue	Genes	List Total	Pop Hits	Pop Total	Fold Enrichment	Bonferroni	Benjamini	FDR
UP_SEQ_FEATURE	active site:Glycyl thioester intermediate	5	1.93798	0.0101116	ATG10, UBE3B, UBA1, SMURF2, NEDD4L	223	61	16021	5.88877	0.99948	0.71641	14.3171
KEGG_PATHWAY	mmu04120:Ubiquitin mediated proteolysis	5	1.93798	0.0802486	UBE3B, UBA1, SMURF2, NEDD4L, PIAS1	70	136	5738	3.01366	0.999767	0.876473	60.4847
GOTERM_BP_FAT	GO:0030163~protein catabolic process	11	4.26357	0.117354	SPG7, ATG10, UBE3B, UBA1, CAND2, SMURF2, NEDD4L, PIAS1, USP48, UBAC1, TRIM11	160	556	13588	1.68017	1	0.992	86.3624
GOTERM_BP_FAT	GO:0019941~modification-dependent protein catabolic process	10	3.87597	0.141823	ATG10, UBE3B, UBA1, CAND2, SMURF2, NEDD4L, PIAS1, USP48, UBAC1, TRIM11	160	508	13588	1.67175	1	0.985695	91.2929
GOTERM_BP_FAT	GO:0043632~modification-dependent macromolecule catabolic process	10	3.87597	0.141823	ATG10, UBE3B, UBA1, CAND2, SMURF2, NEDD4L, PIAS1, USP48, UBAC1, TRIM11	160	508	13588	1.67175	1	0.985695	91.2929
SP_PIR_KEYWORDS	ligase	7	2.71318	0.167636	UBE3B, UBA1, MCCC1, CARS2, SMURF2, NEDD4L, TRIM11	229	290	17854	1.88192	1	0.805377	90.3744
SP_PIR_KEYWORDS	ubl conjugation pathway	10	3.87597	0.168386	ATG10, UBE3B, UBA1, CAND2, SMURF2, NEDD4L, PIAS1, USP48, UBAC1, TRIM11	229	484	17854	1.61085	1	0.794327	90.4845
GOTERM_BP_FAT	GO:0051603~proteolysis involved in cellular protein catabolic process	10	3.87597	0.174328	ATG10, UBE3B, UBA1, CAND2, SMURF2, NEDD4L, PIAS1, USP48, UBAC1, TRIM11	160	534	13588	1.59036	1	0.991039	95.2985
GOTERM_BP_FAT	GO:0044257~cellular protein catabolic process	10	3.87597	0.178287	ATG10, UBE3B, UBA1, CAND2, SMURF2, NEDD4L, PIAS1, USP48, UBAC1, TRIM11	160	537	13588	1.58147	1	0.991137	95.6458
GOTERM_BP_FAT	GO:0009057~macromolecule catabolic process	11	4.26357	0.23637	SPG7, ATG10, UBE3B, UBA1, CAND2, SMURF2, NEDD4L, PIAS1, USP48, UBAC1, TRIM11	160	654	13588	1.4284	1	0.995521	98.6486
GOTERM_BP_FAT	GO:0044265~cellular macromolecule catabolic process	10	3.87597	0.284063	ATG10, UBE3B, UBA1, CAND2, SMURF2, NEDD4L, PIAS1, USP48, UBAC1, TRIM11	160	609	13588	1.3945	1	0.997083	99.5172
GOTERM_BP_FAT	GO:0006508~proteolysis	13	5.03876	0.555393	SPG7, ATG10, UBE3B, UBAC1, CAPN3, TRIM11, PIGK, UBA1, CAND2, SMURF2, PIAS1, USP48, NEDD4L	160	1034	13588	1.06772	1	0.999516	99.9998
Annotation Cluster 20	Enrichment Score: 0.7964544700712254
Category	Term	Count	%	PValue	Genes	List Total	Pop Hits	Pop Total	Fold Enrichment	Bonferroni	Benjamini	FDR
GOTERM_BP_FAT	GO:0031032~actomyosin structure organization	3	1.16279	0.0342323	NEB, LIMCH1, CAPN3	160	25	13588	10.191	1	0.995433	42.6459
GOTERM_BP_FAT	GO:0007010~cytoskeleton organization	7	2.71318	0.183399	NEB, LIMCH1, PCNT, CAPN3, LPIN1, SGCB, ARHGAP10	160	326	13588	1.82354	1	0.990614	96.0586
GOTERM_BP_FAT	GO:0030036~actin cytoskeleton organization	4	1.55039	0.305791	NEB, LIMCH1, CAPN3, LPIN1	160	165	13588	2.05879	1	0.99726	99.7048
GOTERM_BP_FAT	GO:0030029~actin filament-based process	4	1.55039	0.339566	NEB, LIMCH1, CAPN3, LPIN1	160	176	13588	1.93011	1	0.997692	99.8668
Annotation Cluster 21	Enrichment Score: 0.7837031173389709
Category	Term	Count	%	PValue	Genes	List Total	Pop Hits	Pop Total	Fold Enrichment	Bonferroni	Benjamini	FDR
GOTERM_BP_FAT	GO:0006350~transcription	29	11.2403	0.0587857	PTOV1, THRA, STAT5A, SETD1B, MPV17, PAX5, PHF20, TRRAP, RCBTB1, LOC676870, AES, PRMT7, TFDP2, BAZ2A, NR1H3, NFATC1, POLR1A, TTF2, HDAC4, MEF2D, TCFCP2, SP2, KLHL31, PHF21A, CAND2, ZZZ3, PIAS1, ZFP825, VPS25	160	1772	13588	1.38986	1	0.995779	61.9756
SP_PIR_KEYWORDS	transcription regulation	28	10.8527	0.059382	PTOV1, THRA, STAT5A, SETD1B, PAX5, PHF20, TRRAP, RCBTB1, LOC676870, AES, PRMT7, TFDP2, BAZ2A, NR1H3, NFATC1, SATB1, LPIN1, TTF2, HDAC4, MEF2D, TCFCP2, SP2, KLHL31, PHF21A, CAND2, ZZZ3, PIAS1, VPS25	229	1546	17854	1.41205	0.999999	0.552034	54.2038
SP_PIR_KEYWORDS	Transcription	31	12.0155	0.0658107	PTOV1, THRA, STAT5A, SETD1B, MPV17, PAX5, PHF20, TRRAP, RCBTB1, LOC676870, AES, PRMT7, TFDP2, BAZ2A, NR1H3, NFATC1, SATB1, POLR1A, LPIN1, TTF2, HDAC4, TCFCP2, MEF2D, SP2, KLHL31, ZZZ3, PHF21A, CAND2, PIAS1, ZFP825, VPS25	229	1769	17854	1.36626	1	0.531889	58.0401
GOTERM_MF_FAT	GO:0003677~DNA binding	27	10.4651	0.0826555	NKAP, THRA, STAT5A, PAX5, 2310003H01RIK, PHF20, POLA2, LOC676870, TFDP2, PMS2, BAZ2A, NR1H3, NFATC1, SATB1, G3BP1, POLR1A, PAPD5, TTF2, ATRX, ATF6, MEF2D, TCFCP2, HDAC4, SP2, PHF21A, ZZZ3, PIAS1	148	1781	13288	1.36112	1	0.723787	69.1608
GOTERM_BP_FAT	GO:0045449~regulation of transcription	34	13.1783	0.0854412	NKAP, PTOV1, THRA, SETD1B, STAT5A, TCFAP4, PAX5, PHF20, TRRAP, RCBTB1, LOC676870, AES, PRMT7, TFDP2, BAZ2A, NR1H3, NFATC1, SATB1, SIRT4, SFMBT1, TTF2, ATRX, ATF6, HDAC4, TCFCP2, MEF2D, SP2, KLHL31, ZZZ3, PHF21A, CAND2, PIAS1, ZFP825, VPS25	160	2227	13588	1.29656	1	0.995363	75.9603
GOTERM_MF_FAT	GO:0030528~transcription regulator activity	18	6.97674	0.17883	NKAP, SATB1, THRA, STAT5A, PAX5, TCFAP4, TRRAP, ATF6, ATRX, LOC676870, HDAC4, MEF2D, TCFCP2, AES, TFDP2, PIAS1, NR1H3, NFATC1	148	1206	13288	1.34006	1	0.831093	93.1886
GOTERM_MF_FAT	GO:0003700~transcription factor activity	12	4.65116	0.240239	NKAP, ATF6, ATRX, LOC676870, MEF2D, SATB1, THRA, STAT5A, TFDP2, PAX5, NFATC1, NR1H3	148	776	13288	1.38841	1	0.871096	97.6398
SP_PIR_KEYWORDS	dna-binding	22	8.52713	0.255672	NKAP, SATB1, THRA, STAT5A, G3BP1, PAX5, 2310003H01RIK, PAPD5, PHF20, TTF2, ATRX, ATF6, LOC676870, TCFCP2, MEF2D, SP2, TFDP2, ZZZ3, PIAS1, BAZ2A, NR1H3, NFATC1	229	1404	17854	1.22167	1	0.84761	97.6875
GOTERM_MF_FAT	GO:0043565~sequence-specific DNA binding	9	3.48837	0.273712	NKAP, ATF6, ATRX, LOC676870, MEF2D, SATB1, THRA, NFATC1, NR1H3	148	556	13288	1.45333	1	0.893399	98.7232
SP_PIR_KEYWORDS	nucleus	52	20.155	0.375217	NKAP, THRA, STAT5A, PNKD, PAX5, MPV17, 2310003H01RIK, PHF20, RCBTB1, LOC676870, AES, PRMT7, PMS2, SATB1, G3BP1, POLR1A, PAPD5, RNASEH2A, LPIN1, STK3, TTF2, TCFCP2, ANKRD23, NOL11, ZZZ3, CAND2, PIAS1, ZFP825, PTOV1, SETD1B, POLA2, TRRAP, TRIM11, DDX46, TFDP2, DYRK2, BAZ2A, NR1H3, NFATC1, EIF4ENIF1, ZMYM3, SMC6, ATRX, ATF6, HDAC4, MEF2D, SP2, PHF21A, SMURF2, FAF1, USP48, VPS25	229	3808	17854	1.06465	1	0.917696	99.7522
GOTERM_BP_FAT	GO:0006355~regulation of transcription, DNA-dependent	19	7.36434	0.450437	NKAP, SATB1, THRA, STAT5A, SIRT4, PAX5, ATF6, ATRX, LOC676870, HDAC4, TCFCP2, MEF2D, AES, TFDP2, PHF21A, BAZ2A, ZFP825, NR1H3, NFATC1	160	1465	13588	1.10142	1	0.998833	99.9929
GOTERM_BP_FAT	GO:0051252~regulation of RNA metabolic process	19	7.36434	0.477996	NKAP, SATB1, THRA, STAT5A, SIRT4, PAX5, ATF6, ATRX, LOC676870, HDAC4, TCFCP2, MEF2D, AES, TFDP2, PHF21A, BAZ2A, ZFP825, NR1H3, NFATC1	160	1488	13588	1.08439	1	0.998995	99.9969
Annotation Cluster 22	Enrichment Score: 0.772706641734812
Category	Term	Count	%	PValue	Genes	List Total	Pop Hits	Pop Total	Fold Enrichment	Bonferroni	Benjamini	FDR
INTERPRO	IPR018249:EF-HAND 2	7	2.71318	0.0374487	PPP2R3A, RASGRP3, SLC25A25, PLCG1, ITSN1, CAPN3, SDF4	214	205	17763	2.83431	1	0.833689	42.4328
INTERPRO	IPR018247:EF-HAND 1	7	2.71318	0.0421139	PPP2R3A, RASGRP3, SLC25A25, PLCG1, ITSN1, CAPN3, SDF4	214	211	17763	2.75371	1	0.819338	46.3404
INTERPRO	IPR018248:EF hand	5	1.93798	0.0745832	RASGRP3, SLC25A25, ITSN1, CAPN3, SDF4	214	132	17763	3.14412	1	0.905319	67.4189
INTERPRO	IPR002048:Calcium-binding EF-hand	5	1.93798	0.0828933	RASGRP3, SLC25A25, ITSN1, CAPN3, SDF4	214	137	17763	3.02937	1	0.916706	71.4052
SMART	SM00054:EFh	5	1.93798	0.0920478	RASGRP3, SLC25A25, ITSN1, CAPN3, SDF4	115	137	9131	2.89781	0.999973	0.777679	66.3501
INTERPRO	IPR011992:EF-Hand type	6	2.32558	0.137111	PPP2R3A, SLC25A25, STAT5A, ITSN1, CAPN3, SDF4	214	227	17763	2.19396	1	0.92785	88.1589
UP_SEQ_FEATURE	calcium-binding region:1	4	1.55039	0.232021	SLC25A25, ITSN1, CAPN3, SDF4	223	120	16021	2.39477	1	0.999804	98.1933
UP_SEQ_FEATURE	domain:EF-hand 3	3	1.16279	0.31468	SLC25A25, CAPN3, SDF4	223	82	16021	2.6284	1	0.99997	99.6801
GOTERM_MF_FAT	GO:0005509~calcium ion binding	12	4.65116	0.32577	BEST3, PPP2R3A, RASGRP3, SLC25A25, PLCG1, LTBP3, STAT5A, ITGB1BP2, SUMF2, ITSN1, CAPN3, SDF4	148	840	13288	1.28263	1	0.918226	99.5369
UP_SEQ_FEATURE	domain:EF-hand 2	4	1.55039	0.37556	SLC25A25, ITSN1, CAPN3, SDF4	223	160	16021	1.79608	1	0.999975	99.9222
UP_SEQ_FEATURE	domain:EF-hand 1	4	1.55039	0.379276	SLC25A25, ITSN1, CAPN3, SDF4	223	161	16021	1.78492	1	0.999971	99.929
UP_SEQ_FEATURE	calcium-binding region:2	3	1.16279	0.45206	ITSN1, CAPN3, SDF4	223	110	16021	1.95936	1	0.999986	99.9893
SP_PIR_KEYWORDS	calcium	11	4.26357	0.478154	BEST3, PPP2R3A, RASGRP3, SLC25A25, PLCG1, LTBP3, SUMF2, ITSN1, CAPN3, SDF4, PON3	229	731	17854	1.17321	1	0.935204	99.9751
Annotation Cluster 23	Enrichment Score: 0.7387981671770316
Category	Term	Count	%	PValue	Genes	List Total	Pop Hits	Pop Total	Fold Enrichment	Bonferroni	Benjamini	FDR
GOTERM_MF_FAT	GO:0016564~transcription repressor activity	6	2.32558	0.0850835	HDAC4, SATB1, THRA, AES, PAX5, PIAS1	148	211	13288	2.55309	1	0.719407	70.2553
GOTERM_MF_FAT	GO:0003714~transcription corepressor activity	3	1.16279	0.189329	HDAC4, AES, PIAS1	148	72	13288	3.74099	1	0.84213	94.2848
GOTERM_MF_FAT	GO:0008134~transcription factor binding	6	2.32558	0.214471	HDAC4, AES, DIP2C, TRRAP, PIAS1, NR1H3	148	288	13288	1.8705	1	0.867279	96.2807
GOTERM_MF_FAT	GO:0003712~transcription cofactor activity	4	1.55039	0.320904	HDAC4, AES, TRRAP, PIAS1	148	180	13288	1.9952	1	0.918283	99.4892
Annotation Cluster 24	Enrichment Score: 0.7115475977146353
Category	Term	Count	%	PValue	Genes	List Total	Pop Hits	Pop Total	Fold Enrichment	Bonferroni	Benjamini	FDR
GOTERM_BP_FAT	GO:0032989~cellular component morphogenesis	8	3.10078	0.118177	PARD3, NEB, RYK, PCNT, CRB3, CAPN3, DVL1, NFATC1	160	351	13588	1.93561	1	0.987644	86.5638
GOTERM_BP_FAT	GO:0055002~striated muscle cell development	3	1.16279	0.131516	NEB, CAPN3, DVL1	160	54	13588	4.71806	1	0.987261	89.4652
GOTERM_BP_FAT	GO:0055001~muscle cell development	3	1.16279	0.159781	NEB, CAPN3, DVL1	160	61	13588	4.17664	1	0.988769	93.7872
GOTERM_BP_FAT	GO:0051146~striated muscle cell differentiation	3	1.16279	0.2796	NEB, CAPN3, DVL1	160	89	13588	2.86264	1	0.99704	99.4669
GOTERM_BP_FAT	GO:0042692~muscle cell differentiation	3	1.16279	0.398741	NEB, CAPN3, DVL1	160	117	13588	2.17756	1	0.998349	99.9702
Annotation Cluster 25	Enrichment Score: 0.6929662434071018
Category	Term	Count	%	PValue	Genes	List Total	Pop Hits	Pop Total	Fold Enrichment	Bonferroni	Benjamini	FDR
GOTERM_BP_FAT	GO:0016481~negative regulation of transcription	9	3.48837	0.0710251	HDAC4, SATB1, THRA, AES, SIRT4, PHF21A, PAX5, BAZ2A, NR1H3	160	372	13588	2.05464	1	0.996651	69.1443
GOTERM_MF_FAT	GO:0016564~transcription repressor activity	6	2.32558	0.0850835	HDAC4, SATB1, THRA, AES, PAX5, PIAS1	148	211	13288	2.55309	1	0.719407	70.2553
GOTERM_BP_FAT	GO:0045934~negative regulation of nucleobase, nucleoside, nucleotide and nucleic acid metabolic process	9	3.48837	0.0947017	HDAC4, SATB1, THRA, AES, SIRT4, PHF21A, PAX5, BAZ2A, NR1H3	160	397	13588	1.92525	1	0.995426	79.5645
GOTERM_BP_FAT	GO:0051172~negative regulation of nitrogen compound metabolic process	9	3.48837	0.0988659	HDAC4, SATB1, THRA, AES, SIRT4, PHF21A, PAX5, BAZ2A, NR1H3	160	401	13588	1.90605	1	0.994052	81.0142
GOTERM_BP_FAT	GO:0010629~negative regulation of gene expression	9	3.48837	0.10861	HDAC4, SATB1, THRA, AES, SIRT4, PHF21A, PAX5, BAZ2A, NR1H3	160	410	13588	1.86421	1	0.99313	84.0388
GOTERM_BP_FAT	GO:0010558~negative regulation of macromolecule biosynthetic process	9	3.48837	0.117703	HDAC4, SATB1, THRA, AES, SIRT4, PHF21A, PAX5, BAZ2A, NR1H3	160	418	13588	1.82853	1	0.990689	86.448
GOTERM_BP_FAT	GO:0031327~negative regulation of cellular biosynthetic process	9	3.48837	0.132085	HDAC4, SATB1, THRA, AES, SIRT4, PHF21A, PAX5, BAZ2A, NR1H3	160	430	13588	1.7775	1	0.985901	89.5748
GOTERM_BP_FAT	GO:0009890~negative regulation of biosynthetic process	9	3.48837	0.137073	HDAC4, SATB1, THRA, AES, SIRT4, PHF21A, PAX5, BAZ2A, NR1H3	160	434	13588	1.76112	1	0.986636	90.4911
GOTERM_MF_FAT	GO:0030528~transcription regulator activity	18	6.97674	0.17883	NKAP, SATB1, THRA, STAT5A, PAX5, TCFAP4, TRRAP, ATF6, ATRX, LOC676870, HDAC4, MEF2D, TCFCP2, AES, TFDP2, PIAS1, NR1H3, NFATC1	148	1206	13288	1.34006	1	0.831093	93.1886
GOTERM_BP_FAT	GO:0010605~negative regulation of macromolecule metabolic process	9	3.48837	0.241483	HDAC4, SATB1, THRA, AES, SIRT4, PHF21A, PAX5, BAZ2A, NR1H3	160	506	13588	1.51052	1	0.995671	98.786
SP_PIR_KEYWORDS	dna-binding	22	8.52713	0.255672	NKAP, SATB1, THRA, STAT5A, G3BP1, PAX5, 2310003H01RIK, PAPD5, PHF20, TTF2, ATRX, ATF6, LOC676870, TCFCP2, MEF2D, SP2, TFDP2, ZZZ3, PIAS1, BAZ2A, NR1H3, NFATC1	229	1404	17854	1.22167	1	0.84761	97.6875
GOTERM_BP_FAT	GO:0045892~negative regulation of transcription, DNA-dependent	6	2.32558	0.292976	HDAC4, SATB1, SIRT4, PHF21A, PAX5, BAZ2A	160	308	13588	1.65438	1	0.99742	99.6047
GOTERM_BP_FAT	GO:0051253~negative regulation of RNA metabolic process	6	2.32558	0.297528	HDAC4, SATB1, SIRT4, PHF21A, PAX5, BAZ2A	160	310	13588	1.64371	1	0.997216	99.6434
GOTERM_BP_FAT	GO:0006357~regulation of transcription from RNA polymerase II promoter	9	3.48837	0.43311	LOC676870, HDAC4, TCFCP2, SATB1, THRA, AES, STAT5A, PHF21A, PAX5	160	616	13588	1.24079	1	0.998555	99.9884
GOTERM_BP_FAT	GO:0006355~regulation of transcription, DNA-dependent	19	7.36434	0.450437	NKAP, SATB1, THRA, STAT5A, SIRT4, PAX5, ATF6, ATRX, LOC676870, HDAC4, TCFCP2, MEF2D, AES, TFDP2, PHF21A, BAZ2A, ZFP825, NR1H3, NFATC1	160	1465	13588	1.10142	1	0.998833	99.9929
GOTERM_BP_FAT	GO:0051252~regulation of RNA metabolic process	19	7.36434	0.477996	NKAP, SATB1, THRA, STAT5A, SIRT4, PAX5, ATF6, ATRX, LOC676870, HDAC4, TCFCP2, MEF2D, AES, TFDP2, PHF21A, BAZ2A, ZFP825, NR1H3, NFATC1	160	1488	13588	1.08439	1	0.998995	99.9969
GOTERM_BP_FAT	GO:0000122~negative regulation of transcription from RNA polymerase II promoter	4	1.55039	0.509595	HDAC4, SATB1, PHF21A, PAX5	160	231	13588	1.47056	1	0.999211	99.9988
SP_PIR_KEYWORDS	repressor	6	2.32558	0.561351	HDAC4, SATB1, AES, KLHL31, PHF21A, BAZ2A	229	391	17854	1.19639	1	0.962428	99.9973
Annotation Cluster 26	Enrichment Score: 0.6717772901539969
Category	Term	Count	%	PValue	Genes	List Total	Pop Hits	Pop Total	Fold Enrichment	Bonferroni	Benjamini	FDR
GOTERM_MF_FAT	GO:0016563~transcription activator activity	7	2.71318	0.0679318	HDAC4, MEF2D, TCFCP2, THRA, PAX5, TRRAP, NFATC1	148	259	13288	2.42659	1	0.683058	61.6824
GOTERM_BP_FAT	GO:0001503~ossification	3	1.16279	0.352736	HDAC4, MEF2D, THRA	160	106	13588	2.40354	1	0.997798	99.9034
GOTERM_BP_FAT	GO:0060348~bone development	3	1.16279	0.402852	HDAC4, MEF2D, THRA	160	118	13588	2.15911	1	0.998368	99.9733
Annotation Cluster 27	Enrichment Score: 0.6611824501330916
Category	Term	Count	%	PValue	Genes	List Total	Pop Hits	Pop Total	Fold Enrichment	Bonferroni	Benjamini	FDR
GOTERM_MF_FAT	GO:0004713~protein tyrosine kinase activity	5	1.93798	0.108699	DDR1, OBSCN, RYK, DYRK2, TNK2	148	164	13288	2.73731	1	0.743604	79.1767
INTERPRO	IPR008266:Tyrosine protein kinase, active site	4	1.55039	0.121386	DDR1, OBSCN, RYK, TNK2	214	101	17763	3.28731	1	0.923714	84.6232
SP_PIR_KEYWORDS	tyrosine-protein kinase	4	1.55039	0.185212	DDR1, RYK, DYRK2, TNK2	229	116	17854	2.68845	1	0.804327	92.6687
INTERPRO	IPR001245:Tyrosine protein kinase	3	1.16279	0.439334	DDR1, RYK, TNK2	214	124	17763	2.00818	1	0.998885	99.9769
SMART	SM00219:TyrKc	3	1.16279	0.4605	DDR1, RYK, TNK2	115	124	9131	1.92097	1	0.980875	99.9051
Annotation Cluster 28	Enrichment Score: 0.633727360868439
Category	Term	Count	%	PValue	Genes	List Total	Pop Hits	Pop Total	Fold Enrichment	Bonferroni	Benjamini	FDR
INTERPRO	IPR001781:Zinc finger, LIM-type	3	1.16279	0.222542	LIMCH1, PRICKLE3, PDLIM5	214	74	17763	3.36505	1	0.98287	97.38
SMART	SM00132:LIM	3	1.16279	0.235952	LIMCH1, PRICKLE3, PDLIM5	115	74	9131	3.21892	1	0.913235	95.195
SP_PIR_KEYWORDS	LIM domain	3	1.16279	0.239102	LIMCH1, PRICKLE3, PDLIM5	229	73	17854	3.20404	1	0.851066	96.9376
Annotation Cluster 29	Enrichment Score: 0.570945196796092
Category	Term	Count	%	PValue	Genes	List Total	Pop Hits	Pop Total	Fold Enrichment	Bonferroni	Benjamini	FDR
INTERPRO	IPR001849:Pleckstrin homology	7	2.71318	0.0948999	OBSCN, PLCG1, GAB1, ITSN1, IQSEC1, MPRIP, ARHGAP10	214	261	17763	2.22618	1	0.914116	76.369
GOTERM_MF_FAT	GO:0005083~small GTPase regulator activity	6	2.32558	0.101621	OBSCN, RASGRP3, TBC1D14, ITSN1, IQSEC1, ARHGAP10	148	223	13288	2.41571	1	0.730921	76.8053
SMART	SM00233:PH	7	2.71318	0.107901	OBSCN, PLCG1, GAB1, ITSN1, IQSEC1, MPRIP, ARHGAP10	115	261	9131	2.1295	0.999996	0.711928	72.4135
GOTERM_MF_FAT	GO:0030695~GTPase regulator activity	7	2.71318	0.210776	OBSCN, RASGRP3, TBC1D14, ITSN1, LRRK2, IQSEC1, ARHGAP10	148	361	13288	1.74096	1	0.868631	96.0349
GOTERM_MF_FAT	GO:0060589~nucleoside-triphosphatase regulator activity	7	2.71318	0.221336	OBSCN, RASGRP3, TBC1D14, ITSN1, LRRK2, IQSEC1, ARHGAP10	148	367	13288	1.7125	1	0.870374	96.7003
GOTERM_MF_FAT	GO:0005085~guanyl-nucleotide exchange factor activity	4	1.55039	0.222641	OBSCN, RASGRP3, ITSN1, IQSEC1	148	147	13288	2.4431	1	0.865873	96.7749
GOTERM_MF_FAT	GO:0005088~Ras guanyl-nucleotide exchange factor activity	3	1.16279	0.233902	OBSCN, RASGRP3, ITSN1	148	83	13288	3.2452	1	0.868784	97.3568
GOTERM_BP_FAT	GO:0051056~regulation of small GTPase mediated signal transduction	5	1.93798	0.277769	OBSCN, RASGRP3, TBC1D14, ITSN1, IQSEC1	160	228	13588	1.86239	1	0.997454	99.4448
GOTERM_MF_FAT	GO:0008047~enzyme activator activity	5	1.93798	0.297121	MAP3K5, TBC1D14, ITSN1, LRRK2, ARHGAP10	148	249	13288	1.80289	1	0.906633	99.1832
UP_SEQ_FEATURE	domain:PH	5	1.93798	0.301497	OBSCN, GAB1, ITSN1, IQSEC1, ARHGAP10	223	202	16021	1.77829	1	0.999965	99.5726
GOTERM_BP_FAT	GO:0046578~regulation of Ras protein signal transduction	4	1.55039	0.357647	OBSCN, TBC1D14, ITSN1, IQSEC1	160	181	13588	1.8768	1	0.997857	99.9145
INTERPRO	IPR011993:Pleckstrin homology-type	5	1.93798	0.457451	PLCG1, GAB1, ITSN1, MPRIP, ARHGAP10	214	289	17763	1.43607	1	0.998964	99.9856
SP_PIR_KEYWORDS	GTPase activation	3	1.16279	0.520383	TBC1D14, LRRK2, ARHGAP10	229	136	17854	1.71982	1	0.951892	99.9915
GOTERM_MF_FAT	GO:0005096~GTPase activator activity	3	1.16279	0.630178	TBC1D14, LRRK2, ARHGAP10	148	192	13288	1.40287	1	0.99288	99.9999
GOTERM_BP_FAT	GO:0007264~small GTPase mediated signal transduction	3	1.16279	0.808252	RASGRP3, ITSN1, LRRK2	160	258	13588	0.9875	1	0.999979	100
Annotation Cluster 30	Enrichment Score: 0.5476790432854559
Category	Term	Count	%	PValue	Genes	List Total	Pop Hits	Pop Total	Fold Enrichment	Bonferroni	Benjamini	FDR
INTERPRO	IPR001680:WD40 repeat	7	2.71318	0.0920655	DCAF4, SEC31B, MPV17, CORO6, CORO7, LRRK2, RPTOR	214	259	17763	2.24337	1	0.917641	75.2755
SMART	SM00320:WD40	7	2.71318	0.105004	DCAF4, SEC31B, MPV17, CORO6, CORO7, LRRK2, RPTOR	115	259	9131	2.14595	0.999994	0.739085	71.386
INTERPRO	IPR017986:WD40 repeat, region	6	2.32558	0.140029	DCAF4, SEC31B, MPV17, CORO6, CORO7, RPTOR	214	228	17763	2.18433	1	0.925709	88.7253
INTERPRO	IPR019781:WD40 repeat, subgroup	6	2.32558	0.152805	DCAF4, SEC31B, MPV17, CORO6, CORO7, RPTOR	214	235	17763	2.11927	1	0.937056	90.9206
SP_PIR_KEYWORDS	wd repeat	6	2.32558	0.245036	DCAF4, SEC31B, MPV17, CORO6, CORO7, RPTOR	229	263	17854	1.77867	1	0.85035	97.2287
INTERPRO	IPR019782:WD40 repeat 2	5	1.93798	0.255613	DCAF4, SEC31B, MPV17, CORO6, CORO7	214	214	17763	1.93936	1	0.988765	98.6031
INTERPRO	IPR015943:WD40/YVTN repeat-like	6	2.32558	0.303516	DCAF4, MPV17, CORO6, CORO7, LRRK2, RPTOR	214	305	17763	1.63288	1	0.994453	99.4664
UP_SEQ_FEATURE	repeat:WD 4	5	1.93798	0.350302	SEC31B, MPV17, CORO6, CORO7, RPTOR	223	218	16021	1.64778	1	0.999968	99.8579
INTERPRO	IPR019775:WD40 repeat, conserved site	5	1.93798	0.374481	SEC31B, MPV17, CORO6, CORO7, RPTOR	214	258	17763	1.60862	1	0.997305	99.8873
UP_SEQ_FEATURE	repeat:WD 3	5	1.93798	0.398361	SEC31B, MPV17, CORO6, CORO7, RPTOR	223	231	16021	1.55504	1	0.99998	99.9558
UP_SEQ_FEATURE	repeat:WD 2	5	1.93798	0.410331	SEC31B, MPV17, CORO6, CORO7, RPTOR	223	235	16021	1.52858	1	0.999982	99.9675
UP_SEQ_FEATURE	repeat:WD 1	5	1.93798	0.410331	SEC31B, MPV17, CORO6, CORO7, RPTOR	223	235	16021	1.52858	1	0.999982	99.9675
UP_SEQ_FEATURE	repeat:WD 7	3	1.16279	0.514794	SEC31B, CORO7, RPTOR	223	124	16021	1.73814	1	0.999998	99.9983
UP_SEQ_FEATURE	repeat:WD 5	4	1.55039	0.521083	SEC31B, CORO6, CORO7, RPTOR	223	202	16021	1.42263	1	0.999998	99.9986
UP_SEQ_FEATURE	repeat:WD 6	3	1.16279	0.656449	SEC31B, CORO7, RPTOR	223	161	16021	1.33869	1	1	100
Annotation Cluster 31	Enrichment Score: 0.544685928401347
Category	Term	Count	%	PValue	Genes	List Total	Pop Hits	Pop Total	Fold Enrichment	Bonferroni	Benjamini	FDR
GOTERM_BP_FAT	GO:0006412~translation	8	3.10078	0.0811035	GFM2, MRPS17, MRPS16, MRPS24, RPL3L, CARS2, LGTN, MRRF	160	319	13588	2.12978	1	0.995431	74.0746
SP_PIR_KEYWORDS	ribosomal protein	5	1.93798	0.191301	MRPS17, MRPS16, MRPS24, RPL3L, MRPL37	229	177	17854	2.2024	1	0.804606	93.3377
GOTERM_CC_FAT	GO:0005840~ribosome	5	1.93798	0.199327	MRPS17, MRPS16, MRPS24, RPL3L, MRPL37	151	192	12504	2.15646	1	0.856422	94.181
GOTERM_MF_FAT	GO:0003735~structural constituent of ribosome	4	1.55039	0.232961	MRPS17, MRPS16, MRPS24, RPL3L	148	151	13288	2.37838	1	0.873498	97.3122
SP_PIR_KEYWORDS	ribonucleoprotein	5	1.93798	0.441761	MRPS17, MRPS16, MRPS24, RPL3L, MRPL37	229	266	17854	1.46551	1	0.937086	99.9411
GOTERM_CC_FAT	GO:0030529~ribonucleoprotein complex	6	2.32558	0.654924	MRPS17, MRPS16, MRPS24, RPL3L, MRPL37, TTF2	151	462	12504	1.07543	1	0.986606	99.9999
GOTERM_MF_FAT	GO:0005198~structural molecule activity	5	1.93798	0.738264	MRPS17, MRPS16, MRPS24, RPL3L, VCL	148	450	13288	0.997598	1	0.99816	100
Annotation Cluster 32	Enrichment Score: 0.5210697676959096
Category	Term	Count	%	PValue	Genes	List Total	Pop Hits	Pop Total	Fold Enrichment	Bonferroni	Benjamini	FDR
GOTERM_MF_FAT	GO:0004386~helicase activity	4	1.55039	0.171597	ATRX, DDX46, G3BP1, TTF2	148	129	13288	2.78399	1	0.825387	92.3234
SP_PIR_KEYWORDS	helicase	4	1.55039	0.198153	ATRX, DDX46, G3BP1, TTF2	229	120	17854	2.59884	1	0.806323	94.0231
INTERPRO	IPR014021:Helicase, superfamily 1 and 2, ATP-binding	3	1.16279	0.333301	ATRX, DDX46, TTF2	214	99	17763	2.51529	1	0.995977	99.7165
UP_SEQ_FEATURE	domain:Helicase C-terminal	3	1.16279	0.33502	ATRX, DDX46, TTF2	223	86	16021	2.50615	1	0.99998	99.7977
INTERPRO	IPR001650:DNA/RNA helicase, C-terminal	3	1.16279	0.337679	ATRX, DDX46, TTF2	214	100	17763	2.49014	1	0.995754	99.7422
UP_SEQ_FEATURE	domain:Helicase ATP-binding	3	1.16279	0.350161	ATRX, DDX46, TTF2	223	89	16021	2.42168	1	0.999977	99.8574
INTERPRO	IPR014001:DEAD-like helicase, N-terminal	3	1.16279	0.35076	ATRX, DDX46, TTF2	214	103	17763	2.41761	1	0.996239	99.8069
SMART	SM00490:HELICc	3	1.16279	0.351316	ATRX, DDX46, TTF2	115	99	9131	2.40606	1	0.965601	99.2416
SMART	SM00487:DEXDc	3	1.16279	0.369381	ATRX, DDX46, TTF2	115	103	9131	2.31262	1	0.964927	99.4485
Annotation Cluster 33	Enrichment Score: 0.5195998994099434
Category	Term	Count	%	PValue	Genes	List Total	Pop Hits	Pop Total	Fold Enrichment	Bonferroni	Benjamini	FDR
GOTERM_BP_FAT	GO:0009259~ribonucleotide metabolic process	4	1.55039	0.180424	ATP2B3, NUDT9, DHODH, ATP1A2	160	125	13588	2.7176	1	0.990762	95.823
GOTERM_BP_FAT	GO:0044271~nitrogen compound biosynthetic process	6	2.32558	0.2794	ATP2B3, SPHK2, DHODH, ATP1A2, FLAD1, TPH1	160	302	13588	1.68725	1	0.9973	99.4645
GOTERM_BP_FAT	GO:0009165~nucleotide biosynthetic process	4	1.55039	0.331971	ATP2B3, DHODH, ATP1A2, FLAD1	160	174	13588	1.9523	1	0.997685	99.8402
GOTERM_BP_FAT	GO:0034404~nucleobase, nucleoside and nucleotide biosynthetic process	4	1.55039	0.349189	ATP2B3, DHODH, ATP1A2, FLAD1	160	179	13588	1.89777	1	0.997976	99.8946
GOTERM_BP_FAT	GO:0034654~nucleobase, nucleoside, nucleotide and nucleic acid biosynthetic process	4	1.55039	0.349189	ATP2B3, DHODH, ATP1A2, FLAD1	160	179	13588	1.89777	1	0.997976	99.8946
GOTERM_BP_FAT	GO:0009260~ribonucleotide biosynthetic process	3	1.16279	0.373817	ATP2B3, DHODH, ATP1A2	160	111	13588	2.29527	1	0.997935	99.9431
Annotation Cluster 34	Enrichment Score: 0.49166088491288795
Category	Term	Count	%	PValue	Genes	List Total	Pop Hits	Pop Total	Fold Enrichment	Bonferroni	Benjamini	FDR
GOTERM_BP_FAT	GO:0031399~regulation of protein modification process	5	1.93798	0.128854	HDAC4, ATG10, GAB1, PAX5, PIAS1	160	165	13588	2.57348	1	0.987648	88.9379
GOTERM_BP_FAT	GO:0031401~positive regulation of protein modification process	3	1.16279	0.231875	HDAC4, ATG10, PIAS1	160	78	13588	3.26635	1	0.995889	98.5159
GOTERM_BP_FAT	GO:0032270~positive regulation of cellular protein metabolic process	3	1.16279	0.327132	HDAC4, ATG10, PIAS1	160	100	13588	2.54775	1	0.997823	99.8206
GOTERM_BP_FAT	GO:0051247~positive regulation of protein metabolic process	3	1.16279	0.365416	HDAC4, ATG10, PIAS1	160	109	13588	2.33739	1	0.997881	99.9296
GOTERM_BP_FAT	GO:0032268~regulation of cellular protein metabolic process	5	1.93798	0.415416	HDAC4, ATG10, GAB1, PAX5, PIAS1	160	280	13588	1.51652	1	0.998435	99.981
GOTERM_BP_FAT	GO:0010604~positive regulation of macromolecule metabolic process	7	2.71318	0.756294	LOC676870, HDAC4, ATG10, THRA, STAT5A, PIAS1, DYRK2	160	633	13588	0.939139	1	0.999967	100
Annotation Cluster 35	Enrichment Score: 0.4785507883719493
Category	Term	Count	%	PValue	Genes	List Total	Pop Hits	Pop Total	Fold Enrichment	Bonferroni	Benjamini	FDR
SP_PIR_KEYWORDS	Endonuclease	3	1.16279	0.201529	G3BP1, PMS2, RNASEH2A	229	65	17854	3.59839	1	0.801895	94.3363
GOTERM_MF_FAT	GO:0004519~endonuclease activity	3	1.16279	0.315849	G3BP1, PMS2, RNASEH2A	148	103	13288	2.61506	1	0.918222	99.4348
SP_PIR_KEYWORDS	nuclease	3	1.16279	0.375068	G3BP1, PMS2, RNASEH2A	229	102	17854	2.29309	1	0.922459	99.7515
GOTERM_MF_FAT	GO:0004518~nuclease activity	3	1.16279	0.510352	G3BP1, PMS2, RNASEH2A	148	154	13288	1.74903	1	0.978224	99.9941
Annotation Cluster 36	Enrichment Score: 0.4763018454226288
Category	Term	Count	%	PValue	Genes	List Total	Pop Hits	Pop Total	Fold Enrichment	Bonferroni	Benjamini	FDR
GOTERM_BP_FAT	GO:0001505~regulation of neurotransmitter levels	4	1.55039	0.0359903	ABAT, ATP1A2, PRIMA1, DVL1	160	62	13588	5.47903	1	0.993001	44.2897
GOTERM_BP_FAT	GO:0007268~synaptic transmission	4	1.55039	0.351489	ABAT, ATP1A2, PRIMA1, DVL1	160	178	13588	1.90843	1	0.997912	99.9004
GOTERM_BP_FAT	GO:0019226~transmission of nerve impulse	4	1.55039	0.494962	ABAT, ATP1A2, PRIMA1, DVL1	160	226	13588	1.5031	1	0.999069	99.9982
GOTERM_BP_FAT	GO:0007267~cell-cell signaling	4	1.55039	0.663476	ABAT, ATP1A2, PRIMA1, DVL1	160	290	13588	1.17138	1	0.99985	100
GOTERM_BP_FAT	GO:0050877~neurological system process	6	2.32558	0.999991	GLUD1, ABAT, MPV17, ATP1A2, PRIMA1, DVL1	160	1681	13588	0.303123	1	1	100
Annotation Cluster 37	Enrichment Score: 0.4746679862426024
Category	Term	Count	%	PValue	Genes	List Total	Pop Hits	Pop Total	Fold Enrichment	Bonferroni	Benjamini	FDR
GOTERM_CC_FAT	GO:0043228~non-membrane-bounded organelle	27	10.4651	0.280156	MRPS17, MRPS16, PARD3, POLA2, VCL, CDC42EP2, MRPL37, BAZ2A, STK38L, SATB1, OBSCN, PCNT, MRPS24, POLR1A, SMC6, KIF16B, MPRIP, DVL1, ATRX, HDAC4, NEB, CC2D2A, RPL3L, NOL11, PARP4, KATNAL1, SGCB	151	1919	12504	1.16509	1	0.923701	98.5087
GOTERM_CC_FAT	GO:0043232~intracellular non-membrane-bounded organelle	27	10.4651	0.280156	MRPS17, MRPS16, PARD3, POLA2, VCL, CDC42EP2, MRPL37, BAZ2A, STK38L, SATB1, OBSCN, PCNT, MRPS24, POLR1A, SMC6, KIF16B, MPRIP, DVL1, ATRX, HDAC4, NEB, CC2D2A, RPL3L, NOL11, PARP4, KATNAL1, SGCB	151	1919	12504	1.16509	1	0.923701	98.5087
GOTERM_CC_FAT	GO:0005856~cytoskeleton	15	5.81395	0.479949	OBSCN, PARD3, PCNT, KIF16B, VCL, MPRIP, DVL1, HDAC4, CDC42EP2, NEB, CC2D2A, PARP4, KATNAL1, STK38L, SGCB	151	1122	12504	1.10706	1	0.957483	99.9767
Annotation Cluster 38	Enrichment Score: 0.4720337839880097
Category	Term	Count	%	PValue	Genes	List Total	Pop Hits	Pop Total	Fold Enrichment	Bonferroni	Benjamini	FDR
GOTERM_BP_FAT	GO:0006259~DNA metabolic process	9	3.48837	0.121215	ATRX, PRMT7, SMC6, PMS2, PAPD5, 2310003H01RIK, POLA2, PARP4, BAZ2A	160	421	13588	1.8155	1	0.987388	87.284
GOTERM_BP_FAT	GO:0033554~cellular response to stress	7	2.71318	0.335277	ATRX, DUSP19, GAB1, SMC6, PMS2, 2310003H01RIK, DYRK2	160	404	13588	1.47147	1	0.997662	99.8523
SP_PIR_KEYWORDS	dna repair	4	1.55039	0.38137	ATRX, SMC6, PMS2, 2310003H01RIK	229	173	17854	1.80266	1	0.917139	99.7816
GOTERM_BP_FAT	GO:0006974~response to DNA damage stimulus	5	1.93798	0.433788	ATRX, SMC6, PMS2, 2310003H01RIK, DYRK2	160	287	13588	1.47953	1	0.998473	99.9886
SP_PIR_KEYWORDS	DNA damage	4	1.55039	0.453077	ATRX, SMC6, PMS2, 2310003H01RIK	229	194	17854	1.60753	1	0.935835	99.9546
GOTERM_BP_FAT	GO:0006281~DNA repair	4	1.55039	0.483104	ATRX, SMC6, PMS2, 2310003H01RIK	160	222	13588	1.53018	1	0.99903	99.9973
Annotation Cluster 39	Enrichment Score: 0.4642203346839384
Category	Term	Count	%	PValue	Genes	List Total	Pop Hits	Pop Total	Fold Enrichment	Bonferroni	Benjamini	FDR
GOTERM_BP_FAT	GO:0007169~transmembrane receptor protein tyrosine kinase signaling pathway	5	1.93798	0.187392	DDR1, STAT5A, GAB1, DVL1, NR1H3	160	192	13588	2.21159	1	0.990738	96.3551
GOTERM_BP_FAT	GO:0007167~enzyme linked receptor protein signaling pathway	6	2.32558	0.216069	DDR1, LTBP3, STAT5A, GAB1, DVL1, NR1H3	160	273	13588	1.86648	1	0.994312	97.9458
GOTERM_BP_FAT	GO:0007166~cell surface receptor linked signal transduction	12	4.65116	0.999991	DDR1, AES, SPHK2, PLCG1, LTBP3, STAT5A, ITGB1BP2, CXCR6, GAB1, SEL1L, DVL1, NR1H3	160	2495	13588	0.408457	1	1	100
Annotation Cluster 40	Enrichment Score: 0.4617282165114508
Category	Term	Count	%	PValue	Genes	List Total	Pop Hits	Pop Total	Fold Enrichment	Bonferroni	Benjamini	FDR
GOTERM_BP_FAT	GO:0009259~ribonucleotide metabolic process	4	1.55039	0.180424	ATP2B3, NUDT9, DHODH, ATP1A2	160	125	13588	2.7176	1	0.990762	95.823
GOTERM_BP_FAT	GO:0009150~purine ribonucleotide metabolic process	3	1.16279	0.406949	ATP2B3, NUDT9, ATP1A2	160	119	13588	2.14097	1	0.998267	99.9761
GOTERM_BP_FAT	GO:0006163~purine nucleotide metabolic process	3	1.16279	0.561025	ATP2B3, NUDT9, ATP1A2	160	160	13588	1.59234	1	0.999541	99.9998
Annotation Cluster 41	Enrichment Score: 0.40838401124332285
Category	Term	Count	%	PValue	Genes	List Total	Pop Hits	Pop Total	Fold Enrichment	Bonferroni	Benjamini	FDR
GOTERM_BP_FAT	GO:0032870~cellular response to hormone stimulus	3	1.16279	0.147526	STAT5A, LPIN1, NR1H3	160	58	13588	4.39267	1	0.98672	92.1719
GOTERM_BP_FAT	GO:0043434~response to peptide hormone stimulus	3	1.16279	0.305597	STAT5A, LPIN1, NR1H3	160	95	13588	2.68184	1	0.997482	99.7035
GOTERM_BP_FAT	GO:0010033~response to organic substance	7	2.71318	0.543302	NKAP, DDR1, STAT5A, ABAT, SDF4, LPIN1, NR1H3	160	505	13588	1.17718	1	0.999453	99.9996
GOTERM_BP_FAT	GO:0009725~response to hormone stimulus	3	1.16279	0.581494	STAT5A, LPIN1, NR1H3	160	165	13588	1.54409	1	0.999663	99.9999
GOTERM_BP_FAT	GO:0009719~response to endogenous stimulus	3	1.16279	0.637497	STAT5A, LPIN1, NR1H3	160	184	13588	1.38465	1	0.999837	100
Annotation Cluster 42	Enrichment Score: 0.40186603708442425
Category	Term	Count	%	PValue	Genes	List Total	Pop Hits	Pop Total	Fold Enrichment	Bonferroni	Benjamini	FDR
GOTERM_BP_FAT	GO:0032989~cellular component morphogenesis	8	3.10078	0.118177	PARD3, NEB, RYK, PCNT, CRB3, CAPN3, DVL1, NFATC1	160	351	13588	1.93561	1	0.987644	86.5638
GOTERM_BP_FAT	GO:0000902~cell morphogenesis	6	2.32558	0.295251	PARD3, RYK, PCNT, CRB3, DVL1, NFATC1	160	309	13588	1.64903	1	0.997318	99.6245
GOTERM_BP_FAT	GO:0030030~cell projection organization	6	2.32558	0.318151	RYK, PCNT, CC2D2A, LPIN1, VCL, DVL1	160	319	13588	1.59734	1	0.997547	99.7784
GOTERM_BP_FAT	GO:0048858~cell projection morphogenesis	3	1.16279	0.687616	RYK, PCNT, DVL1	160	202	13588	1.26126	1	0.999892	100
GOTERM_BP_FAT	GO:0000904~cell morphogenesis involved in differentiation	3	1.16279	0.712936	RYK, DVL1, NFATC1	160	212	13588	1.20177	1	0.999927	100
GOTERM_BP_FAT	GO:0032990~cell part morphogenesis	3	1.16279	0.712936	RYK, PCNT, DVL1	160	212	13588	1.20177	1	0.999927	100
Annotation Cluster 43	Enrichment Score: 0.39928762156070535
Category	Term	Count	%	PValue	Genes	List Total	Pop Hits	Pop Total	Fold Enrichment	Bonferroni	Benjamini	FDR
GOTERM_BP_FAT	GO:0007243~protein kinase cascade	8	3.10078	0.0210699	DUSP19, MAP3K5, STAT5A, GAB1, PIAS1, FAF1, STK38L, STK3	160	236	13588	2.87881	1	0.996867	28.814
GOTERM_BP_FAT	GO:0043405~regulation of MAP kinase activity	3	1.16279	0.257885	DUSP19, MAP3K5, GAB1	160	84	13588	3.03304	1	0.996541	99.1436
GOTERM_BP_FAT	GO:0045859~regulation of protein kinase activity	4	1.55039	0.371368	DUSP19, MAP3K5, SPHK2, GAB1	160	186	13588	1.82634	1	0.997984	99.9394
GOTERM_BP_FAT	GO:0000165~MAPKKK cascade	3	1.16279	0.386333	DUSP19, MAP3K5, GAB1	160	114	13588	2.23487	1	0.99829	99.9588
GOTERM_BP_FAT	GO:0043549~regulation of kinase activity	4	1.55039	0.3893	DUSP19, MAP3K5, SPHK2, GAB1	160	192	13588	1.76927	1	0.998267	99.9618
GOTERM_BP_FAT	GO:0051338~regulation of transferase activity	4	1.55039	0.417026	DUSP19, MAP3K5, SPHK2, GAB1	160	199	13588	1.70704	1	0.998375	99.9818
GOTERM_BP_FAT	GO:0045860~positive regulation of protein kinase activity	3	1.16279	0.427229	MAP3K5, SPHK2, GAB1	160	124	13588	2.05464	1	0.998481	99.9863
GOTERM_BP_FAT	GO:0033674~positive regulation of kinase activity	3	1.16279	0.451081	MAP3K5, SPHK2, GAB1	160	130	13588	1.95981	1	0.998765	99.993
GOTERM_BP_FAT	GO:0051347~positive regulation of transferase activity	3	1.16279	0.470527	MAP3K5, SPHK2, GAB1	160	135	13588	1.88722	1	0.998906	99.9961
GOTERM_BP_FAT	GO:0042325~regulation of phosphorylation	4	1.55039	0.663476	DUSP19, MAP3K5, SPHK2, GAB1	160	290	13588	1.17138	1	0.99985	100
GOTERM_BP_FAT	GO:0019220~regulation of phosphate metabolic process	4	1.55039	0.687984	DUSP19, MAP3K5, SPHK2, GAB1	160	301	13588	1.12857	1	0.999885	100
GOTERM_BP_FAT	GO:0051174~regulation of phosphorus metabolic process	4	1.55039	0.687984	DUSP19, MAP3K5, SPHK2, GAB1	160	301	13588	1.12857	1	0.999885	100
GOTERM_BP_FAT	GO:0043085~positive regulation of catalytic activity	3	1.16279	0.813372	MAP3K5, SPHK2, GAB1	160	261	13588	0.976149	1	0.99998	100
GOTERM_BP_FAT	GO:0044093~positive regulation of molecular function	3	1.16279	0.876801	MAP3K5, SPHK2, GAB1	160	306	13588	0.832598	1	0.999995	100
Annotation Cluster 44	Enrichment Score: 0.384114651556082
Category	Term	Count	%	PValue	Genes	List Total	Pop Hits	Pop Total	Fold Enrichment	Bonferroni	Benjamini	FDR
GOTERM_CC_FAT	GO:0016023~cytoplasmic membrane-bounded vesicle	7	2.71318	0.377955	TFRC, HPS4, ABCC4, CORO7, ITSN1, LRRK2, DVL1	151	414	12504	1.40013	1	0.941338	99.7697
GOTERM_CC_FAT	GO:0031988~membrane-bounded vesicle	7	2.71318	0.390877	TFRC, HPS4, ABCC4, CORO7, ITSN1, LRRK2, DVL1	151	420	12504	1.38013	1	0.944169	99.824
GOTERM_CC_FAT	GO:0031410~cytoplasmic vesicle	8	3.10078	0.409145	SEC31B, TFRC, HPS4, ABCC4, CORO7, ITSN1, LRRK2, DVL1	151	508	12504	1.30406	1	0.949516	99.8808
GOTERM_CC_FAT	GO:0005624~membrane fraction	8	3.10078	0.413101	SPHK2, RYK, HPS4, ABCC4, CORO7, ATP1A2, ITSN1, DVL1	151	510	12504	1.29895	1	0.947684	99.8906
GOTERM_CC_FAT	GO:0000267~cell fraction	9	3.48837	0.424196	SPHK2, RYK, HPS4, ABCC4, CORO7, ATP1A2, ITSN1, SDF4, DVL1	151	596	12504	1.25046	1	0.949378	99.9143
GOTERM_CC_FAT	GO:0031982~vesicle	8	3.10078	0.430881	SEC31B, TFRC, HPS4, ABCC4, CORO7, ITSN1, LRRK2, DVL1	151	519	12504	1.27642	1	0.945415	99.9262
GOTERM_CC_FAT	GO:0005626~insoluble fraction	8	3.10078	0.448601	SPHK2, RYK, HPS4, ABCC4, CORO7, ATP1A2, ITSN1, DVL1	151	528	12504	1.25467	1	0.950359	99.9507
Annotation Cluster 45	Enrichment Score: 0.364037033898819
Category	Term	Count	%	PValue	Genes	List Total	Pop Hits	Pop Total	Fold Enrichment	Bonferroni	Benjamini	FDR
INTERPRO	IPR005225:Small GTP-binding protein	4	1.55039	0.315147	GFM2, GTPBP3, ERAL1, LRRK2	214	164	17763	2.0245	1	0.994956	99.5818
GOTERM_MF_FAT	GO:0005525~GTP binding	6	2.32558	0.354431	9930111J21RIK1, GFM2, GTPBP3, GLUD1, ERAL1, LRRK2	148	354	13288	1.52176	1	0.931467	99.7439
GOTERM_MF_FAT	GO:0032561~guanyl ribonucleotide binding	6	2.32558	0.374252	9930111J21RIK1, GFM2, GTPBP3, GLUD1, ERAL1, LRRK2	148	363	13288	1.48403	1	0.940458	99.8326
GOTERM_MF_FAT	GO:0019001~guanyl nucleotide binding	6	2.32558	0.374252	9930111J21RIK1, GFM2, GTPBP3, GLUD1, ERAL1, LRRK2	148	363	13288	1.48403	1	0.940458	99.8326
SP_PIR_KEYWORDS	gtp-binding	5	1.93798	0.568928	GFM2, GTPBP3, GLUD1, ERAL1, LRRK2	229	313	17854	1.24545	1	0.962825	99.9978
UP_SEQ_FEATURE	nucleotide phosphate-binding region:GTP	4	1.55039	0.735103	GFM2, GTPBP3, ERAL1, LRRK2	223	274	16021	1.0488	1	1	100
Annotation Cluster 46	Enrichment Score: 0.3613764448696055
Category	Term	Count	%	PValue	Genes	List Total	Pop Hits	Pop Total	Fold Enrichment	Bonferroni	Benjamini	FDR
GOTERM_CC_FAT	GO:0000792~heterochromatin	3	1.16279	0.124745	ATRX, SATB1, BAZ2A	151	51	12504	4.87106	1	0.747108	81.8156
GOTERM_CC_FAT	GO:0000228~nuclear chromosome	3	1.16279	0.427482	ATRX, SATB1, POLA2	151	121	12504	2.05309	1	0.947355	99.9203
GOTERM_CC_FAT	GO:0000785~chromatin	3	1.16279	0.591764	ATRX, SATB1, BAZ2A	151	165	12504	1.5056	1	0.979979	99.9989
GOTERM_CC_FAT	GO:0005694~chromosome	5	1.93798	0.668963	ATRX, SATB1, SMC6, POLA2, BAZ2A	151	378	12504	1.09534	1	0.987756	99.9999
GOTERM_CC_FAT	GO:0044427~chromosomal part	4	1.55039	0.73897	ATRX, SATB1, POLA2, BAZ2A	151	318	12504	1.04161	1	0.99325	100
Annotation Cluster 47	Enrichment Score: 0.31501893568625705
Category	Term	Count	%	PValue	Genes	List Total	Pop Hits	Pop Total	Fold Enrichment	Bonferroni	Benjamini	FDR
GOTERM_BP_FAT	GO:0002009~morphogenesis of an epithelium	4	1.55039	0.329944	DDR1, LOC676870, STAT5A, CRB3	160	173	13588	1.96358	1	0.997774	99.8322
GOTERM_BP_FAT	GO:0048732~gland development	4	1.55039	0.406662	DDR1, LOC676870, STAT5A, TPH1	160	197	13588	1.72437	1	0.998378	99.9759
GOTERM_BP_FAT	GO:0048729~tissue morphogenesis	4	1.55039	0.529705	DDR1, LOC676870, STAT5A, CRB3	160	238	13588	1.42731	1	0.999444	99.9994
GOTERM_BP_FAT	GO:0042127~regulation of cell proliferation	7	2.71318	0.605664	DDR1, LOC676870, HDAC4, PPP2R3A, SPHK2, STAT5A, LIFR	160	538	13588	1.10497	1	0.999775	100
GOTERM_BP_FAT	GO:0060429~epithelium development	4	1.55039	0.617966	DDR1, LOC676870, STAT5A, CRB3	160	271	13588	1.25351	1	0.999818	100
Annotation Cluster 48	Enrichment Score: 0.3139894971313744
Category	Term	Count	%	PValue	Genes	List Total	Pop Hits	Pop Total	Fold Enrichment	Bonferroni	Benjamini	FDR
GOTERM_MF_FAT	GO:0050662~coenzyme binding	4	1.55039	0.263645	ACOX1, ME3, ME2, SIRT4	148	160	13288	2.24459	1	0.887739	98.4596
INTERPRO	IPR016040:NAD(P)-binding domain	4	1.55039	0.272286	ME3, ME2, UBA1, GLUD1	214	151	17763	2.1988	1	0.99086	98.9935
SP_PIR_KEYWORDS	oxidoreductase	6	2.32558	0.858963	ACOX1, ME3, ME2, GLUD1, DHODH, TPH1	229	572	17854	0.817815	1	0.99603	100
GOTERM_BP_FAT	GO:0055114~oxidation reduction	6	2.32558	0.899545	ACOX1, ME3, ME2, GLUD1, DHODH, TPH1	160	672	13588	0.758259	1	0.999998	100
Annotation Cluster 49	Enrichment Score: 0.2899881730085679
Category	Term	Count	%	PValue	Genes	List Total	Pop Hits	Pop Total	Fold Enrichment	Bonferroni	Benjamini	FDR
SP_PIR_KEYWORDS	Endocytosis	3	1.16279	0.333498	TFRC, RUFY1, ITSN1	229	93	17854	2.515	1	0.895842	99.4348
GOTERM_BP_FAT	GO:0016044~membrane organization	5	1.93798	0.394272	OXA1L, TFRC, RUFY1, ITSN1, SGCB	160	272	13588	1.56112	1	0.998317	99.9665
GOTERM_BP_FAT	GO:0016192~vesicle-mediated transport	6	2.32558	0.640442	SEC31B, MIA3, TFRC, RUFY1, EXOC3, ITSN1	160	466	13588	1.09345	1	0.999837	100
GOTERM_BP_FAT	GO:0010324~membrane invagination	3	1.16279	0.64915	TFRC, RUFY1, ITSN1	160	188	13588	1.35519	1	0.999826	100
GOTERM_BP_FAT	GO:0006897~endocytosis	3	1.16279	0.64915	TFRC, RUFY1, ITSN1	160	188	13588	1.35519	1	0.999826	100
Annotation Cluster 50	Enrichment Score: 0.2681709916688553
Category	Term	Count	%	PValue	Genes	List Total	Pop Hits	Pop Total	Fold Enrichment	Bonferroni	Benjamini	FDR
GOTERM_CC_FAT	GO:0015630~microtubule cytoskeleton	7	2.71318	0.455208	PARD3, PCNT, CC2D2A, KIF16B, PARP4, KATNAL1, DVL1	151	450	12504	1.28812	1	0.950071	99.9578
GOTERM_CC_FAT	GO:0005856~cytoskeleton	15	5.81395	0.479949	OBSCN, PARD3, PCNT, KIF16B, VCL, MPRIP, DVL1, HDAC4, CDC42EP2, NEB, CC2D2A, PARP4, KATNAL1, STK38L, SGCB	151	1122	12504	1.10706	1	0.957483	99.9767
GOTERM_CC_FAT	GO:0044430~cytoskeletal part	9	3.48837	0.717929	HDAC4, OBSCN, PARD3, NEB, PCNT, CC2D2A, KIF16B, PARP4, KATNAL1	151	774	12504	0.962883	1	0.991672	100
Annotation Cluster 51	Enrichment Score: 0.2644227354958844
Category	Term	Count	%	PValue	Genes	List Total	Pop Hits	Pop Total	Fold Enrichment	Bonferroni	Benjamini	FDR
GOTERM_BP_FAT	GO:0006605~protein targeting	3	1.16279	0.462797	HPS4, MTX1, POLA2	160	133	13588	1.9156	1	0.998958	99.9951
GOTERM_BP_FAT	GO:0034613~cellular protein localization	5	1.93798	0.464905	OXA1L, TOM1L2, HPS4, MTX1, POLA2	160	299	13588	1.42015	1	0.99893	99.9954
GOTERM_BP_FAT	GO:0070727~cellular macromolecule localization	5	1.93798	0.470036	OXA1L, TOM1L2, HPS4, MTX1, POLA2	160	301	13588	1.41071	1	0.998968	99.996
GOTERM_BP_FAT	GO:0006886~intracellular protein transport	4	1.55039	0.63033	TOM1L2, HPS4, MTX1, POLA2	160	276	13588	1.2308	1	0.999832	100
GOTERM_BP_FAT	GO:0046907~intracellular transport	5	1.93798	0.747191	SPG7, TOM1L2, HPS4, MTX1, POLA2	160	431	13588	0.985209	1	0.999963	100
Annotation Cluster 52	Enrichment Score: 0.2615036493457389
Category	Term	Count	%	PValue	Genes	List Total	Pop Hits	Pop Total	Fold Enrichment	Bonferroni	Benjamini	FDR
SP_PIR_KEYWORDS	cell junction	7	2.71318	0.385946	PARD3, CD99L2, CRB3, ITSN1, PRIMA1, CHRNE, VCL	229	392	17854	1.39223	1	0.915551	99.8013
GOTERM_CC_FAT	GO:0030054~cell junction	7	2.71318	0.497298	PARD3, CD99L2, CRB3, ITSN1, PRIMA1, CHRNE, VCL	151	470	12504	1.23331	1	0.961323	99.9849
GOTERM_CC_FAT	GO:0005911~cell-cell junction	3	1.16279	0.617632	PARD3, CRB3, VCL	151	173	12504	1.43598	1	0.983716	99.9995
SP_PIR_KEYWORDS	synapse	3	1.16279	0.758774	ITSN1, PRIMA1, CHRNE	229	213	17854	1.0981	1	0.989221	100
Annotation Cluster 53	Enrichment Score: 0.25159536572461705
Category	Term	Count	%	PValue	Genes	List Total	Pop Hits	Pop Total	Fold Enrichment	Bonferroni	Benjamini	FDR
INTERPRO	IPR001841:Zinc finger, RING-type	5	1.93798	0.450395	ATRX, MSL2, PHF21A, RC3H1, TRIM11	214	286	17763	1.45113	1	0.998968	99.9827
SMART	SM00184:RING	5	1.93798	0.481214	ATRX, MSL2, PHF21A, RC3H1, TRIM11	115	286	9131	1.38811	1	0.981203	99.939
INTERPRO	IPR017907:Zinc finger, RING-type, conserved site	3	1.16279	0.811488	MSL2, RC3H1, TRIM11	214	254	17763	0.98037	1	1	100
Annotation Cluster 54	Enrichment Score: 0.24016419440843229
Category	Term	Count	%	PValue	Genes	List Total	Pop Hits	Pop Total	Fold Enrichment	Bonferroni	Benjamini	FDR
GOTERM_BP_FAT	GO:0006006~glucose metabolic process	3	1.16279	0.489559	GANC, PHKG1, PFKP	160	140	13588	1.81982	1	0.999091	99.9978
GOTERM_BP_FAT	GO:0019318~hexose metabolic process	3	1.16279	0.591123	GANC, PHKG1, PFKP	160	169	13588	1.50754	1	0.999708	99.9999
GOTERM_BP_FAT	GO:0005996~monosaccharide metabolic process	3	1.16279	0.657695	GANC, PHKG1, PFKP	160	191	13588	1.3339	1	0.999838	100
Annotation Cluster 55	Enrichment Score: 0.2044388191387751
Category	Term	Count	%	PValue	Genes	List Total	Pop Hits	Pop Total	Fold Enrichment	Bonferroni	Benjamini	FDR
INTERPRO	IPR001611:Leucine-rich repeat	4	1.55039	0.43858	LRRC20, AMIGO3, LRTM1, LRRK2	214	202	17763	1.64366	1	0.999033	99.9764
UP_SEQ_FEATURE	repeat:LRR 5	4	1.55039	0.522063	LRRC20, AMIGO3, LRTM1, LRRK2	223	203	16021	1.41563	1	0.999997	99.9987
UP_SEQ_FEATURE	repeat:LRR 4	4	1.55039	0.593869	LRRC20, AMIGO3, LRTM1, LRRK2	223	221	16021	1.30033	1	0.999999	99.9999
UP_SEQ_FEATURE	repeat:LRR 3	4	1.55039	0.663229	LRRC20, AMIGO3, LRTM1, LRRK2	223	245	16021	1.17295	1	1	100
SP_PIR_KEYWORDS	leucine-rich repeat	4	1.55039	0.685272	LRRC20, AMIGO3, LRTM1, LRRK2	229	275	17854	1.13404	1	0.982192	100
UP_SEQ_FEATURE	repeat:LRR 2	4	1.55039	0.716572	LRRC20, AMIGO3, LRTM1, LRRK2	223	266	16021	1.08035	1	1	100
UP_SEQ_FEATURE	repeat:LRR 1	4	1.55039	0.716572	LRRC20, AMIGO3, LRTM1, LRRK2	223	266	16021	1.08035	1	1	100
UP_SEQ_FEATURE	repeat:LRR 6	3	1.16279	0.729424	LRRC20, AMIGO3, LRRK2	223	185	16021	1.16502	1	1	100
Annotation Cluster 56	Enrichment Score: 0.201457889347223
Category	Term	Count	%	PValue	Genes	List Total	Pop Hits	Pop Total	Fold Enrichment	Bonferroni	Benjamini	FDR
GOTERM_MF_FAT	GO:0030955~potassium ion binding	3	1.16279	0.376151	SLC12A6, ATP1A2, KCNG4	148	118	13288	2.28264	1	0.938604	99.8394
SP_PIR_KEYWORDS	potassium transport	3	1.16279	0.39771	SLC12A6, ATP1A2, KCNG4	229	107	17854	2.18594	1	0.918939	99.8448
SP_PIR_KEYWORDS	potassium	3	1.16279	0.446116	SLC12A6, ATP1A2, KCNG4	229	118	17854	1.98216	1	0.935736	99.9467
GOTERM_BP_FAT	GO:0006813~potassium ion transport	3	1.16279	0.561025	SLC12A6, ATP1A2, KCNG4	160	160	13588	1.59234	1	0.999541	99.9998
GOTERM_MF_FAT	GO:0031420~alkali metal ion binding	3	1.16279	0.668231	SLC12A6, ATP1A2, KCNG4	148	206	13288	1.30753	1	0.995156	100
GOTERM_BP_FAT	GO:0006811~ion transport	8	3.10078	0.733963	SLC12A6, BEST3, ATP2B3, ABCC4, ATP1A2, CHRNE, KCNG4, NFATC1	160	712	13588	0.954213	1	0.999956	100
GOTERM_BP_FAT	GO:0030001~metal ion transport	5	1.93798	0.76465	SLC12A6, ATP2B3, ATP1A2, KCNG4, NFATC1	160	442	13588	0.96069	1	0.999973	100
GOTERM_BP_FAT	GO:0006812~cation transport	5	1.93798	0.857778	SLC12A6, ATP2B3, ATP1A2, KCNG4, NFATC1	160	515	13588	0.824515	1	0.999993	100
GOTERM_BP_FAT	GO:0015672~monovalent inorganic cation transport	3	1.16279	0.873278	SLC12A6, ATP1A2, KCNG4	160	303	13588	0.840842	1	0.999995	100
SP_PIR_KEYWORDS	ion transport	5	1.93798	0.919329	SLC12A6, BEST3, ATP1A2, CHRNE, KCNG4	229	543	17854	0.71791	1	0.999023	100
Annotation Cluster 57	Enrichment Score: 0.19768649210763528
Category	Term	Count	%	PValue	Genes	List Total	Pop Hits	Pop Total	Fold Enrichment	Bonferroni	Benjamini	FDR
GOTERM_BP_FAT	GO:0007049~cell cycle	9	3.48837	0.424153	RCBTB1, PARD3, PPP2R3A, MAPK12, PCNT, TFDP2, PMS2, PAPD5, NFATC1	160	611	13588	1.25094	1	0.998492	99.9851
GOTERM_BP_FAT	GO:0022403~cell cycle phase	5	1.93798	0.537341	PPP2R3A, PCNT, PMS2, PAPD5, NFATC1	160	328	13588	1.29459	1	0.999458	99.9995
GOTERM_BP_FAT	GO:0022402~cell cycle process	5	1.93798	0.679434	PPP2R3A, PCNT, PMS2, PAPD5, NFATC1	160	393	13588	1.08047	1	0.999884	100
GOTERM_BP_FAT	GO:0000278~mitotic cell cycle	3	1.16279	0.782685	PPP2R3A, PAPD5, NFATC1	160	244	13588	1.04416	1	0.999978	100
GOTERM_BP_FAT	GO:0000279~M phase	3	1.16279	0.847347	PCNT, PMS2, PAPD5	160	283	13588	0.900265	1	0.999992	100
Annotation Cluster 58	Enrichment Score: 0.19332454800860388
Category	Term	Count	%	PValue	Genes	List Total	Pop Hits	Pop Total	Fold Enrichment	Bonferroni	Benjamini	FDR
GOTERM_CC_FAT	GO:0044431~Golgi apparatus part	4	1.55039	0.514683	ST3GAL2, CORO7, LRRK2, SDF4	151	227	12504	1.45917	1	0.962455	99.9904
SP_PIR_KEYWORDS	golgi apparatus	7	2.71318	0.71286	ST3GAL2, LARGE, COG7, COG8, VPS52, CORO7, SDF4	229	553	17854	0.9869	1	0.985243	100
GOTERM_CC_FAT	GO:0005794~Golgi apparatus	8	3.10078	0.716938	ST3GAL2, LARGE, COG7, COG8, VPS52, CORO7, LRRK2, SDF4	151	682	12504	0.971354	1	0.992217	100
Annotation Cluster 59	Enrichment Score: 0.18974626901680886
Category	Term	Count	%	PValue	Genes	List Total	Pop Hits	Pop Total	Fold Enrichment	Bonferroni	Benjamini	FDR
INTERPRO	IPR011333:BTB/POZ fold	3	1.16279	0.638384	RCBTB1, KLHL31, KCNG4	214	180	17763	1.38341	1	0.999967	100
INTERPRO	IPR000210:BTB/POZ-like	3	1.16279	0.638384	RCBTB1, KLHL31, KCNG4	214	180	17763	1.38341	1	0.999967	100
SMART	SM00225:BTB	3	1.16279	0.661603	RCBTB1, KLHL31, KCNG4	115	180	9131	1.32333	1	0.99639	99.9995
Annotation Cluster 60	Enrichment Score: 0.187773536819204
Category	Term	Count	%	PValue	Genes	List Total	Pop Hits	Pop Total	Fold Enrichment	Bonferroni	Benjamini	FDR
INTERPRO	IPR002110:Ankyrin	4	1.55039	0.501104	ANKRD23, LRRK2, CLIP4, KANK2	214	223	17763	1.48887	1	0.999441	99.9957
SMART	SM00248:ANK	4	1.55039	0.530238	ANKRD23, LRRK2, CLIP4, KANK2	115	223	9131	1.42422	1	0.98689	99.9801
UP_SEQ_FEATURE	repeat:ANK 3	3	1.16279	0.649711	ANKRD23, CLIP4, KANK2	223	159	16021	1.35553	1	1	100
UP_SEQ_FEATURE	repeat:ANK 1	3	1.16279	0.745491	ANKRD23, CLIP4, KANK2	223	191	16021	1.12842	1	1	100
UP_SEQ_FEATURE	repeat:ANK 2	3	1.16279	0.745491	ANKRD23, CLIP4, KANK2	223	191	16021	1.12842	1	1	100
SP_PIR_KEYWORDS	ank repeat	3	1.16279	0.778673	ANKRD23, CLIP4, KANK2	229	222	17854	1.05358	1	0.990018	100
Annotation Cluster 61	Enrichment Score: 0.18525376164899887
Category	Term	Count	%	PValue	Genes	List Total	Pop Hits	Pop Total	Fold Enrichment	Bonferroni	Benjamini	FDR
GOTERM_CC_FAT	GO:0015630~microtubule cytoskeleton	7	2.71318	0.455208	PARD3, PCNT, CC2D2A, KIF16B, PARP4, KATNAL1, DVL1	151	450	12504	1.28812	1	0.950071	99.9578
SP_PIR_KEYWORDS	microtubule	3	1.16279	0.776535	PCNT, KIF16B, KATNAL1	229	221	17854	1.05835	1	0.990354	100
GOTERM_CC_FAT	GO:0005874~microtubule	3	1.16279	0.786805	PCNT, KIF16B, KATNAL1	151	240	12504	1.0351	1	0.996185	100
Annotation Cluster 62	Enrichment Score: 0.18201886998702088
Category	Term	Count	%	PValue	Genes	List Total	Pop Hits	Pop Total	Fold Enrichment	Bonferroni	Benjamini	FDR
GOTERM_CC_FAT	GO:0005764~lysosome	3	1.16279	0.633156	MFSD8, HPS4, 4930471M23RIK	151	178	12504	1.39564	1	0.985236	99.9997
GOTERM_CC_FAT	GO:0000323~lytic vacuole	3	1.16279	0.636201	MFSD8, HPS4, 4930471M23RIK	151	179	12504	1.38784	1	0.984599	99.9998
GOTERM_CC_FAT	GO:0005773~vacuole	3	1.16279	0.706055	MFSD8, HPS4, 4930471M23RIK	151	204	12504	1.21776	1	0.991703	100
Annotation Cluster 63	Enrichment Score: 0.1713293505556481
Category	Term	Count	%	PValue	Genes	List Total	Pop Hits	Pop Total	Fold Enrichment	Bonferroni	Benjamini	FDR
GOTERM_BP_FAT	GO:0001501~skeletal system development	7	2.71318	0.117977	LOC676870, HDAC4, MEF2D, THRA, AES, RYK, LTBP3	160	285	13588	2.08588	1	0.98924	86.5153
GOTERM_BP_FAT	GO:0045596~negative regulation of cell differentiation	4	1.55039	0.359363	LOC676870, HDAC4, STAT5A, RC3H1	160	182	13588	1.86648	1	0.997767	99.9181
GOTERM_BP_FAT	GO:0006357~regulation of transcription from RNA polymerase II promoter	9	3.48837	0.43311	LOC676870, HDAC4, TCFCP2, SATB1, THRA, AES, STAT5A, PHF21A, PAX5	160	616	13588	1.24079	1	0.998555	99.9884
GOTERM_BP_FAT	GO:0042127~regulation of cell proliferation	7	2.71318	0.605664	DDR1, LOC676870, HDAC4, PPP2R3A, SPHK2, STAT5A, LIFR	160	538	13588	1.10497	1	0.999775	100
GOTERM_BP_FAT	GO:0010604~positive regulation of macromolecule metabolic process	7	2.71318	0.756294	LOC676870, HDAC4, ATG10, THRA, STAT5A, PIAS1, DYRK2	160	633	13588	0.939139	1	0.999967	100
GOTERM_BP_FAT	GO:0045944~positive regulation of transcription from RNA polymerase II promoter	4	1.55039	0.793896	LOC676870, HDAC4, THRA, STAT5A	160	358	13588	0.948883	1	0.999979	100
GOTERM_BP_FAT	GO:0045893~positive regulation of transcription, DNA-dependent	4	1.55039	0.86931	LOC676870, HDAC4, THRA, STAT5A	160	416	13588	0.816587	1	0.999995	100
GOTERM_BP_FAT	GO:0051254~positive regulation of RNA metabolic process	4	1.55039	0.872456	LOC676870, HDAC4, THRA, STAT5A	160	419	13588	0.81074	1	0.999995	100
GOTERM_BP_FAT	GO:0010557~positive regulation of macromolecule biosynthetic process	5	1.93798	0.872488	LOC676870, HDAC4, THRA, STAT5A, DYRK2	160	530	13588	0.801179	1	0.999995	100
GOTERM_BP_FAT	GO:0031328~positive regulation of cellular biosynthetic process	5	1.93798	0.891701	LOC676870, HDAC4, THRA, STAT5A, DYRK2	160	552	13588	0.769248	1	0.999997	100
GOTERM_BP_FAT	GO:0009891~positive regulation of biosynthetic process	5	1.93798	0.8957	LOC676870, HDAC4, THRA, STAT5A, DYRK2	160	557	13588	0.762343	1	0.999998	100
GOTERM_BP_FAT	GO:0045941~positive regulation of transcription	4	1.55039	0.920089	LOC676870, HDAC4, THRA, STAT5A	160	475	13588	0.715158	1	0.999999	100
GOTERM_BP_FAT	GO:0010628~positive regulation of gene expression	4	1.55039	0.928539	LOC676870, HDAC4, THRA, STAT5A	160	488	13588	0.696107	1	1	100
GOTERM_BP_FAT	GO:0045935~positive regulation of nucleobase, nucleoside, nucleotide and nucleic acid metabolic process	4	1.55039	0.941002	LOC676870, HDAC4, THRA, STAT5A	160	510	13588	0.666078	1	1	100
GOTERM_BP_FAT	GO:0051173~positive regulation of nitrogen compound metabolic process	4	1.55039	0.948776	LOC676870, HDAC4, THRA, STAT5A	160	526	13588	0.645817	1	1	100
Annotation Cluster 64	Enrichment Score: 0.1500784542543517
Category	Term	Count	%	PValue	Genes	List Total	Pop Hits	Pop Total	Fold Enrichment	Bonferroni	Benjamini	FDR
GOTERM_MF_FAT	GO:0003779~actin binding	4	1.55039	0.621274	LIMCH1, STK38L, VCL, MPRIP	148	288	13288	1.247	1	0.993061	99.9998
GOTERM_MF_FAT	GO:0008092~cytoskeletal protein binding	5	1.93798	0.676549	OBSCN, LIMCH1, STK38L, VCL, MPRIP	148	414	13288	1.08435	1	0.995378	100
SP_PIR_KEYWORDS	cytoskeleton	7	2.71318	0.758757	PARD3, CDC42EP2, CC2D2A, STK38L, VCL, SGCB, MPRIP	229	583	17854	0.936116	1	0.989904	100
SP_PIR_KEYWORDS	actin-binding	3	1.16279	0.787049	STK38L, VCL, MPRIP	229	226	17854	1.03493	1	0.990543	100
Annotation Cluster 65	Enrichment Score: 0.12812224435606473
Category	Term	Count	%	PValue	Genes	List Total	Pop Hits	Pop Total	Fold Enrichment	Bonferroni	Benjamini	FDR
GOTERM_BP_FAT	GO:0007155~cell adhesion	7	2.71318	0.646313	DDR1, PARD3, AMIGO3, SPG7, THRA, CD99L2, VCL	160	561	13588	1.05967	1	0.999838	100
GOTERM_BP_FAT	GO:0022610~biological adhesion	7	2.71318	0.648023	DDR1, PARD3, AMIGO3, SPG7, THRA, CD99L2, VCL	160	562	13588	1.05778	1	0.999833	100
GOTERM_BP_FAT	GO:0016337~cell-cell adhesion	3	1.16279	0.766779	PARD3, AMIGO3, THRA	160	236	13588	1.07956	1	0.999973	100
SP_PIR_KEYWORDS	cell adhesion	3	1.16279	0.956769	AMIGO3, CD99L2, VCL	229	380	17854	0.615514	1	0.999784	100
Annotation Cluster 66	Enrichment Score: 0.12098260525171303
Category	Term	Count	%	PValue	Genes	List Total	Pop Hits	Pop Total	Fold Enrichment	Bonferroni	Benjamini	FDR
SP_PIR_KEYWORDS	differentiation	6	2.32558	0.702853	LOC676870, MEF2D, OBSCN, PRMT7, PAX5, AZI1	229	460	17854	1.01694	1	0.984444	100
GOTERM_BP_FAT	GO:0048609~reproductive process in a multicellular organism	5	1.93798	0.709381	ACOX1, PRMT7, STAT5A, PAX5, AZI1	160	409	13588	1.0382	1	0.999929	100
GOTERM_BP_FAT	GO:0032504~multicellular organism reproduction	5	1.93798	0.709381	ACOX1, PRMT7, STAT5A, PAX5, AZI1	160	409	13588	1.0382	1	0.999929	100
GOTERM_BP_FAT	GO:0007276~gamete generation	4	1.55039	0.748026	ACOX1, PRMT7, PAX5, AZI1	160	331	13588	1.02628	1	0.999961	100
GOTERM_BP_FAT	GO:0007283~spermatogenesis	3	1.16279	0.803008	ACOX1, PAX5, AZI1	160	255	13588	0.999118	1	0.999978	100
GOTERM_BP_FAT	GO:0048232~male gamete generation	3	1.16279	0.803008	ACOX1, PAX5, AZI1	160	255	13588	0.999118	1	0.999978	100
GOTERM_BP_FAT	GO:0019953~sexual reproduction	4	1.55039	0.833953	ACOX1, PRMT7, PAX5, AZI1	160	386	13588	0.880052	1	0.999988	100
Annotation Cluster 67	Enrichment Score: 0.12027650510906797
Category	Term	Count	%	PValue	Genes	List Total	Pop Hits	Pop Total	Fold Enrichment	Bonferroni	Benjamini	FDR
SP_PIR_KEYWORDS	thiol protease	3	1.16279	0.458942	PIGK, USP48, CAPN3	229	121	17854	1.93302	1	0.935395	99.9605
GOTERM_MF_FAT	GO:0008234~cysteine-type peptidase activity	3	1.16279	0.48298	PIGK, USP48, CAPN3	148	146	13288	1.84487	1	0.972444	99.9876
GOTERM_MF_FAT	GO:0004175~endopeptidase activity	3	1.16279	0.949731	PIGK, SPG7, CAPN3	148	421	13288	0.639789	1	0.999998	100
SP_PIR_KEYWORDS	Protease	4	1.55039	0.959884	PIGK, SPG7, USP48, CAPN3	229	509	17854	0.612692	1	0.999804	100
GOTERM_MF_FAT	GO:0070011~peptidase activity, acting on L-amino acid peptides	4	1.55039	0.965741	PIGK, SPG7, USP48, CAPN3	148	603	13288	0.595581	1	1	100
GOTERM_MF_FAT	GO:0008233~peptidase activity	4	1.55039	0.97269	PIGK, SPG7, USP48, CAPN3	148	629	13288	0.570962	1	1	100
Annotation Cluster 68	Enrichment Score: 0.1144728204877133
Category	Term	Count	%	PValue	Genes	List Total	Pop Hits	Pop Total	Fold Enrichment	Bonferroni	Benjamini	FDR
GOTERM_BP_FAT	GO:0002520~immune system development	4	1.55039	0.674783	LOC676870, SATB1, STAT5A, PMS2	160	295	13588	1.15153	1	0.999878	100
GOTERM_BP_FAT	GO:0030097~hemopoiesis	3	1.16279	0.79582	LOC676870, SATB1, STAT5A	160	251	13588	1.01504	1	0.999977	100
GOTERM_BP_FAT	GO:0048534~hemopoietic or lymphoid organ development	3	1.16279	0.844506	LOC676870, SATB1, STAT5A	160	281	13588	0.906673	1	0.999991	100
Annotation Cluster 69	Enrichment Score: 0.10450095001157514
Category	Term	Count	%	PValue	Genes	List Total	Pop Hits	Pop Total	Fold Enrichment	Bonferroni	Benjamini	FDR
SP_PIR_KEYWORDS	Apoptosis	5	1.93798	0.627217	MEF2D, MAP3K5, FAF1, DYRK2, STK3	229	337	17854	1.15675	1	0.971251	99.9997
GOTERM_BP_FAT	GO:0043066~negative regulation of apoptosis	3	1.16279	0.772858	SPHK2, STAT5A, ITSN1	160	239	13588	1.066	1	0.999974	100
GOTERM_BP_FAT	GO:0042981~regulation of apoptosis	6	2.32558	0.780479	SPHK2, STAT5A, FAF1, DYRK2, ITSN1, STK3	160	553	13588	0.921429	1	0.999978	100
GOTERM_BP_FAT	GO:0043069~negative regulation of programmed cell death	3	1.16279	0.782685	SPHK2, STAT5A, ITSN1	160	244	13588	1.04416	1	0.999978	100
GOTERM_BP_FAT	GO:0060548~negative regulation of cell death	3	1.16279	0.784606	SPHK2, STAT5A, ITSN1	160	245	13588	1.0399	1	0.999978	100
GOTERM_BP_FAT	GO:0043067~regulation of programmed cell death	6	2.32558	0.789676	SPHK2, STAT5A, FAF1, DYRK2, ITSN1, STK3	160	560	13588	0.909911	1	0.99998	100
GOTERM_BP_FAT	GO:0043065~positive regulation of apoptosis	3	1.16279	0.790278	FAF1, DYRK2, STK3	160	248	13588	1.02732	1	0.999979	100
GOTERM_BP_FAT	GO:0010941~regulation of cell death	6	2.32558	0.793525	SPHK2, STAT5A, FAF1, DYRK2, ITSN1, STK3	160	563	13588	0.905062	1	0.99998	100
GOTERM_BP_FAT	GO:0043068~positive regulation of programmed cell death	3	1.16279	0.793987	FAF1, DYRK2, STK3	160	250	13588	1.0191	1	0.999977	100
GOTERM_BP_FAT	GO:0010942~positive regulation of cell death	3	1.16279	0.797638	FAF1, DYRK2, STK3	160	252	13588	1.01101	1	0.999977	100
GOTERM_BP_FAT	GO:0006915~apoptosis	5	1.93798	0.798133	MEF2D, MAP3K5, FAF1, DYRK2, STK3	160	465	13588	0.913172	1	0.999976	100
GOTERM_BP_FAT	GO:0012501~programmed cell death	5	1.93798	0.80885	MEF2D, MAP3K5, FAF1, DYRK2, STK3	160	473	13588	0.897727	1	0.999978	100
GOTERM_BP_FAT	GO:0008219~cell death	5	1.93798	0.849364	MEF2D, MAP3K5, FAF1, DYRK2, STK3	160	507	13588	0.837525	1	0.999992	100
GOTERM_BP_FAT	GO:0016265~death	5	1.93798	0.861835	MEF2D, MAP3K5, FAF1, DYRK2, STK3	160	519	13588	0.81816	1	0.999994	100
Annotation Cluster 70	Enrichment Score: 0.097678068987477
Category	Term	Count	%	PValue	Genes	List Total	Pop Hits	Pop Total	Fold Enrichment	Bonferroni	Benjamini	FDR
GOTERM_BP_FAT	GO:0006811~ion transport	8	3.10078	0.733963	SLC12A6, BEST3, ATP2B3, ABCC4, ATP1A2, CHRNE, KCNG4, NFATC1	160	712	13588	0.954213	1	0.999956	100
GOTERM_MF_FAT	GO:0005216~ion channel activity	4	1.55039	0.746282	BEST3, ABCC4, CHRNE, KCNG4	148	349	13288	1.02904	1	0.998266	100
GOTERM_MF_FAT	GO:0022838~substrate specific channel activity	4	1.55039	0.76496	BEST3, ABCC4, CHRNE, KCNG4	148	360	13288	0.997598	1	0.998669	100
GOTERM_MF_FAT	GO:0022803~passive transmembrane transporter activity	4	1.55039	0.773077	BEST3, ABCC4, CHRNE, KCNG4	148	365	13288	0.983932	1	0.998761	100
GOTERM_MF_FAT	GO:0015267~channel activity	4	1.55039	0.773077	BEST3, ABCC4, CHRNE, KCNG4	148	365	13288	0.983932	1	0.998761	100
SP_PIR_KEYWORDS	ionic channel	3	1.16279	0.899749	BEST3, CHRNE, KCNG4	229	301	17854	0.77706	1	0.998357	100
SP_PIR_KEYWORDS	ion transport	5	1.93798	0.919329	SLC12A6, BEST3, ATP1A2, CHRNE, KCNG4	229	543	17854	0.71791	1	0.999023	100
Annotation Cluster 71	Enrichment Score: 0.0907998950407409
Category	Term	Count	%	PValue	Genes	List Total	Pop Hits	Pop Total	Fold Enrichment	Bonferroni	Benjamini	FDR
GOTERM_BP_FAT	GO:0008380~RNA splicing	3	1.16279	0.684987	DDX46, PRMT7, TTF2	160	201	13588	1.26754	1	0.999892	100
GOTERM_BP_FAT	GO:0006397~mRNA processing	3	1.16279	0.815052	DDX46, PRMT7, TTF2	160	262	13588	0.972424	1	0.99998	100
GOTERM_BP_FAT	GO:0016071~mRNA metabolic process	3	1.16279	0.872084	DDX46, PRMT7, TTF2	160	302	13588	0.843626	1	0.999995	100
GOTERM_BP_FAT	GO:0006396~RNA processing	4	1.55039	0.889969	GTPBP3, DDX46, PRMT7, TTF2	160	437	13588	0.777346	1	0.999997	100
Annotation Cluster 72	Enrichment Score: 0.08022240450138751
Category	Term	Count	%	PValue	Genes	List Total	Pop Hits	Pop Total	Fold Enrichment	Bonferroni	Benjamini	FDR
INTERPRO	IPR001356:Homeobox	3	1.16279	0.811488	NKAP, LOC676870, SATB1	214	254	17763	0.98037	1	1	100
SMART	SM00389:HOX	3	1.16279	0.830844	NKAP, LOC676870, SATB1	115	254	9131	0.937795	1	0.99985	100
SP_PIR_KEYWORDS	Homeobox	3	1.16279	0.85218	NKAP, LOC676870, SATB1	229	263	17854	0.889335	1	0.99606	100
Annotation Cluster 73	Enrichment Score: 0.0784139908421164
Category	Term	Count	%	PValue	Genes	List Total	Pop Hits	Pop Total	Fold Enrichment	Bonferroni	Benjamini	FDR
GOTERM_BP_FAT	GO:0019725~cellular homeostasis	4	1.55039	0.769334	TFRC, LARGE, ATP1A2, CHRNE	160	343	13588	0.990379	1	0.999973	100
GOTERM_BP_FAT	GO:0006873~cellular ion homeostasis	3	1.16279	0.813372	TFRC, ATP1A2, CHRNE	160	261	13588	0.976149	1	0.99998	100
GOTERM_BP_FAT	GO:0042592~homeostatic process	6	2.32558	0.81896	TFRC, LARGE, STAT5A, PARP4, ATP1A2, CHRNE	160	584	13588	0.872517	1	0.999981	100
GOTERM_BP_FAT	GO:0055082~cellular chemical homeostasis	3	1.16279	0.82485	TFRC, ATP1A2, CHRNE	160	268	13588	0.950653	1	0.999984	100
GOTERM_BP_FAT	GO:0050801~ion homeostasis	3	1.16279	0.86086	TFRC, ATP1A2, CHRNE	160	293	13588	0.869539	1	0.999994	100
GOTERM_BP_FAT	GO:0048878~chemical homeostasis	3	1.16279	0.930124	TFRC, ATP1A2, CHRNE	160	365	13588	0.698014	1	1	100
Annotation Cluster 74	Enrichment Score: 0.05057491820081029
Category	Term	Count	%	PValue	Genes	List Total	Pop Hits	Pop Total	Fold Enrichment	Bonferroni	Benjamini	FDR
SP_PIR_KEYWORDS	membrane	76	29.4574	0.271588	1500010J02RIK, RFT1, SEC31B, OXA1L, SPG7, CPT2, AU040320, PNKD, ALG2, LRTM1, VPS52, MPV17, ITSN1, TMEM177, VCL, PIGK, ATP2B3, ST3GAL2, SLC25A25, FITM1, FITM2, CXCR6, LOC100047589, KCNG4, SLC12A6, LPGAT1, G3BP1, LIFR, CORO7, LPIN1, 4930471M23RIK, DDR1, AMIGO3, TMEM180, TMEM69, SLC25A35, CD99L2, ORMDL2, THEM4, SGCB, PTOV1, GPR108, PARD3, MFSD8, MTX1, ORAI3, BEST3, MIA3, CDC42EP2, SHISA2, 2310010M20…	229	5507	17854	1.07597	1	0.859556	98.2448
UP_SEQ_FEATURE	transmembrane region	52	20.155	0.842536	1500010J02RIK, SPG7, OXA1L, RFT1, AU040320, LRTM1, ALG2, MPV17, TMEM177, PIGK, ST3GAL2, SLC25A25, FITM1, FITM2, CXCR6, LOC100047589, KCNG4, SLC12A6, LPGAT1, LIFR, 4930471M23RIK, DDR1, AMIGO3, TMEM180, TMEM69, SLC25A35, CD99L2, ORMDL2, SGCB, GPR108, MFSD8, MTX1, ORAI3, BEST3, MIA3, SHISA2, 2310010M20RIK, DHODH, SLC25A42, AI464131, PRIMA1, ABCB8, RYK, TMEM52, CRB3, ATP1A2, LARGE, TFRC, MBOAT7, CHRN…	223	4113	16021	0.9083	1	1	100
UP_SEQ_FEATURE	topological domain:Cytoplasmic	28	10.8527	0.987023	MFSD8, AU040320, LRTM1, BEST3, PIGK, MIA3, ST3GAL2, SHISA2, FITM1, FITM2, CXCR6, PRIMA1, AI464131, KCNG4, SLC12A6, RYK, LIFR, CRB3, ATP1A2, DDR1, AMIGO3, TFRC, LARGE, CD99L2, CHRNE, NCLN, SEL1L, SGCB	223	2780	16021	0.723599	1	1	100
SP_PIR_KEYWORDS	transmembrane	53	20.5426	0.989217	1500010J02RIK, OXA1L, SPG7, RFT1, AU040320, LRTM1, ALG2, MPV17, TMEM177, PIGK, ATP2B3, ST3GAL2, SLC25A25, FITM1, FITM2, CXCR6, LOC100047589, KCNG4, SLC12A6, LPGAT1, LIFR, 4930471M23RIK, DDR1, AMIGO3, TMEM180, TMEM69, SLC25A35, CD99L2, ORMDL2, SGCB, GPR108, MFSD8, MTX1, ORAI3, BEST3, MIA3, SHISA2, 2310010M20RIK, DHODH, SLC25A42, AI464131, PRIMA1, ABCB8, RYK, TMEM52, CRB3, ATP1A2, LARGE, TFRC, MBOA…	229	5237	17854	0.78903	1	0.999992	100
UP_SEQ_FEATURE	topological domain:Extracellular	20	7.75194	0.992192	MFSD8, AU040320, RYK, LRTM1, LIFR, CRB3, DDR1, BEST3, MIA3, AMIGO3, TFRC, SHISA2, FITM1, FITM2, CXCR6, CD99L2, AI464131, PRIMA1, CHRNE, SGCB	223	2174	16021	0.66093	1	1	100
GOTERM_CC_FAT	GO:0016021~integral to membrane	54	20.9302	0.996086	1500010J02RIK, OXA1L, SPG7, RFT1, AU040320, LRTM1, ALG2, MPV17, TMEM177, PIGK, ATP2B3, ST3GAL2, SLC25A25, FITM1, FITM2, CXCR6, LOC100047589, KCNG4, SLC12A6, LPGAT1, LIFR, 4930471M23RIK, DDR1, AMIGO3, TMEM180, TMEM69, SLC25A35, CD99L2, ORMDL2, SGCB, GPR108, MFSD8, MTX1, ORAI3, BEST3, MIA3, SHISA2, 2310010M20RIK, DHODH, SLC25A42, AI464131, PRIMA1, ABCB8, RYK, TMEM52, CRB3, ATP1A2, LARGE, TFRC, MBOA…	151	5709	12504	0.78326	1	1	100
SP_PIR_KEYWORDS	glycoprotein	30	11.6279	0.998862	GPR108, AU040320, LTBP3, LRTM1, PAX5, MIA3, ST3GAL2, CXCR6, PRIMA1, AI464131, LOC100047589, SDF4, SLC12A6, RYK, LIFR, CRB3, 4930471M23RIK, DDR1, AMIGO3, TFRC, LARGE, TMEM180, MBOAT7, CD99L2, SUMF2, CHRNE, NCLN, PON3, SEL1L, SGCB	229	3600	17854	0.649709	1	1	100
GOTERM_CC_FAT	GO:0031224~intrinsic to membrane	54	20.9302	0.998897	1500010J02RIK, OXA1L, SPG7, RFT1, AU040320, LRTM1, ALG2, MPV17, TMEM177, PIGK, ATP2B3, ST3GAL2, SLC25A25, FITM1, FITM2, CXCR6, LOC100047589, KCNG4, SLC12A6, LPGAT1, LIFR, 4930471M23RIK, DDR1, AMIGO3, TMEM180, TMEM69, SLC25A35, CD99L2, ORMDL2, SGCB, GPR108, MFSD8, MTX1, ORAI3, BEST3, MIA3, SHISA2, 2310010M20RIK, DHODH, SLC25A42, AI464131, PRIMA1, ABCB8, RYK, TMEM52, CRB3, ATP1A2, LARGE, TFRC, MBOA…	151	5914	12504	0.756109	1	1	100
SP_PIR_KEYWORDS	signal	23	8.91473	0.999127	GPR108, RYK, LTBP3, LRTM1, LIFR, TMEM52, CRB3, BPHL, 4930471M23RIK, DDR1, PIGK, MIA3, AMIGO3, SHISA2, CD99L2, SUMF2, PRIMA1, CHRNE, SDF4, LOC100047589, NCLN, PON3, SEL1L	229	2970	17854	0.60377	1	1	100
UP_SEQ_FEATURE	signal peptide	23	8.91473	0.999871	GPR108, RYK, LTBP3, LRTM1, LIFR, TMEM52, CRB3, BPHL, 4930471M23RIK, DDR1, PIGK, MIA3, AMIGO3, SHISA2, CD99L2, SUMF2, PRIMA1, CHRNE, SDF4, LOC100047589, NCLN, PON3, SEL1L	223	2963	16021	0.557675	1	1	100
UP_SEQ_FEATURE	glycosylation site:N-linked (GlcNAc...)	28	10.8527	0.999898	GPR108, AU040320, LTBP3, LRTM1, MIA3, ST3GAL2, CXCR6, PRIMA1, AI464131, LOC100047589, SDF4, SLC12A6, RYK, LIFR, CRB3, 4930471M23RIK, DDR1, AMIGO3, TMEM180, TFRC, LARGE, MBOAT7, SUMF2, CHRNE, NCLN, PON3, SEL1L, SGCB	223	3444	16021	0.58409	1	1	100
SP_PIR_KEYWORDS	disulfide bond	15	5.81395	0.999937	OBSCN, LTBP3, LIFR, PIGK, DDR1, AMIGO3, ST3GAL2, TFRC, CXCR6, SUMF2, PRIMA1, CHRNE, PON3, SEL1L, SGCB	229	2469	17854	0.473664	1	1	100
UP_SEQ_FEATURE	disulfide bond	14	5.42636	0.999993	OBSCN, LTBP3, LIFR, PIGK, DDR1, AMIGO3, ST3GAL2, TFRC, CXCR6, SUMF2, CHRNE, PON3, SGCB, SEL1L	223	2379	16021	0.422784	1	1	100
Annotation Cluster 75	Enrichment Score: 0.03144071501080114
Category	Term	Count	%	PValue	Genes	List Total	Pop Hits	Pop Total	Fold Enrichment	Bonferroni	Benjamini	FDR
INTERPRO	IPR003599:Immunoglobulin subtype	3	1.16279	0.89216	OBSCN, AMIGO3, OBSL1	214	313	17763	0.795572	1	1	100
SMART	SM00409:IG	3	1.16279	0.906756	OBSCN, AMIGO3, OBSL1	115	313	9131	0.761022	1	0.999987	100
INTERPRO	IPR007110:Immunoglobulin-like	3	1.16279	0.99482	OBSCN, AMIGO3, OBSL1	214	604	17763	0.412275	1	1	100
Annotation Cluster 76	Enrichment Score: 0.017669616383202403
Category	Term	Count	%	PValue	Genes	List Total	Pop Hits	Pop Total	Fold Enrichment	Bonferroni	Benjamini	FDR
SP_PIR_KEYWORDS	cell membrane	17	6.58915	0.930826	PTOV1, G3BP1, LIFR, CRB3, VCL, BEST3, TFRC, CXCR6, CD99L2, SMURF2, TNK2, THEM4, PRIMA1, CHRNE, KCNG4, ARHGAP10, SGCB	229	1713	17854	0.773734	1	0.9993	100
GOTERM_CC_FAT	GO:0005886~plasma membrane	27	10.4651	0.969042	PTOV1, SEC31B, PARD3, ITSN1, VCL, BEST3, CXCR6, PLIN3, PRIMA1, KCNG4, SLC12A6, RYK, G3BP1, LIFR, CRB3, ATP1A2, DDR1, TFRC, CD99L2, ABCC4, SMURF2, TNK2, LRRK2, THEM4, CHRNE, ARHGAP10, SGCB	151	2906	12504	0.769379	1	0.999992	100
GOTERM_CC_FAT	GO:0044459~plasma membrane part	13	5.03876	0.981251	SLC12A6, SEC31B, PARD3, CRB3, ITSN1, VCL, PLIN3, CD99L2, PRIMA1, THEM4, KCNG4, CHRNE, SGCB	151	1633	12504	0.659218	1	0.999998	100
Annotation Cluster 77	Enrichment Score: 8.760104853966251E-4
Category	Term	Count	%	PValue	Genes	List Total	Pop Hits	Pop Total	Fold Enrichment	Bonferroni	Benjamini	FDR
INTERPRO	IPR015880:Zinc finger, C2H2-like	3	1.16279	0.997666	SP2, PHF20, ZFP825	214	676	17763	0.368364	1	1	100
INTERPRO	IPR007087:Zinc finger, C2H2-type	3	1.16279	0.997793	SP2, PHF20, ZFP825	214	681	17763	0.365659	1	1	100
SMART	SM00355:ZnF_C2H2	3	1.16279	0.998496	SP2, PHF20, ZFP825	115	676	9131	0.352367	1	1	100
